# Supplementary material for: Enantiotropy of Simvastatin as a Result of Weakened Interactions in the Crystal Lattice: Entropy-Driven Double Transitions and the Transient Modulated Phase as Seen by Solid-State NMR Spectroscopy
Source: Molecules. 2022 Jan 20;27(3):679. doi: 10.3390/molecules27030679 (PMC8838109; doi:10.3390/molecules27030679)
Supplement: Supplementary file 1 [file molecules-27-00679-s001.zip]

Archive with 5 entries (5 files):
- SM-molecules-1513443-revised-for-publication-proof-read.pdf
- FormIII.PDB
- FormIII.MAGRES
- FormI.PDB
- FormI.MAGRES
