# Supplementary material for: Enantiotropy of Simvastatin as a Result of Weakened Interactions in the Crystal Lattice: Entropy-Driven Double Transitions and the Transient Modulated Phase as Seen by Solid-State NMR Spectroscopy
Source: Molecules. 2022 Jan 20;27(3):679. doi: 10.3390/molecules27030679 (PMC8838109; doi:10.3390/molecules27030679)
Supplement: Supplementary file 1 [file molecules-27-00679-s001.zip › FormIII.PDB]

REMARK   Materials Studio PDB file
REMARK   related to the paper by Brus et al. that is under review in Molecules (2022)
CRYST1    6.024   16.216   23.465  90.00  89.07  90.00 P21
ORIGX1      1.000000  0.000000  0.000000        0.00000
ORIGX2      0.000000  1.000000  0.000000        0.00000
ORIGX3      0.000000  0.000000  1.000000        0.00000
SCALE1      0.166011  0.000000 -0.002704        0.00000   
SCALE2      0.000000  0.061666  0.000000        0.00000   
SCALE3      0.000000  0.000000  0.042623        0.00000   
ATOM      1  O1  MOL     2       3.419  19.216  18.768  1.00  0.07           O    
ATOM      2  O2  MOL     2       4.898  19.988  17.336  1.00  0.10           O    
ATOM      3  O3  MOL     2       4.743  20.613  21.598  1.00  0.12           O    
ATOM      4  O4  MOL     2       0.008  15.188  21.932  1.00  0.06           O    
ATOM      5  O5  MOL     2       1.500  14.560  23.500  1.00  0.10           O    
ATOM      6  C6  MOL     2       4.321  20.146  18.407  1.00  0.07           C    
ATOM      7  C7  MOL     2       4.572  21.352  19.278  1.00  0.08           C    
ATOM      8  C8  MOL     2       3.928  21.337  20.662  1.00  0.07           C    
ATOM      9  C9  MOL     2       2.553  20.689  20.551  1.00  0.07           C    
ATOM     10  C10 MOL     2       2.681  19.271  20.043  1.00  0.06           C    
ATOM     11  C11 MOL     2       1.350  18.581  19.782  1.00  0.07           C    
ATOM     12  C12 MOL     2       1.471  17.059  19.707  1.00  0.06           C    
ATOM     13  C13 MOL     2       0.731  14.388  20.919  1.00  0.05           C    
ATOM     14  C14 MOL     2       0.549  12.891  21.136  1.00  0.07           C    
ATOM     15  C15 MOL     2      -0.886  12.376  20.948  1.00  0.08           C    
ATOM     16  C16 MOL     2      -1.558  13.067  19.804  1.00  0.06           C    
ATOM     17  C17 MOL     2      -1.083  14.161  19.166  1.00  0.06           C    
ATOM     18  C18 MOL     2      -1.806  14.731  18.042  1.00  0.07           C    
ATOM     19  C19 MOL     2      -1.422  15.862  17.420  1.00  0.07           C    
ATOM     20  C20 MOL     2      -0.261  16.700  17.857  1.00  0.06           C    
ATOM     21  C21 MOL     2       0.173  16.353  19.306  1.00  0.05           C    
ATOM     22  C22 MOL     2       0.237  14.820  19.531  1.00  0.05           C    
ATOM     23  C23 MOL     2       0.867  16.648  16.810  1.00  0.08           C    
ATOM     24  C24 MOL     2      -1.744  12.439  22.224  1.00  0.10           C    
ATOM     25  C25 MOL     2       0.519  15.225  23.173  1.00  0.07           C    
ATOM     26  C26 MOL     2      -0.195  16.199  24.123  1.00  0.09           C    
ATOM     27  C27 MOL     2      -1.721  16.267  23.883  1.00  0.14           C    
ATOM     28  C28 MOL     2      -2.197  17.065  22.677  1.00  0.18           C    
ATOM     29  C29 MOL     2       0.435  17.594  23.944  1.00  0.18           C    
ATOM     30  C30 MOL     2       0.064  15.740  25.564  1.00  0.16           C    
ATOM     31  H31 MOL     2       5.658  21.501  19.343  1.00  0.10           H    
ATOM     32  H32 MOL     2       4.167  22.195  18.698  1.00  0.10           H    
ATOM     33  H33 MOL     2       3.821  22.375  21.012  1.00  0.09           H    
ATOM     34  H34 MOL     2       2.062  20.661  21.534  1.00  0.09           H    
ATOM     35  H35 MOL     2       1.930  21.275  19.860  1.00  0.09           H    
ATOM     36  H36 MOL     2       3.284  18.685  20.750  1.00  0.07           H    
ATOM     37  H37 MOL     2       0.648  18.863  20.583  1.00  0.08           H    
ATOM     38  H38 MOL     2       0.934  18.999  18.852  1.00  0.08           H    
ATOM     39  H39 MOL     2       1.791  16.707  20.698  1.00  0.07           H    
ATOM     40  H40 MOL     2       2.281  16.777  19.017  1.00  0.07           H    
ATOM     41  H41 MOL     2       1.795  14.632  21.039  1.00  0.06           H    
ATOM     42  H42 MOL     2       0.938  12.611  22.122  1.00  0.08           H    
ATOM     43  H43 MOL     2       1.201  12.405  20.391  1.00  0.08           H    
ATOM     44  H44 MOL     2      -0.808  11.305  20.688  1.00  0.09           H    
ATOM     45  H45 MOL     2      -2.512  12.645  19.466  1.00  0.08           H    
ATOM     46  H46 MOL     2      -2.691  14.188  17.696  1.00  0.08           H    
ATOM     47  H47 MOL     2      -1.990  16.226  16.559  1.00  0.09           H    
ATOM     48  H48 MOL     2      -0.624  17.740  17.859  1.00  0.08           H    
ATOM     49  H49 MOL     2      -0.633  16.731  19.958  1.00  0.06           H    
ATOM     50  H50 MOL     2       1.001  14.422  18.834  1.00  0.06           H    
ATOM     51  H51 MOL     2       0.451  16.810  15.804  1.00  0.10           H    
ATOM     52  H52 MOL     2       1.371  15.672  16.809  1.00  0.10           H    
ATOM     53  H53 MOL     2       1.623  17.425  16.986  1.00  0.10           H    
ATOM     54  H54 MOL     2      -2.709  11.936  22.071  1.00  0.12           H    
ATOM     55  H55 MOL     2      -1.237  11.936  23.059  1.00  0.12           H    
ATOM     56  H56 MOL     2      -1.958  13.474  22.517  1.00  0.12           H    
ATOM     57  H57 MOL     2       5.000  21.258  22.291  1.00  0.28           H    
ATOM     58  H58 MOL     2      -2.150  16.719  24.794  1.00  0.17           H    
ATOM     59  H59 MOL     2      -2.130  15.248  23.839  1.00  0.17           H    
ATOM     60  H60 MOL     2      -3.291  17.053  22.632  1.00  0.22           H    
ATOM     61  H61 MOL     2      -1.888  18.119  22.726  1.00  0.22           H    
ATOM     62  H62 MOL     2      -1.824  16.642  21.738  1.00  0.22           H    
ATOM     63  H63 MOL     2      -0.351  14.744  25.755  1.00  0.19           H    
ATOM     64  H64 MOL     2      -0.411  16.442  26.263  1.00  0.19           H    
ATOM     65  H65 MOL     2       1.137  15.709  25.787  1.00  0.19           H    
ATOM     66  H66 MOL     2       0.388  17.953  22.909  1.00  0.22           H    
ATOM     67  H67 MOL     2      -0.115  18.309  24.572  1.00  0.22           H    
ATOM     68  H68 MOL     2       1.481  17.594  24.272  1.00  0.22           H    
ATOM     69  O69 MOL     2       6.631   7.037  16.358  1.00  0.00           O    
ATOM     70  O70 MOL     2       8.042   6.218  17.830  1.00  0.00           O    
ATOM     71  O71 MOL     2       7.933   5.461  13.657  1.00  0.00           O    
ATOM     72  O72 MOL     2       3.147  11.084  13.588  1.00  0.00           O    
ATOM     73  O73 MOL     2       4.581  11.745  11.974  1.00  0.00           O    
ATOM     74  C74 MOL     2       7.454   6.056  16.766  1.00  0.00           C    
ATOM     75  C75 MOL     2       7.602   4.792  15.958  1.00  0.00           C    
ATOM     76  C76 MOL     2       7.014   4.823  14.556  1.00  0.00           C    
ATOM     77  C77 MOL     2       5.678   5.558  14.607  1.00  0.00           C    
ATOM     78  C78 MOL     2       5.854   6.976  15.109  1.00  0.00           C    
ATOM     79  C79 MOL     2       4.538   7.674  15.416  1.00  0.00           C    
ATOM     80  C80 MOL     2       4.676   9.186  15.602  1.00  0.00           C    
ATOM     81  C81 MOL     2       3.859  11.896  14.589  1.00  0.00           C    
ATOM     82  C82 MOL     2       3.586  13.380  14.402  1.00  0.00           C    
ATOM     83  C83 MOL     2       2.120  13.783  14.595  1.00  0.00           C    
ATOM     84  C84 MOL     2       1.516  13.054  15.756  1.00  0.00           C    
ATOM     85  C85 MOL     2       2.070  11.986  16.372  1.00  0.00           C    
ATOM     86  C86 MOL     2       1.412  11.359  17.505  1.00  0.00           C    
ATOM     87  C87 MOL     2       1.858  10.221  18.069  1.00  0.00           C    
ATOM     88  C88 MOL     2       3.023   9.431  17.552  1.00  0.00           C    
ATOM     89  C89 MOL     2       3.389   9.854  16.106  1.00  0.00           C    
ATOM     90  C90 MOL     2       3.411  11.398  15.966  1.00  0.00           C    
ATOM     91  C91 MOL     2       4.188   9.465  18.557  1.00  0.00           C    
ATOM     92  C92 MOL     2       1.261  13.617  13.330  1.00  0.00           C    
ATOM     93  C93 MOL     2       3.628  11.057  12.340  1.00  0.00           C    
ATOM     94  C94 MOL     2       2.878  10.088  11.417  1.00  0.00           C    
ATOM     95  C95 MOL     2       1.927   9.166  12.211  1.00  0.14           C    
ATOM     96  C96 MOL     2       1.284   8.062  11.382  1.00  0.18           C    
ATOM     97  C97 MOL     2       3.940   9.276  10.658  1.00  0.18           C    
ATOM     98  C98 MOL     2       2.085  10.948  10.415  1.00  0.16           C    
ATOM     99  H99 MOL     2       8.666   4.520  15.948  1.00  0.10           H    
ATOM    100 0H10 MOL     2       7.077   4.024  16.547  1.00  0.10           H    
ATOM    101 1H10 MOL     2       6.850   3.785  14.222  1.00  0.09           H    
ATOM    102 2H10 MOL     2       5.222   5.604  13.609  1.00  0.09           H    
ATOM    103 3H10 MOL     2       4.991   5.009  15.268  1.00  0.09           H    
ATOM    104 4H10 MOL     2       6.443   7.558  14.381  1.00  0.07           H    
ATOM    105 5H10 MOL     2       3.832   7.457  14.596  1.00  0.08           H    
ATOM    106 6H10 MOL     2       4.116   7.197  16.313  1.00  0.08           H    
ATOM    107 7H10 MOL     2       4.966   9.611  14.629  1.00  0.07           H    
ATOM    108 8H10 MOL     2       5.510   9.409  16.284  1.00  0.07           H    
ATOM    109 9H10 MOL     2       4.931  11.709  14.440  1.00  0.06           H    
ATOM    110 0H11 MOL     2       3.948  13.695  13.416  1.00  0.08           H    
ATOM    111 1H11 MOL     2       4.205  13.901  15.151  1.00  0.08           H    
ATOM    112 2H11 MOL     2       2.110  14.862  14.834  1.00  0.09           H    
ATOM    113 3H11 MOL     2       0.546  13.414  16.116  1.00  0.08           H    
ATOM    114 4H11 MOL     2       0.519  11.856  17.897  1.00  0.08           H    
ATOM    115 5H11 MOL     2       1.333   9.808  18.935  1.00  0.09           H    
ATOM    116 6H11 MOL     2       2.680   8.385  17.518  1.00  0.08           H    
ATOM    117 7H11 MOL     2       2.558   9.502  15.471  1.00  0.06           H    
ATOM    118 8H11 MOL     2       4.168  11.789  16.674  1.00  0.06           H    
ATOM    119 9H11 MOL     2       3.820   9.228  19.566  1.00  0.10           H    
ATOM    120 0H12 MOL     2       4.658  10.457  18.600  1.00  0.10           H    
ATOM    121 1H12 MOL     2       4.964   8.729  18.305  1.00  0.10           H    
ATOM    122 2H12 MOL     2       0.263  14.045  13.480  1.00  0.12           H    
ATOM    123 3H12 MOL     2       1.724  14.134  12.477  1.00  0.12           H    
ATOM    124 4H12 MOL     2       1.129  12.561  13.068  1.00  0.12           H    
ATOM    125 5H12 MOL     2       7.891   4.953  12.818  1.00  0.28           H    
ATOM    126 6H12 MOL     2       1.144   9.787  12.674  1.00  0.17           H    
ATOM    127 7H12 MOL     2       2.480   8.703  13.042  1.00  0.17           H    
ATOM    128 8H12 MOL     2       0.568   7.496  11.991  1.00  0.22           H    
ATOM    129 9H12 MOL     2       0.745   8.449  10.507  1.00  0.22           H    
ATOM    130 0H13 MOL     2       2.030   7.340  11.029  1.00  0.22           H    
ATOM    131 1H13 MOL     2       1.282  11.501  10.921  1.00  0.19           H    
ATOM    132 2H13 MOL     2       1.626  10.306   9.651  1.00  0.19           H    
ATOM    133 3H13 MOL     2       2.737  11.666   9.902  1.00  0.19           H    
ATOM    134 4H13 MOL     2       4.474   8.589  11.327  1.00  0.22           H    
ATOM    135 5H13 MOL     2       3.467   8.684   9.864  1.00  0.22           H    
ATOM    136 6H13 MOL     2       4.676   9.944  10.193  1.00  0.22           H    
TER     137 
CONECT    1   98
CONECT    2    7   11
CONECT    3    7
CONECT    4    9   58
CONECT    5   14   26
CONECT    6   26
CONECT    7    2    3    8
CONECT    8    7    9   32   33
CONECT    9    4    8   10   34
CONECT   10    9   11   35   36
CONECT   11    2   10   12   37
CONECT   12   11   13   38   39
CONECT   13   12   22   40   41
CONECT   14    5   15   23   42
CONECT   15   14   16   43   44
CONECT   16   15   17   25   45
CONECT   17   16   18   46
CONECT   18   17   19   23
CONECT   19   18   20   47
CONECT   20   19   21   48
CONECT   21   20   22   24   49
CONECT   22   13   21   23   50
CONECT   23   14   18   22   51
CONECT   24   21   52   53   54
CONECT   25   16   55   56   57
CONECT   26    5    6   27
CONECT   27   26   28   30   31
CONECT   28   27   29   59   60
CONECT   29   28   61   62   63
CONECT   30   27   67   68   69
CONECT   31   27   64   65   66
CONECT   32    8
CONECT   33    8
CONECT   34    9
CONECT   35   10
CONECT   36   10
CONECT   37   11
CONECT   38   12
CONECT   39   12
CONECT   40   13
CONECT   41   13
CONECT   42   14
CONECT   43   15
CONECT   44   15
CONECT   45   16
CONECT   46   17
CONECT   47   19
CONECT   48   20
CONECT   49   21
CONECT   50   22
CONECT   51   23
CONECT   52   24
CONECT   53   24
CONECT   54   24
CONECT   55   25
CONECT   56   25
CONECT   57   25
CONECT   58    4
CONECT   59   28
CONECT   60   28
CONECT   61   29
CONECT   62   29
CONECT   63   29
CONECT   64   31
CONECT   65   31
CONECT   66   31
CONECT   67   30
CONECT   68   30
CONECT   69   30
CONECT   70   75   79
CONECT   71   75
CONECT   72   77  126
CONECT   73   82   94
CONECT   74   94
CONECT   75   70   71   76
CONECT   76   75   77  100  101
CONECT   77   72   76   78  102
CONECT   78   77   79  103  104
CONECT   79   70   78   80  105
CONECT   80   79   81  106  107
CONECT   81   80   90  108  109
CONECT   82   73   83   91  110
CONECT   83   82   84  111  112
CONECT   84   83   85   93  113
CONECT   85   84   86  114
CONECT   86   85   87   91
CONECT   87   86   88  115
CONECT   88   87   89  116
CONECT   89   88   90   92  117
CONECT   90   81   89   91  118
CONECT   91   82   86   90  119
CONECT   92   89  120  121  122
CONECT   93   84  123  124  125
CONECT   94   73   74   95
CONECT   95   94   96   98   99
CONECT   96   95   97  127  128
CONECT   97   96  129  130  131
CONECT   98   95  135  136    1
CONECT   99   95  132  133  134
CONECT  100   76
CONECT  101   76
CONECT  102   77
CONECT  103   78
CONECT  104   78
CONECT  105   79
CONECT  106   80
CONECT  107   80
CONECT  108   81
CONECT  109   81
CONECT  110   82
CONECT  111   83
CONECT  112   83
CONECT  113   84
CONECT  114   85
CONECT  115   87
CONECT  116   88
CONECT  117   89
CONECT  118   90
CONECT  119   91
CONECT  120   92
CONECT  121   92
CONECT  122   92
CONECT  123   93
CONECT  124   93
CONECT  125   93
CONECT  126   72
CONECT  127   96
CONECT  128   96
CONECT  129   97
CONECT  130   97
CONECT  131   97
CONECT  132   99
CONECT  133   99
CONECT  134   99
CONECT  135   98
CONECT  136   98
END
