# Supplementary material for: Enantiotropy of Simvastatin as a Result of Weakened Interactions in the Crystal Lattice: Entropy-Driven Double Transitions and the Transient Modulated Phase as Seen by Solid-State NMR Spectroscopy
Source: Molecules. 2022 Jan 20;27(3):679. doi: 10.3390/molecules27030679 (PMC8838109; doi:10.3390/molecules27030679)
Supplement: Supplementary file 1 [file molecules-27-00679-s001.zip › FormIII.MAGRES]

============
Atom: H        1
============
H        1 Coordinates      5.342   21.501   19.433   A
 
TOTAL Shielding Tensor

              31.5965      1.8321     -0.1769
               1.1495     26.1108     -0.1638
              -0.8027      1.4528     28.5884

H        1 Eigenvalue  sigma_xx      25.5482 (ppm)
H        1 Eigenvector sigma_xx      -0.2506      0.9381     -0.2392
H        1 Eigenvalue  sigma_yy      28.7420 (ppm)
H        1 Eigenvector sigma_yy       0.0326      0.2551      0.9664
H        1 Eigenvalue  sigma_zz      32.0054 (ppm)
H        1 Eigenvector sigma_zz      -0.9675     -0.2344      0.0945
 
H        1 Isotropic:       28.7652 (ppm)
H        1 Anisotropy:       4.8603 (ppm)
H        1 Asymmetry:        0.9857
 
============
Atom: H        2
============
H        2 Coordinates      3.862   22.195   18.764   A
 
TOTAL Shielding Tensor

              25.2692     -2.1885      0.9030
              -1.2834     28.2612     -3.3382
               0.0033     -3.8099     28.3352

H        2 Eigenvalue  sigma_xx      23.9235 (ppm)
H        2 Eigenvector sigma_xx       0.6531      0.6198      0.4351
H        2 Eigenvalue  sigma_yy      25.7215 (ppm)
H        2 Eigenvector sigma_yy      -0.7246      0.3446      0.5968
H        2 Eigenvalue  sigma_zz      32.2206 (ppm)
H        2 Eigenvector sigma_zz       0.2200     -0.7050      0.6742
 
H        2 Isotropic:       27.2885 (ppm)
H        2 Anisotropy:       7.3981 (ppm)
H        2 Asymmetry:        0.3646
 
============
Atom: H        3
============
H        3 Coordinates      3.478   22.375   21.072   A
 
TOTAL Shielding Tensor

              23.8608     -1.8432      0.7057
              -1.5641     29.1654      2.0549
               0.2052      1.4698     24.6738

H        3 Eigenvalue  sigma_xx      22.7907 (ppm)
H        3 Eigenvector sigma_xx      -0.7800     -0.3516      0.5177
H        3 Eigenvalue  sigma_yy      24.7850 (ppm)
H        3 Eigenvector sigma_yy      -0.5809      0.0991     -0.8079
H        3 Eigenvalue  sigma_zz      30.1243 (ppm)
H        3 Eigenvector sigma_zz      -0.2327      0.9309      0.2815
 
H        3 Isotropic:       25.9000 (ppm)
H        3 Anisotropy:       6.3364 (ppm)
H        3 Asymmetry:        0.4721
 
============
Atom: H        4
============
H        4 Coordinates      1.711   20.661   21.564   A
 
TOTAL Shielding Tensor

              28.9003     -0.0551     -2.9472
              -0.8947     27.6050      1.6258
              -2.7068      3.0741     31.4356

H        4 Eigenvalue  sigma_xx      26.1076 (ppm)
H        4 Eigenvector sigma_xx      -0.4297      0.7196     -0.5454
H        4 Eigenvalue  sigma_yy      27.7818 (ppm)
H        4 Eigenvector sigma_yy       0.7666      0.6100      0.2008
H        4 Eigenvalue  sigma_zz      34.0515 (ppm)
H        4 Eigenvector sigma_zz      -0.4772      0.3318      0.8138
 
H        4 Isotropic:       29.3136 (ppm)
H        4 Anisotropy:       7.1068 (ppm)
H        4 Asymmetry:        0.3534
 
============
Atom: H        5
============
H        5 Coordinates      1.606   21.275   19.889   A
 
TOTAL Shielding Tensor

              28.9761     -1.6135      1.7042
              -2.7528     27.9899     -2.0436
               2.3619     -2.0218     27.5004

H        5 Eigenvalue  sigma_xx      25.6930 (ppm)
H        5 Eigenvector sigma_xx      -0.0650      0.6260      0.7771
H        5 Eigenvalue  sigma_yy      26.3786 (ppm)
H        5 Eigenvector sigma_yy       0.7507      0.5438     -0.3752
H        5 Eigenvalue  sigma_zz      32.3948 (ppm)
H        5 Eigenvector sigma_zz       0.6574     -0.5590      0.5053
 
H        5 Isotropic:       28.1555 (ppm)
H        5 Anisotropy:       6.3589 (ppm)
H        5 Asymmetry:        0.1617
 
============
Atom: H        6
============
H        6 Coordinates      2.946   18.685   20.801   A
 
TOTAL Shielding Tensor

              23.3971      0.3529      1.8412
               0.7617     26.0470     -2.9058
               1.3895     -3.2140     27.5520

H        6 Eigenvalue  sigma_xx      22.0221 (ppm)
H        6 Eigenvector sigma_xx       0.7469     -0.4648     -0.4754
H        6 Eigenvalue  sigma_yy      24.8884 (ppm)
H        6 Eigenvector sigma_yy      -0.6491     -0.6647     -0.3699
H        6 Eigenvalue  sigma_zz      30.0856 (ppm)
H        6 Eigenvector sigma_zz       0.1440     -0.5849      0.7982
 
H        6 Isotropic:       25.6654 (ppm)
H        6 Anisotropy:       6.6304 (ppm)
H        6 Asymmetry:        0.6484
 
============
Atom: H        7
============
H        7 Coordinates      0.313   18.863   20.591   A
 
TOTAL Shielding Tensor

              30.1452     -0.5608     -3.8466
              -1.1933     29.4252      1.8259
              -3.9726      2.3824     27.5760

H        7 Eigenvalue  sigma_xx      24.4340 (ppm)
H        7 Eigenvector sigma_xx       0.5198     -0.2527      0.8160
H        7 Eigenvalue  sigma_yy      28.8530 (ppm)
H        7 Eigenvector sigma_yy      -0.4829     -0.8749      0.0367
H        7 Eigenvalue  sigma_zz      33.8594 (ppm)
H        7 Eigenvector sigma_zz       0.7047     -0.4131     -0.5768
 
H        7 Isotropic:       29.0488 (ppm)
H        7 Anisotropy:       7.2159 (ppm)
H        7 Asymmetry:        0.9186
 
============
Atom: H        8
============
H        8 Coordinates      0.627   18.999   18.865   A
 
TOTAL Shielding Tensor

              29.2583      0.2036      3.5199
              -0.5005     31.0289     -1.6642
               3.3698     -1.5214     27.9328

H        8 Eigenvalue  sigma_xx      32.8657 (ppm)
H        8 Eigenvector sigma_xx       0.5851     -0.5578      0.5887
H        8 Eigenvalue  sigma_yy      30.4816 (ppm)
H        8 Eigenvector sigma_yy      -0.5423     -0.8088     -0.2274
H        8 Eigenvalue  sigma_zz      24.8726 (ppm)
H        8 Eigenvector sigma_zz      -0.6030      0.1862      0.7757
 
H        8 Isotropic:       29.4066 (ppm)
H        8 Anisotropy:      -6.8010 (ppm)
H        8 Asymmetry:        0.5258
 
============
Atom: H        9
============
H        9 Coordinates      1.453   16.707   20.724   A
 
TOTAL Shielding Tensor

              27.3290      2.4478      3.8285
               1.9787     29.1578     -3.6513
               3.7553     -2.3090     31.2549

H        9 Eigenvalue  sigma_xx      34.0975 (ppm)
H        9 Eigenvector sigma_xx      -0.3658      0.3551     -0.8603
H        9 Eigenvalue  sigma_yy      30.6133 (ppm)
H        9 Eigenvector sigma_yy       0.6095      0.7899      0.0669
H        9 Eigenvalue  sigma_zz      23.0309 (ppm)
H        9 Eigenvector sigma_zz       0.7033     -0.4999     -0.5054
 
H        9 Isotropic:       29.2472 (ppm)
H        9 Anisotropy:      -9.3245 (ppm)
H        9 Asymmetry:        0.5605
 
============
Atom: H       10
============
H       10 Coordinates      1.971   16.777   19.051   A
 
TOTAL Shielding Tensor

              32.3659     -0.6176     -2.5036
              -0.9246     27.6854      1.1990
              -1.9983      2.8228     26.7191

H       10 Eigenvalue  sigma_xx      24.8808 (ppm)
H       10 Eigenvector sigma_xx       0.1919     -0.5365      0.8218
H       10 Eigenvalue  sigma_yy      28.3818 (ppm)
H       10 Eigenvector sigma_yy       0.4010      0.8071      0.4333
H       10 Eigenvalue  sigma_zz      33.5078 (ppm)
H       10 Eigenvector sigma_zz      -0.8958      0.2464      0.3700
 
H       10 Isotropic:       28.9235 (ppm)
H       10 Anisotropy:       6.8765 (ppm)
H       10 Asymmetry:        0.7637
 
============
Atom: H       11
============
H       11 Coordinates      1.452   14.632   21.066   A
 
TOTAL Shielding Tensor

              27.8703      0.3661     -0.5910
               0.2477     24.1735     -0.2332
              -2.2380      0.0661     23.8973

H       11 Eigenvalue  sigma_xx      23.4449 (ppm)
H       11 Eigenvector sigma_xx       0.3056     -0.0195      0.9519
H       11 Eigenvalue  sigma_yy      24.1495 (ppm)
H       11 Eigenvector sigma_yy       0.0664     -0.9969     -0.0418
H       11 Eigenvalue  sigma_zz      28.3466 (ppm)
H       11 Eigenvector sigma_zz       0.9498      0.0759     -0.3034
 
H       11 Isotropic:       25.3137 (ppm)
H       11 Anisotropy:       4.5494 (ppm)
H       11 Asymmetry:        0.2323
 
============
Atom: H       12
============
H       12 Coordinates      0.578   12.611   22.135   A
 
TOTAL Shielding Tensor

              26.8502      0.6336      4.0619
              -0.4773     29.2095     -0.8505
               2.8491     -1.8754     28.5053

H       12 Eigenvalue  sigma_xx      31.6741 (ppm)
H       12 Eigenvector sigma_xx       0.5301     -0.3974      0.7490
H       12 Eigenvalue  sigma_yy      28.9271 (ppm)
H       12 Eigenvector sigma_yy      -0.3808     -0.9009     -0.2085
H       12 Eigenvalue  sigma_zz      23.9639 (ppm)
H       12 Eigenvector sigma_zz      -0.7576      0.1747      0.6289
 
H       12 Isotropic:       28.1884 (ppm)
H       12 Anisotropy:      -6.3368 (ppm)
H       12 Asymmetry:        0.6502
 
============
Atom: H       13
============
H       13 Coordinates      0.869   12.405   20.408   A
 
TOTAL Shielding Tensor

              30.0848     -2.2370     -2.2102
              -2.9206     28.2031      2.4473
              -3.8569      2.6060     26.5938

H       13 Eigenvalue  sigma_xx      24.4554 (ppm)
H       13 Eigenvector sigma_xx      -0.2936      0.3872     -0.8740
H       13 Eigenvalue  sigma_yy      26.4397 (ppm)
H       13 Eigenvector sigma_yy       0.6389      0.7596      0.1219
H       13 Eigenvalue  sigma_zz      33.9866 (ppm)
H       13 Eigenvector sigma_zz      -0.7111      0.5226      0.4704
 
H       13 Isotropic:       28.2939 (ppm)
H       13 Anisotropy:       8.5391 (ppm)
H       13 Asymmetry:        0.3486
 
============
Atom: H       14
============
H       14 Coordinates     -1.145   11.305   20.672   A
 
TOTAL Shielding Tensor

              24.2636     -0.2845      0.4071
               0.3626     32.7495      2.2366
              -0.7337      3.1820     26.7609

H       14 Eigenvalue  sigma_xx      24.2448 (ppm)
H       14 Eigenvector sigma_xx       0.9937     -0.0382      0.1056
H       14 Eigenvalue  sigma_yy      25.7359 (ppm)
H       14 Eigenvector sigma_yy       0.1123      0.3575     -0.9271
H       14 Eigenvalue  sigma_zz      33.7933 (ppm)
H       14 Eigenvector sigma_zz      -0.0023      0.9331      0.3595
 
H       14 Isotropic:       27.9247 (ppm)
H       14 Anisotropy:       8.8030 (ppm)
H       14 Asymmetry:        0.2541
 
============
Atom: H       15
============
H       15 Coordinates     -2.828   12.645   19.423   A
 
TOTAL Shielding Tensor

              23.9381     -0.1099      0.3763
               0.0314     25.5722      1.0098
              -0.3416      1.7569     25.3388

H       15 Eigenvalue  sigma_xx      23.9270 (ppm)
H       15 Eigenvector sigma_xx       0.9628      0.1869     -0.1950
H       15 Eigenvalue  sigma_yy      24.0783 (ppm)
H       15 Eigenvector sigma_yy      -0.2701      0.6504     -0.7100
H       15 Eigenvalue  sigma_zz      26.8439 (ppm)
H       15 Eigenvector sigma_zz      -0.0059      0.7363      0.6767
 
H       15 Isotropic:       24.9497 (ppm)
H       15 Anisotropy:       2.8412 (ppm)
H       15 Asymmetry:        0.0799
 
============
Atom: H       16
============
H       16 Coordinates     -2.979   14.188   17.650   A
 
TOTAL Shielding Tensor

              23.1084      0.8922     -0.8800
               0.6801     25.7744      1.0117
               0.2088      2.6500     24.3625

H       16 Eigenvalue  sigma_xx      22.3630 (ppm)
H       16 Eigenvector sigma_xx      -0.7157      0.4511     -0.5332
H       16 Eigenvalue  sigma_yy      23.7970 (ppm)
H       16 Eigenvector sigma_yy      -0.6883     -0.3263      0.6479
H       16 Eigenvalue  sigma_zz      27.0853 (ppm)
H       16 Eigenvector sigma_zz       0.1183      0.8307      0.5440
 
H       16 Isotropic:       24.4151 (ppm)
H       16 Anisotropy:       4.0053 (ppm)
H       16 Asymmetry:        0.5371
 
============
Atom: H       17
============
H       17 Coordinates     -2.259   16.226   16.524   A
 
TOTAL Shielding Tensor

              25.6508      0.0015      0.2820
               1.1319     24.8742      0.7586
              -0.0556      1.0095     23.2539

H       17 Eigenvalue  sigma_xx      26.0568 (ppm)
H       17 Eigenvector sigma_xx      -0.8146     -0.5429     -0.2041
H       17 Eigenvalue  sigma_yy      24.8629 (ppm)
H       17 Eigenvector sigma_yy      -0.5781      0.7316      0.3613
H       17 Eigenvalue  sigma_zz      22.8591 (ppm)
H       17 Eigenvector sigma_zz       0.0468     -0.4123      0.9098
 
H       17 Isotropic:       24.5929 (ppm)
H       17 Anisotropy:      -2.6008 (ppm)
H       17 Asymmetry:        0.6886
 
============
Atom: H       18
============
H       18 Coordinates     -0.914   17.740   17.846   A
 
TOTAL Shielding Tensor

              25.2355     -5.7631      0.7815
              -4.0048     32.9502     -0.7893
               0.8925      0.7964     23.0985

H       18 Eigenvalue  sigma_xx      22.2162 (ppm)
H       18 Eigenvector sigma_xx       0.6883      0.3134     -0.6542
H       18 Eigenvalue  sigma_yy      23.7409 (ppm)
H       18 Eigenvector sigma_yy      -0.5787     -0.3066     -0.7557
H       18 Eigenvalue  sigma_zz      35.3272 (ppm)
H       18 Eigenvector sigma_zz      -0.4374      0.8988     -0.0297
 
H       18 Isotropic:       27.0947 (ppm)
H       18 Anisotropy:      12.3486 (ppm)
H       18 Asymmetry:        0.1852
 
============
Atom: H       19
============
H       19 Coordinates     -0.958   16.731   19.945   A
 
TOTAL Shielding Tensor

              28.5902     -2.2770     -2.9015
              -1.2252     27.7526      0.0852
              -3.1330      0.6984     29.6122

H       19 Eigenvalue  sigma_xx      25.4516 (ppm)
H       19 Eigenvector sigma_xx      -0.7331     -0.4750     -0.4869
H       19 Eigenvalue  sigma_yy      27.9042 (ppm)
H       19 Eigenvector sigma_yy       0.1893     -0.8300      0.5247
H       19 Eigenvalue  sigma_zz      32.5992 (ppm)
H       19 Eigenvector sigma_zz      -0.6533      0.2925      0.6983
 
H       19 Isotropic:       28.6517 (ppm)
H       19 Anisotropy:       5.9213 (ppm)
H       19 Asymmetry:        0.6213
 
============
Atom: H       20
============
H       20 Coordinates      0.694   14.422   18.848   A
 
TOTAL Shielding Tensor

              27.2321     -0.4888     -3.1031
              -2.6503     27.9475      0.9844
              -4.4444      1.6175     28.5931

H       20 Eigenvalue  sigma_xx      24.0376 (ppm)
H       20 Eigenvector sigma_xx      -0.7805     -0.1085     -0.6156
H       20 Eigenvalue  sigma_yy      27.1232 (ppm)
H       20 Eigenvector sigma_yy       0.1685      0.9118     -0.3744
H       20 Eigenvalue  sigma_zz      32.6118 (ppm)
H       20 Eigenvector sigma_zz      -0.6020      0.3960      0.6934
 
H       20 Isotropic:       27.9242 (ppm)
H       20 Anisotropy:       7.0314 (ppm)
H       20 Asymmetry:        0.6583
 
============
Atom: H       21
============
H       21 Coordinates      0.194   16.810   15.809   A
 
TOTAL Shielding Tensor

              27.0035     -0.3737     -0.1880
              -0.4080     27.4700     -1.5156
               0.8542     -1.3639     35.6573

H       21 Eigenvalue  sigma_xx      26.7554 (ppm)
H       21 Eigenvector sigma_xx       0.8179      0.5720      0.0619
H       21 Eigenvalue  sigma_yy      27.4549 (ppm)
H       21 Eigenvector sigma_yy      -0.5737      0.8025      0.1642
H       21 Eigenvalue  sigma_zz      35.9206 (ppm)
H       21 Eigenvector sigma_zz       0.0442     -0.1698      0.9845
 
H       21 Isotropic:       30.0436 (ppm)
H       21 Anisotropy:       8.8155 (ppm)
H       21 Asymmetry:        0.1190
 
============
Atom: H       22
============
H       22 Coordinates      1.097   15.672   16.829   A
 
TOTAL Shielding Tensor

              28.7378     -3.4528     -1.7264
              -4.5743     32.0376      1.8624
              -2.0295      3.1743     29.3047

H       22 Eigenvalue  sigma_xx      26.0365 (ppm)
H       22 Eigenvector sigma_xx       0.8430      0.5328      0.0738
H       22 Eigenvalue  sigma_yy      27.8806 (ppm)
H       22 Eigenvector sigma_yy      -0.1662      0.3886     -0.9063
H       22 Eigenvalue  sigma_zz      36.1629 (ppm)
H       22 Eigenvector sigma_zz      -0.5116      0.7517      0.4161
 
H       22 Isotropic:       30.0267 (ppm)
H       22 Anisotropy:       9.2044 (ppm)
H       22 Asymmetry:        0.3005
 
============
Atom: H       23
============
H       23 Coordinates      1.346   17.425   17.010   A
 
TOTAL Shielding Tensor

              30.1522      4.7177     -0.2606
               4.3005     29.0521     -0.0474
              -0.6380      0.7164     28.1613

H       23 Eigenvalue  sigma_xx      24.9655 (ppm)
H       23 Eigenvector sigma_xx      -0.6549      0.7365     -0.1692
H       23 Eigenvalue  sigma_yy      28.2532 (ppm)
H       23 Eigenvector sigma_yy      -0.0978      0.1394      0.9854
H       23 Eigenvalue  sigma_zz      34.1469 (ppm)
H       23 Eigenvector sigma_zz      -0.7493     -0.6619      0.0193
 
H       23 Isotropic:       29.1219 (ppm)
H       23 Anisotropy:       7.5375 (ppm)
H       23 Asymmetry:        0.6543
 
============
Atom: H       24
============
H       24 Coordinates     -3.068   11.936   22.024   A
 
TOTAL Shielding Tensor

              33.6329      3.1243     -0.2917
               2.1508     27.6131     -0.7451
              -2.4936     -1.2863     27.0705

H       24 Eigenvalue  sigma_xx      26.2173 (ppm)
H       24 Eigenvector sigma_xx       0.1416     -0.7433     -0.6538
H       24 Eigenvalue  sigma_yy      27.1240 (ppm)
H       24 Eigenvector sigma_yy       0.3855     -0.5669      0.7280
H       24 Eigenvalue  sigma_zz      34.9752 (ppm)
H       24 Eigenvector sigma_zz      -0.9118     -0.3551      0.2063
 
H       24 Isotropic:       29.4388 (ppm)
H       24 Anisotropy:       8.3045 (ppm)
H       24 Asymmetry:        0.1638
 
============
Atom: H       25
============
H       25 Coordinates     -1.612   11.936   23.036   A
 
TOTAL Shielding Tensor

              26.9540     -0.8950     -0.5318
              -1.1537     29.5849     -3.1225
               0.1143     -4.1764     32.6235

H       25 Eigenvalue  sigma_xx      26.0699 (ppm)
H       25 Eigenvector sigma_xx       0.7446      0.5728      0.3427
H       25 Eigenvalue  sigma_yy      28.0157 (ppm)
H       25 Eigenvector sigma_yy      -0.6657      0.5994      0.4446
H       25 Eigenvalue  sigma_zz      35.0767 (ppm)
H       25 Eigenvector sigma_zz       0.0492     -0.5592      0.8276
 
H       25 Isotropic:       29.7208 (ppm)
H       25 Anisotropy:       8.0339 (ppm)
H       25 Asymmetry:        0.3633
 
============
Atom: H       26
============
H       26 Coordinates     -2.324   13.474   22.482   A
 
TOTAL Shielding Tensor

              28.8858     -1.0258     -2.1131
               0.1834     31.7227      2.6712
              -3.0821      2.4529     28.2432

H       26 Eigenvalue  sigma_xx      33.6871 (ppm)
H       26 Eigenvector sigma_xx       0.3550     -0.7692     -0.5314
H       26 Eigenvalue  sigma_yy      29.7023 (ppm)
H       26 Eigenvector sigma_yy      -0.7503     -0.5735      0.3289
H       26 Eigenvalue  sigma_zz      25.4623 (ppm)
H       26 Eigenvector sigma_zz       0.5577     -0.2820      0.7807
 
H       26 Isotropic:       29.6172 (ppm)
H       26 Anisotropy:      -6.2324 (ppm)
H       26 Asymmetry:        0.9590
 
============
Atom: H       27
============
H       27 Coordinates      4.636   21.258   22.370   A
 
TOTAL Shielding Tensor

              18.7347      3.3891      5.5151
               4.1687     27.4997     10.2516
               6.5952     10.8916     32.0207

H       27 Eigenvalue  sigma_xx      16.3681 (ppm)
H       27 Eigenvector sigma_xx      -0.9132     -0.0711      0.4013
H       27 Eigenvalue  sigma_yy      19.2166 (ppm)
H       27 Eigenvector sigma_yy       0.2921     -0.8007      0.5230
H       27 Eigenvalue  sigma_zz      42.6704 (ppm)
H       27 Eigenvector sigma_zz       0.2841      0.5948      0.7520
 
H       27 Isotropic:       26.0850 (ppm)
H       27 Anisotropy:      24.8781 (ppm)
H       27 Asymmetry:        0.1718
 
============
Atom: H       28
============
H       28 Coordinates     -2.554   16.719   24.756   A
 
TOTAL Shielding Tensor

              30.9829     -2.5572     -1.0964
              -1.9344     25.8529      0.0289
              -2.1197      0.0333     32.4313

H       28 Eigenvalue  sigma_xx      33.6951 (ppm)
H       28 Eigenvector sigma_xx      -0.6061      0.1766      0.7755
H       28 Eigenvalue  sigma_yy      30.6038 (ppm)
H       28 Eigenvector sigma_yy      -0.7060      0.3296     -0.6268
H       28 Eigenvalue  sigma_zz      24.9682 (ppm)
H       28 Eigenvector sigma_zz       0.3664      0.9274      0.0751
 
H       28 Isotropic:       29.7557 (ppm)
H       28 Anisotropy:      -7.1812 (ppm)
H       28 Asymmetry:        0.6457
 
============
Atom: H       29
============
H       29 Coordinates     -2.518   15.248   23.801   A
 
TOTAL Shielding Tensor

              30.6245      2.8510      1.4372
               4.2916     29.9098     -0.9371
              -0.2979     -1.4930     25.1142

H       29 Eigenvalue  sigma_xx      24.3811 (ppm)
H       29 Eigenvector sigma_xx      -0.3002      0.3857      0.8724
H       29 Eigenvalue  sigma_yy      27.3931 (ppm)
H       29 Eigenvector sigma_yy      -0.6078      0.6276     -0.4866
H       29 Eigenvalue  sigma_zz      33.8744 (ppm)
H       29 Eigenvector sigma_zz      -0.7352     -0.6763      0.0460
 
H       29 Isotropic:       28.5495 (ppm)
H       29 Anisotropy:       7.9873 (ppm)
H       29 Asymmetry:        0.5656
 
============
Atom: H       30
============
H       30 Coordinates     -3.659   17.053   22.576   A
 
TOTAL Shielding Tensor

              36.2070      0.0435      1.1741
              -0.5883     25.5072     -1.2430
               1.1470     -1.4836     28.0810

H       30 Eigenvalue  sigma_xx      24.9153 (ppm)
H       30 Eigenvector sigma_xx      -0.0192      0.9157      0.4014
H       30 Eigenvalue  sigma_yy      28.4907 (ppm)
H       30 Eigenvector sigma_yy      -0.1501     -0.3995      0.9043
H       30 Eigenvalue  sigma_zz      36.3893 (ppm)
H       30 Eigenvector sigma_zz      -0.9885      0.0429     -0.1451
 
H       30 Isotropic:       29.9318 (ppm)
H       30 Anisotropy:       9.6863 (ppm)
H       30 Asymmetry:        0.5537
 
============
Atom: H       31
============
H       31 Coordinates     -2.258   18.119   22.692   A
 
TOTAL Shielding Tensor

              27.0321     -0.3569      2.4136
               0.6559     33.8885     -1.8666
               0.6963     -2.2760     26.7247

H       31 Eigenvalue  sigma_xx      24.9980 (ppm)
H       31 Eigenvector sigma_xx       0.6050     -0.1903     -0.7731
H       31 Eigenvalue  sigma_yy      28.1936 (ppm)
H       31 Eigenvector sigma_yy       0.7954      0.1886      0.5760
H       31 Eigenvalue  sigma_zz      34.4536 (ppm)
H       31 Eigenvector sigma_zz       0.0362     -0.9634      0.2655
 
H       31 Isotropic:       29.2151 (ppm)
H       31 Anisotropy:       7.8578 (ppm)
H       31 Asymmetry:        0.6100
 
============
Atom: H       32
============
H       32 Coordinates     -2.178   16.642   21.705   A
 
TOTAL Shielding Tensor

              28.3721     -3.0916     -0.7402
              -2.1628     25.9715      0.8413
              -2.1862      1.9608     33.3385

H       32 Eigenvalue  sigma_xx      24.2655 (ppm)
H       32 Eigenvector sigma_xx       0.5266      0.8489     -0.0462
H       32 Eigenvalue  sigma_yy      29.1280 (ppm)
H       32 Eigenvector sigma_yy      -0.7797      0.4606     -0.4242
H       32 Eigenvalue  sigma_zz      34.2885 (ppm)
H       32 Eigenvector sigma_zz      -0.3388      0.2594      0.9044
 
H       32 Isotropic:       29.2274 (ppm)
H       32 Anisotropy:       7.5918 (ppm)
H       32 Asymmetry:        0.9608
 
============
Atom: H       33
============
H       33 Coordinates     -0.771   14.744   25.746   A
 
TOTAL Shielding Tensor

              26.7658      2.1507     -1.2420
               2.7968     32.5082     -4.4334
              -1.2483     -5.6061     28.1630

H       33 Eigenvalue  sigma_xx      24.7878 (ppm)
H       33 Eigenvector sigma_xx      -0.2383      0.5819      0.7775
H       33 Eigenvalue  sigma_yy      26.0717 (ppm)
H       33 Eigenvector sigma_yy       0.9328     -0.0856      0.3500
H       33 Eigenvalue  sigma_zz      36.5774 (ppm)
H       33 Eigenvector sigma_zz      -0.2702     -0.8087      0.5224
 
H       33 Isotropic:       29.1456 (ppm)
H       33 Anisotropy:      11.1477 (ppm)
H       33 Asymmetry:        0.1728
 
============
Atom: H       34
============
H       34 Coordinates     -0.839   16.442   26.253   A
 
TOTAL Shielding Tensor

              27.6593     -0.9644     -1.8156
              -0.8728     28.5835      2.8417
              -2.1864      2.3619     33.8518

H       34 Eigenvalue  sigma_xx      27.0294 (ppm)
H       34 Eigenvector sigma_xx       0.9484      0.2625      0.1781
H       34 Eigenvalue  sigma_yy      27.5305 (ppm)
H       34 Eigenvector sigma_yy      -0.1679      0.8918     -0.4202
H       34 Eigenvalue  sigma_zz      35.5347 (ppm)
H       34 Eigenvector sigma_zz      -0.2691      0.3686      0.8898
 
H       34 Isotropic:       30.0315 (ppm)
H       34 Anisotropy:       8.2547 (ppm)
H       34 Asymmetry:        0.0911
 
============
Atom: H       35
============
H       35 Coordinates      0.717   15.709   25.803   A
 
TOTAL Shielding Tensor

              31.4822     -2.0739      2.4411
              -2.1956     27.2621     -0.4211
               3.2701     -1.4471     29.0989

H       35 Eigenvalue  sigma_xx      26.3264 (ppm)
H       35 Eigenvector sigma_xx       0.4602      0.8691     -0.1812
H       35 Eigenvalue  sigma_yy      27.3652 (ppm)
H       35 Eigenvector sigma_yy      -0.3862      0.3797      0.8406
H       35 Eigenvalue  sigma_zz      34.1516 (ppm)
H       35 Eigenvector sigma_zz       0.7994     -0.3169      0.5104
 
H       35 Isotropic:       29.2811 (ppm)
H       35 Anisotropy:       7.3058 (ppm)
H       35 Asymmetry:        0.2133
 
============
Atom: H       36
============
H       36 Coordinates      0.015   17.953   22.912   A
 
TOTAL Shielding Tensor

              26.7983      1.9206     -0.1332
               1.0453     29.3202     -3.5549
              -0.6153     -2.7546     31.0945

H       36 Eigenvalue  sigma_xx      25.8023 (ppm)
H       36 Eigenvector sigma_xx       0.7575     -0.5829     -0.2939
H       36 Eigenvalue  sigma_yy      27.7154 (ppm)
H       36 Eigenvector sigma_yy       0.6293      0.5321      0.5665
H       36 Eigenvalue  sigma_zz      33.6952 (ppm)
H       36 Eigenvector sigma_zz      -0.1738     -0.6141      0.7699
 
H       36 Isotropic:       29.0710 (ppm)
H       36 Anisotropy:       6.9364 (ppm)
H       36 Asymmetry:        0.4137
 
============
Atom: H       37
============
H       37 Coordinates     -0.516   18.309   24.567   A
 
TOTAL Shielding Tensor

              26.8938     -0.4768      0.9006
              -0.5594     35.0714      3.8334
              -0.6178      3.8093     27.5921

H       37 Eigenvalue  sigma_xx      25.8755 (ppm)
H       37 Eigenvector sigma_xx       0.3138      0.3794     -0.8704
H       37 Eigenvalue  sigma_yy      26.9851 (ppm)
H       37 Eigenvector sigma_yy       0.9485     -0.0836      0.3056
H       37 Eigenvalue  sigma_zz      36.6968 (ppm)
H       37 Eigenvector sigma_zz      -0.0431      0.9215      0.3861
 
H       37 Isotropic:       29.8525 (ppm)
H       37 Anisotropy:      10.2665 (ppm)
H       37 Asymmetry:        0.1621
 
============
Atom: H       38
============
H       38 Coordinates      1.086   17.594   24.293   A
 
TOTAL Shielding Tensor

              33.2991      1.6324      0.8467
               2.1185     29.4895      1.9203
              -0.3535      0.7306     26.0977

H       38 Eigenvalue  sigma_xx      25.6205 (ppm)
H       38 Eigenvector sigma_xx       0.0547     -0.3473      0.9362
H       38 Eigenvalue  sigma_yy      29.1300 (ppm)
H       38 Eigenvector sigma_yy      -0.4026      0.8503      0.3390
H       38 Eigenvalue  sigma_zz      34.1359 (ppm)
H       38 Eigenvector sigma_zz      -0.9138     -0.3954     -0.0932
 
H       38 Isotropic:       29.6288 (ppm)
H       38 Anisotropy:       6.7607 (ppm)
H       38 Asymmetry:        0.7786
 
============
Atom: H       39
============
H       39 Coordinates      8.405    4.520   16.087   A
 
TOTAL Shielding Tensor

              30.9972     -2.6892      1.3648
              -1.8892     25.5497     -0.7591
               1.9958      0.8304     29.2631

H       39 Eigenvalue  sigma_xx      24.6291 (ppm)
H       39 Eigenvector sigma_xx      -0.3675     -0.9194      0.1403
H       39 Eigenvalue  sigma_yy      28.5993 (ppm)
H       39 Eigenvector sigma_yy       0.3579     -0.2791     -0.8911
H       39 Eigenvalue  sigma_zz      32.5815 (ppm)
H       39 Eigenvector sigma_zz       0.8584     -0.2773      0.4317
 
H       39 Isotropic:       28.6033 (ppm)
H       39 Anisotropy:       5.9673 (ppm)
H       39 Asymmetry:        0.9980
 
============
Atom: H       40
============
H       40 Coordinates      6.807    4.024   16.660   A
 
TOTAL Shielding Tensor

              25.6839      2.7944     -1.1667
               1.9859     27.4317     -3.4380
              -0.2184     -3.8579     28.4782

H       40 Eigenvalue  sigma_xx      23.2914 (ppm)
H       40 Eigenvector sigma_xx       0.5799     -0.7008     -0.4155
H       40 Eigenvalue  sigma_yy      25.9815 (ppm)
H       40 Eigenvector sigma_yy       0.7537      0.2677      0.6002
H       40 Eigenvalue  sigma_zz      32.3210 (ppm)
H       40 Eigenvector sigma_zz      -0.3094     -0.6612      0.6834
 
H       40 Isotropic:       27.1980 (ppm)
H       40 Anisotropy:       7.6845 (ppm)
H       40 Asymmetry:        0.5251
 
============
Atom: H       41
============
H       41 Coordinates      6.618    3.785   14.332   A
 
TOTAL Shielding Tensor

              24.4086      1.9611     -0.8487
               2.2204     28.7768      2.3694
              -0.0288      1.3188     24.9659

H       41 Eigenvalue  sigma_xx      22.8780 (ppm)
H       41 Eigenvector sigma_xx      -0.7334      0.4257     -0.5301
H       41 Eigenvalue  sigma_yy      25.1731 (ppm)
H       41 Eigenvector sigma_yy      -0.6056     -0.0549      0.7939
H       41 Eigenvalue  sigma_zz      30.1002 (ppm)
H       41 Eigenvector sigma_zz      -0.3088     -0.9032     -0.2980
 
H       41 Isotropic:       26.0504 (ppm)
H       41 Anisotropy:       6.0746 (ppm)
H       41 Asymmetry:        0.5667
 
============
Atom: H       42
============
H       42 Coordinates      4.999    5.604   13.692   A
 
TOTAL Shielding Tensor

              28.7597      0.5308      2.7616
               1.1375     27.8555      1.9776
               2.7753      3.6447     31.5453

H       42 Eigenvalue  sigma_xx      26.1118 (ppm)
H       42 Eigenvector sigma_xx       0.3587      0.7419     -0.5666
H       42 Eigenvalue  sigma_yy      27.5722 (ppm)
H       42 Eigenvector sigma_yy       0.8198     -0.5406     -0.1888
H       42 Eigenvalue  sigma_zz      34.4765 (ppm)
H       42 Eigenvector sigma_zz       0.4463      0.3968      0.8021
 
H       42 Isotropic:       29.3868 (ppm)
H       42 Anisotropy:       7.6344 (ppm)
H       42 Asymmetry:        0.2869
 
============
Atom: H       43
============
H       43 Coordinates      4.742    5.009   15.347   A
 
TOTAL Shielding Tensor

              30.1285      1.5253     -1.7021
               2.5691     27.5832     -1.3617
              -2.2619     -1.4502     27.6096

H       43 Eigenvalue  sigma_xx      26.1870 (ppm)
H       43 Eigenvector sigma_xx       0.0560     -0.7480     -0.6613
H       43 Eigenvalue  sigma_yy      26.6645 (ppm)
H       43 Eigenvector sigma_yy      -0.6324      0.4860     -0.6032
H       43 Eigenvalue  sigma_zz      32.4697 (ppm)
H       43 Eigenvector sigma_zz      -0.7726     -0.4520      0.4458
 
H       43 Isotropic:       28.4404 (ppm)
H       43 Anisotropy:       6.0439 (ppm)
H       43 Asymmetry:        0.1185
 
============
Atom: H       44
============
H       44 Coordinates      6.208    7.558   14.484   A
 
TOTAL Shielding Tensor

              24.1366     -0.2901     -1.5372
              -0.5114     25.2845     -1.6554
              -1.3470     -1.8306     28.3235

H       44 Eigenvalue  sigma_xx      23.1988 (ppm)
H       44 Eigenvector sigma_xx       0.7928      0.4733      0.3841
H       44 Eigenvalue  sigma_yy      25.1691 (ppm)
H       44 Eigenvector sigma_yy       0.5680     -0.8023     -0.1837
H       44 Eigenvalue  sigma_zz      29.3767 (ppm)
H       44 Eigenvector sigma_zz      -0.2212     -0.3637      0.9049
 
H       44 Isotropic:       25.9149 (ppm)
H       44 Anisotropy:       5.1928 (ppm)
H       44 Asymmetry:        0.5692
 
============
Atom: H       45
============
H       45 Coordinates      3.594    7.457   14.657   A
 
TOTAL Shielding Tensor

              29.7701     -0.2872      4.1373
               0.4674     29.2443      1.8274
               4.5048      2.0775     28.6216

H       45 Eigenvalue  sigma_xx      33.9624 (ppm)
H       45 Eigenvector sigma_xx      -0.6903     -0.2879     -0.6638
H       45 Eigenvalue  sigma_yy      29.2653 (ppm)
H       45 Eigenvector sigma_yy      -0.4081      0.9125      0.0286
H       45 Eigenvalue  sigma_zz      24.4083 (ppm)
H       45 Eigenvector sigma_zz      -0.5974     -0.2906      0.7474
 
H       45 Isotropic:       29.2120 (ppm)
H       45 Anisotropy:      -7.2055 (ppm)
H       45 Asymmetry:        0.9778
 
============
Atom: H       46
============
H       46 Coordinates      3.849    7.197   16.378   A
 
TOTAL Shielding Tensor

              29.4101     -0.0250     -3.4163
               0.7328     31.3309     -1.2472
              -3.3018     -1.2339     27.8382

H       46 Eigenvalue  sigma_xx      32.8396 (ppm)
H       46 Eigenvector sigma_xx       0.5957      0.5889     -0.5462
H       46 Eigenvalue  sigma_yy      30.6582 (ppm)
H       46 Eigenvector sigma_yy       0.5315     -0.7989     -0.2816
H       46 Eigenvalue  sigma_zz      25.0816 (ppm)
H       46 Eigenvector sigma_zz       0.6022      0.1225      0.7889
 
H       46 Isotropic:       29.5264 (ppm)
H       46 Anisotropy:      -6.6673 (ppm)
H       46 Asymmetry:        0.4908
 
============
Atom: H       47
============
H       47 Coordinates      4.727    9.611   14.707   A
 
TOTAL Shielding Tensor

              27.4211     -2.3274     -2.6681
              -1.5931     31.0370     -4.0508
              -2.2076     -2.9703     30.6322

H       47 Eigenvalue  sigma_xx      34.3621 (ppm)
H       47 Eigenvector sigma_xx      -0.0446     -0.7128      0.7000
H       47 Eigenvalue  sigma_yy      30.4804 (ppm)
H       47 Eigenvector sigma_yy       0.7113     -0.5146     -0.4788
H       47 Eigenvalue  sigma_zz      24.2479 (ppm)
H       47 Eigenvector sigma_zz       0.7015      0.4766      0.5299
 
H       47 Isotropic:       29.6968 (ppm)
H       47 Anisotropy:      -8.1734 (ppm)
H       47 Asymmetry:        0.7124
 
============
Atom: H       48
============
H       48 Coordinates      5.244    9.409   16.372   A
 
TOTAL Shielding Tensor

              32.1392      0.0483      2.9276
               0.5263     27.5072      1.1517
               2.2057      2.6432     26.9704

H       48 Eigenvalue  sigma_xx      24.8481 (ppm)
H       48 Eigenvector sigma_xx      -0.2599     -0.5421      0.7991
H       48 Eigenvalue  sigma_yy      28.3939 (ppm)
H       48 Eigenvector sigma_yy      -0.3639      0.8215      0.4390
H       48 Eigenvalue  sigma_zz      33.3748 (ppm)
H       48 Eigenvector sigma_zz      -0.8945     -0.1766     -0.4108
 
H       48 Isotropic:       28.8723 (ppm)
H       48 Anisotropy:       6.7537 (ppm)
H       48 Asymmetry:        0.7875
 
============
Atom: H       49
============
H       49 Coordinates      4.696   11.709   14.518   A
 
TOTAL Shielding Tensor

              28.0389      0.2192      0.7588
               0.4905     24.2075     -0.5929
               2.3784     -0.3528     23.9838

H       49 Eigenvalue  sigma_xx      23.1479 (ppm)
H       49 Eigenvector sigma_xx      -0.3002      0.4707      0.8296
H       49 Eigenvalue  sigma_yy      24.4997 (ppm)
H       49 Eigenvector sigma_yy       0.1148      0.8813     -0.4585
H       49 Eigenvalue  sigma_zz      28.5826 (ppm)
H       49 Eigenvector sigma_zz      -0.9469     -0.0424     -0.3186
 
H       49 Isotropic:       25.4101 (ppm)
H       49 Anisotropy:       4.7588 (ppm)
H       49 Asymmetry:        0.4261
 
============
Atom: H       50
============
H       50 Coordinates      3.729   13.695   13.479   A
 
TOTAL Shielding Tensor

              26.8069     -0.0190     -4.1319
               1.5626     29.0509     -1.8665
              -2.9567     -2.9807     28.5457

H       50 Eigenvalue  sigma_xx      23.8493 (ppm)
H       50 Eigenvector sigma_xx       0.7315      0.1957      0.6531
H       50 Eigenvalue  sigma_yy      27.6994 (ppm)
H       50 Eigenvector sigma_yy       0.4882     -0.8191     -0.3013
H       50 Eigenvalue  sigma_zz      32.8548 (ppm)
H       50 Eigenvector sigma_zz      -0.4760     -0.5392      0.6948
 
H       50 Isotropic:       28.1345 (ppm)
H       50 Anisotropy:       7.0804 (ppm)
H       50 Asymmetry:        0.8157
 
============
Atom: H       51
============
H       51 Coordinates      3.958   13.901   15.217   A
 
TOTAL Shielding Tensor

              29.0756      2.4916      2.1765
               3.1147     28.1647      2.9577
               3.6154      3.1818     27.5932

H       51 Eigenvalue  sigma_xx      24.7586 (ppm)
H       51 Eigenvector sigma_xx       0.1455      0.5936     -0.7915
H       51 Eigenvalue  sigma_yy      25.9219 (ppm)
H       51 Eigenvector sigma_yy       0.7699     -0.5704     -0.2862
H       51 Eigenvalue  sigma_zz      34.1530 (ppm)
H       51 Eigenvector sigma_zz       0.6214      0.5677      0.5400
 
H       51 Isotropic:       28.2779 (ppm)
H       51 Anisotropy:       8.8128 (ppm)
H       51 Asymmetry:        0.1980
 
============
Atom: H       52
============
H       52 Coordinates      1.868   14.862   14.867   A
 
TOTAL Shielding Tensor

              24.4008     -0.5861     -0.6092
              -1.3973     32.5384      2.2920
               0.6450      3.3449     26.8163

H       52 Eigenvalue  sigma_xx      24.2073 (ppm)
H       52 Eigenvector sigma_xx       0.9613      0.1839     -0.2052
H       52 Eigenvalue  sigma_yy      25.7661 (ppm)
H       52 Eigenvector sigma_yy      -0.2579      0.3388     -0.9048
H       52 Eigenvalue  sigma_zz      33.7821 (ppm)
H       52 Eigenvector sigma_zz      -0.0968      0.9227      0.3731
 
H       52 Isotropic:       27.9185 (ppm)
H       52 Anisotropy:       8.7954 (ppm)
H       52 Asymmetry:        0.2658
 
============
Atom: H       53
============
H       53 Coordinates      0.283   13.414   16.123   A
 
TOTAL Shielding Tensor

              24.0797      0.0990     -0.1067
              -0.0815     25.7567      0.8322
               0.5423      1.7281     25.2653

H       53 Eigenvalue  sigma_xx      23.9641 (ppm)
H       53 Eigenvector sigma_xx      -0.8313     -0.3203      0.4542
H       53 Eigenvalue  sigma_yy      24.3154 (ppm)
H       53 Eigenvector sigma_yy       0.5533     -0.5550      0.6211
H       53 Eigenvalue  sigma_zz      26.8223 (ppm)
H       53 Eigenvector sigma_zz       0.0531      0.7677      0.6386
 
H       53 Isotropic:       25.0339 (ppm)
H       53 Anisotropy:       2.6825 (ppm)
H       53 Asymmetry:        0.1965
 
============
Atom: H       54
============
H       54 Coordinates      0.227   11.856   17.903   A
 
TOTAL Shielding Tensor

              23.5866     -0.8444      1.0276
              -0.5667     25.7708      0.6666
              -0.1511      2.2014     24.1636

H       54 Eigenvalue  sigma_xx      22.6925 (ppm)
H       54 Eigenvector sigma_xx      -0.6501     -0.4382      0.6208
H       54 Eigenvalue  sigma_yy      24.1660 (ppm)
H       54 Eigenvector sigma_yy       0.7484     -0.2277      0.6230
H       54 Eigenvalue  sigma_zz      26.6625 (ppm)
H       54 Eigenvector sigma_zz      -0.1317      0.8696      0.4759
 
H       54 Isotropic:       24.5070 (ppm)
H       54 Anisotropy:       3.2332 (ppm)
H       54 Asymmetry:        0.6836
 
============
Atom: H       55
============
H       55 Coordinates      1.025    9.808   18.954   A
 
TOTAL Shielding Tensor

              25.2067      0.1539     -0.4666
              -0.9353     24.8019     -0.4304
              -0.0743     -0.3678     23.5343

H       55 Eigenvalue  sigma_xx      25.4447 (ppm)
H       55 Eigenvector sigma_xx      -0.8584      0.5128      0.0144
H       55 Eigenvalue  sigma_yy      24.7541 (ppm)
H       55 Eigenvector sigma_yy       0.4726      0.8013     -0.3669
H       55 Eigenvalue  sigma_zz      23.3440 (ppm)
H       55 Eigenvector sigma_zz       0.1997      0.3081      0.9301
 
H       55 Isotropic:       24.5143 (ppm)
H       55 Anisotropy:      -1.7554 (ppm)
H       55 Asymmetry:        0.5901
 
============
Atom: H       56
============
H       56 Coordinates      2.394    8.385   17.559   A
 
TOTAL Shielding Tensor

              24.6596      5.7394     -0.4697
               4.1352     32.9020     -0.5133
              -0.7503      0.8728     23.1106

H       56 Eigenvalue  sigma_xx      21.9950 (ppm)
H       56 Eigenvector sigma_xx      -0.7905      0.3659     -0.4912
H       56 Eigenvalue  sigma_yy      23.4644 (ppm)
H       56 Eigenvector sigma_yy      -0.4419      0.2146      0.8710
H       56 Eigenvalue  sigma_zz      35.2128 (ppm)
H       56 Eigenvector sigma_zz      -0.4241     -0.9056      0.0079
 
H       56 Isotropic:       26.8907 (ppm)
H       56 Anisotropy:      12.4831 (ppm)
H       56 Asymmetry:        0.1766
 
============
Atom: H       57
============
H       57 Coordinates      2.306    9.502   15.510   A
 
TOTAL Shielding Tensor

              28.2810      2.0343      2.3238
               1.3191     28.1810      0.0979
               2.3904      0.4712     29.6776

H       57 Eigenvalue  sigma_xx      25.8520 (ppm)
H       57 Eigenvector sigma_xx      -0.7569      0.4924      0.4297
H       57 Eigenvalue  sigma_yy      28.4094 (ppm)
H       57 Eigenvector sigma_yy      -0.2044     -0.8029      0.5600
H       57 Eigenvalue  sigma_zz      31.8782 (ppm)
H       57 Eigenvector sigma_zz       0.6208      0.3360      0.7083
 
H       57 Isotropic:       28.7132 (ppm)
H       57 Anisotropy:       4.7475 (ppm)
H       57 Asymmetry:        0.8080
 
============
Atom: H       58
============
H       58 Coordinates      3.896   11.789   16.740   A
 
TOTAL Shielding Tensor

              26.8647      0.3423      3.0205
               2.6439     28.0963      1.1911
               4.3630      1.5760     29.0779

H       58 Eigenvalue  sigma_xx      24.0778 (ppm)
H       58 Eigenvector sigma_xx       0.8137     -0.1056     -0.5716
H       58 Eigenvalue  sigma_yy      27.2625 (ppm)
H       58 Eigenvector sigma_yy       0.1521     -0.9105      0.3846
H       58 Eigenvalue  sigma_zz      32.6986 (ppm)
H       58 Eigenvector sigma_zz       0.5610      0.3999      0.7248
 
H       58 Isotropic:       28.0130 (ppm)
H       58 Anisotropy:       7.0285 (ppm)
H       58 Asymmetry:        0.6797
 
============
Atom: H       59
============
H       59 Coordinates      3.501    9.228   19.626   A
 
TOTAL Shielding Tensor

              27.4088      0.3401     -0.0044
               0.6072     27.7924     -2.2193
              -0.7526     -2.3049     34.9503

H       59 Eigenvalue  sigma_xx      26.8888 (ppm)
H       59 Eigenvector sigma_xx       0.5792     -0.7916     -0.1949
H       59 Eigenvalue  sigma_yy      27.6276 (ppm)
H       59 Eigenvector sigma_yy       0.8130      0.5432      0.2098
H       59 Eigenvalue  sigma_zz      35.6351 (ppm)
H       59 Eigenvector sigma_zz      -0.0602     -0.2800      0.9581
 
H       59 Isotropic:       30.0505 (ppm)
H       59 Anisotropy:       8.3769 (ppm)
H       59 Asymmetry:        0.1323
 
============
Atom: H       60
============
H       60 Coordinates      4.355   10.457   18.673   A
 
TOTAL Shielding Tensor

              28.6822      2.9268      1.6575
               4.0897     32.1643      1.7526
               2.0765      2.9669     29.1769

H       60 Eigenvalue  sigma_xx      26.4338 (ppm)
H       60 Eigenvector sigma_xx       0.8700     -0.4472     -0.2075
H       60 Eigenvalue  sigma_yy      27.8795 (ppm)
H       60 Eigenvector sigma_yy       0.0278      0.4647     -0.8851
H       60 Eigenvalue  sigma_zz      35.7103 (ppm)
H       60 Eigenvector sigma_zz       0.4922      0.7643      0.4167
 
H       60 Isotropic:       30.0078 (ppm)
H       60 Anisotropy:       8.5537 (ppm)
H       60 Asymmetry:        0.2535
 
============
Atom: H       61
============
H       61 Coordinates      4.665    8.729   18.383   A
 
TOTAL Shielding Tensor

              30.9103     -4.8388      0.0660
              -4.2057     28.3662     -0.3033
               0.7775      0.4462     28.2191

H       61 Eigenvalue  sigma_xx      24.9111 (ppm)
H       61 Eigenvector sigma_xx       0.6035      0.7918     -0.0940
H       61 Eigenvalue  sigma_yy      28.2345 (ppm)
H       61 Eigenvector sigma_yy       0.0187      0.1038      0.9944
H       61 Eigenvalue  sigma_zz      34.3500 (ppm)
H       61 Eigenvector sigma_zz      -0.7972      0.6019     -0.0478
 
H       61 Isotropic:       29.1652 (ppm)
H       61 Anisotropy:       7.7772 (ppm)
H       61 Asymmetry:        0.6410
 
============
Atom: H       62
============
H       62 Coordinates      0.043   14.045   13.482   A
 
TOTAL Shielding Tensor

              34.1432     -3.0791      0.9482
              -2.3810     27.1654     -1.3425
               3.0987     -1.8954     26.9353

H       62 Eigenvalue  sigma_xx      25.3998 (ppm)
H       62 Eigenvector sigma_xx       0.0719      0.7322      0.6773
H       62 Eigenvalue  sigma_yy      27.0789 (ppm)
H       62 Eigenvector sigma_yy       0.4249      0.5919     -0.6849
H       62 Eigenvalue  sigma_zz      35.7651 (ppm)
H       62 Eigenvector sigma_zz      -0.9024      0.3370     -0.2686
 
H       62 Isotropic:       29.4146 (ppm)
H       62 Anisotropy:       9.5258 (ppm)
H       62 Asymmetry:        0.2644
 
============
Atom: H       63
============
H       63 Coordinates      1.520   14.134   12.503   A
 
TOTAL Shielding Tensor

              27.4609      0.0785      0.4345
              -0.1909     29.3445     -2.6653
               0.0488     -4.0429     32.7800

H       63 Eigenvalue  sigma_xx      27.2620 (ppm)
H       63 Eigenvector sigma_xx      -0.3776      0.7838      0.4930
H       63 Eigenvalue  sigma_yy      27.4852 (ppm)
H       63 Eigenvector sigma_yy       0.9254      0.3378      0.1718
H       63 Eigenvalue  sigma_zz      34.8381 (ppm)
H       63 Eigenvector sigma_zz       0.0319     -0.5211      0.8529
 
H       63 Isotropic:       29.8618 (ppm)
H       63 Anisotropy:       7.4645 (ppm)
H       63 Asymmetry:        0.0449
 
============
Atom: H       64
============
H       64 Coordinates      0.916   12.561   13.085   A
 
TOTAL Shielding Tensor

              29.2845      0.2029      1.4247
              -1.2400     31.0005      2.8612
               2.4544      2.5849     28.5560

H       64 Eigenvalue  sigma_xx      32.8902 (ppm)
H       64 Eigenvector sigma_xx       0.2011      0.7864      0.5840
H       64 Eigenvalue  sigma_yy      30.2045 (ppm)
H       64 Eigenvector sigma_yy       0.8537     -0.4330      0.2892
H       64 Eigenvalue  sigma_zz      25.7463 (ppm)
H       64 Eigenvector sigma_zz      -0.4803     -0.4405      0.7585
 
H       64 Isotropic:       29.6137 (ppm)
H       64 Anisotropy:      -5.8011 (ppm)
H       64 Asymmetry:        0.6945
 
============
Atom: H       65
============
H       65 Coordinates      7.681    4.953   12.944   A
 
TOTAL Shielding Tensor

              18.3145     -0.0012     -2.1763
              -0.9304     25.0420      9.9502
              -2.7212     10.8369     37.1354

H       65 Eigenvalue  sigma_xx      17.6311 (ppm)
H       65 Eigenvector sigma_xx      -0.8660      0.3881     -0.3155
H       65 Eigenvalue  sigma_yy      19.5258 (ppm)
H       65 Eigenvector sigma_yy      -0.4912     -0.7783      0.3911
H       65 Eigenvalue  sigma_zz      43.3351 (ppm)
H       65 Eigenvector sigma_zz      -0.0938      0.4936      0.8646
 
H       65 Isotropic:       26.8306 (ppm)
H       65 Anisotropy:      24.7566 (ppm)
H       65 Asymmetry:        0.1148
 
============
Atom: H       66
============
H       66 Coordinates      0.938    9.787   12.691   A
 
TOTAL Shielding Tensor

              30.7497     -0.3143     -3.6762
              -0.7077     28.3516      2.1887
              -2.3829      2.6529     28.9158

H       66 Eigenvalue  sigma_xx      25.5296 (ppm)
H       66 Eigenvector sigma_xx      -0.3723      0.5645     -0.7367
H       66 Eigenvalue  sigma_yy      28.7966 (ppm)
H       66 Eigenvector sigma_yy       0.6081      0.7480      0.2659
H       66 Eigenvalue  sigma_zz      33.6908 (ppm)
H       66 Eigenvector sigma_zz      -0.7011      0.3490      0.6218
 
H       66 Isotropic:       29.3390 (ppm)
H       66 Anisotropy:       6.5276 (ppm)
H       66 Asymmetry:        0.7507
 
============
Atom: H       67
============
H       67 Coordinates      2.267    8.703   13.080   A
 
TOTAL Shielding Tensor

              25.5142      1.3139      2.6548
               1.5839     28.6237     -2.4759
               3.8644     -1.8974     33.0711

H       67 Eigenvalue  sigma_xx      34.7052 (ppm)
H       67 Eigenvector sigma_xx       0.2853     -0.2634      0.9215
H       67 Eigenvalue  sigma_yy      29.1001 (ppm)
H       67 Eigenvector sigma_yy       0.4572      0.8825      0.1107
H       67 Eigenvalue  sigma_zz      23.4037 (ppm)
H       67 Eigenvector sigma_zz      -0.8424      0.3897      0.3722
 
H       67 Isotropic:       29.0697 (ppm)
H       67 Anisotropy:      -8.4989 (ppm)
H       67 Asymmetry:        0.9893
 
============
Atom: H       68
============
H       68 Coordinates      0.372    7.496   11.999   A
 
TOTAL Shielding Tensor

              29.3776      4.0252     -2.0447
               3.8475     30.5048     -1.8439
              -0.9700     -1.0292     29.1841

H       68 Eigenvalue  sigma_xx      25.9501 (ppm)
H       68 Eigenvector sigma_xx       0.7659     -0.6388      0.0732
H       68 Eigenvalue  sigma_yy      28.4187 (ppm)
H       68 Eigenvector sigma_yy       0.1736      0.3150      0.9331
H       68 Eigenvalue  sigma_zz      34.6976 (ppm)
H       68 Eigenvector sigma_zz      -0.6191     -0.7019      0.3521
 
H       68 Isotropic:       29.6888 (ppm)
H       68 Anisotropy:       7.5132 (ppm)
H       68 Asymmetry:        0.4928
 
============
Atom: H       69
============
H       69 Coordinates      0.574    8.449   10.517   A
 
TOTAL Shielding Tensor

              30.8805      0.8410      3.5055
               0.3579     29.0663      0.0573
               4.2392     -0.9228     30.2962

H       69 Eigenvalue  sigma_xx      26.5000 (ppm)
H       69 Eigenvector sigma_xx      -0.6580      0.2721      0.7022
H       69 Eigenvalue  sigma_yy      29.2673 (ppm)
H       69 Eigenvector sigma_yy       0.1654      0.9619     -0.2178
H       69 Eigenvalue  sigma_zz      34.4756 (ppm)
H       69 Eigenvector sigma_zz       0.7347      0.0272      0.6779
 
H       69 Isotropic:       30.0810 (ppm)
H       69 Anisotropy:       6.5919 (ppm)
H       69 Asymmetry:        0.6297
 
============
Atom: H       70
============
H       70 Coordinates      1.850    7.340   11.060   A
 
TOTAL Shielding Tensor

              28.5433     -1.5908     -2.2452
              -2.4149     34.0591      3.9044
              -1.7864      3.5198     27.0049

H       70 Eigenvalue  sigma_xx      25.0185 (ppm)
H       70 Eigenvector sigma_xx       0.3457     -0.2899      0.8925
H       70 Eigenvalue  sigma_yy      28.0557 (ppm)
H       70 Eigenvector sigma_yy      -0.8833     -0.4216      0.2052
H       70 Eigenvalue  sigma_zz      36.5331 (ppm)
H       70 Eigenvector sigma_zz       0.3168     -0.8592     -0.4018
 
H       70 Isotropic:       29.8691 (ppm)
H       70 Anisotropy:       9.9961 (ppm)
H       70 Asymmetry:        0.4558
 
============
Atom: H       71
============
H       71 Coordinates      1.104   11.501   10.941   A
 
TOTAL Shielding Tensor

              31.6726     -4.0644     -0.9025
              -6.0453     29.7453     -0.5214
               1.0247     -1.0999     27.7212

H       71 Eigenvalue  sigma_xx      25.4125 (ppm)
H       71 Eigenvector sigma_xx       0.6070      0.7547      0.2489
H       71 Eigenvalue  sigma_yy      27.8327 (ppm)
H       71 Eigenvector sigma_yy      -0.2112     -0.1488      0.9660
H       71 Eigenvalue  sigma_zz      35.8939 (ppm)
H       71 Eigenvector sigma_zz      -0.7661      0.6390     -0.0691
 
H       71 Isotropic:       29.7131 (ppm)
H       71 Anisotropy:       9.2712 (ppm)
H       71 Asymmetry:        0.3916
 
============
Atom: H       72
============
H       72 Coordinates      1.469   10.306    9.676   A
 
TOTAL Shielding Tensor

              28.3907      1.4279      3.3920
               0.3841     29.1442     -0.2149
               3.8797     -0.2508     31.2412

H       72 Eigenvalue  sigma_xx      25.6861 (ppm)
H       72 Eigenvector sigma_xx      -0.8059      0.2474      0.5379
H       72 Eigenvalue  sigma_yy      29.3463 (ppm)
H       72 Eigenvector sigma_yy       0.1648      0.9664     -0.1975
H       72 Eigenvalue  sigma_zz      33.7437 (ppm)
H       72 Eigenvector sigma_zz       0.5686      0.0705      0.8196
 
H       72 Isotropic:       29.5920 (ppm)
H       72 Anisotropy:       6.2274 (ppm)
H       72 Asymmetry:        0.8816
 
============
Atom: H       73
============
H       73 Coordinates      2.576   11.666    9.946   A
 
TOTAL Shielding Tensor

              28.8848      2.8529      0.1459
               2.1389     30.4998     -4.9285
              -1.0489     -5.9426     28.1785

H       73 Eigenvalue  sigma_xx      23.4821 (ppm)
H       73 Eigenvector sigma_xx       0.2380     -0.6462     -0.7251
H       73 Eigenvalue  sigma_yy      28.4378 (ppm)
H       73 Eigenvector sigma_yy       0.9178     -0.0946      0.3856
H       73 Eigenvalue  sigma_zz      35.6432 (ppm)
H       73 Eigenvector sigma_zz      -0.3178     -0.7572      0.5706
 
H       73 Isotropic:       29.1877 (ppm)
H       73 Anisotropy:       9.6832 (ppm)
H       73 Asymmetry:        0.7677
 
============
Atom: H       74
============
H       74 Coordinates      4.289    8.589   11.399   A
 
TOTAL Shielding Tensor

              32.2428     -4.9697      1.0823
              -4.6610     30.7120     -1.0978
               1.1734     -1.2995     26.7397

H       74 Eigenvalue  sigma_xx      26.3461 (ppm)
H       74 Eigenvector sigma_xx      -0.2691     -0.5194     -0.8110
H       74 Eigenvalue  sigma_yy      26.7243 (ppm)
H       74 Eigenvector sigma_yy      -0.6061     -0.5631      0.5617
H       74 Eigenvalue  sigma_zz      36.6241 (ppm)
H       74 Eigenvector sigma_zz       0.7485     -0.6427      0.1633
 
H       74 Isotropic:       29.8982 (ppm)
H       74 Anisotropy:      10.0889 (ppm)
H       74 Asymmetry:        0.0562
 
============
Atom: H       75
============
H       75 Coordinates      3.306    8.684    9.919   A
 
TOTAL Shielding Tensor

              27.8159      0.4868     -1.6461
               0.3689     31.1647      4.4425
              -0.3167      3.9534     30.3622

H       75 Eigenvalue  sigma_xx      25.9817 (ppm)
H       75 Eigenvector sigma_xx      -0.4864      0.5738     -0.6589
H       75 Eigenvalue  sigma_yy      28.3637 (ppm)
H       75 Eigenvector sigma_yy       0.8724      0.3609     -0.3297
H       75 Eigenvalue  sigma_zz      34.9973 (ppm)
H       75 Eigenvector sigma_zz      -0.0486      0.7352      0.6761
 
H       75 Isotropic:       29.7809 (ppm)
H       75 Anisotropy:       7.8246 (ppm)
H       75 Asymmetry:        0.4566
 
============
Atom: H       76
============
H       76 Coordinates      4.509    9.944   10.268   A
 
TOTAL Shielding Tensor

              31.4548      2.3339     -3.0377
               1.2156     29.3282     -0.1074
              -2.4615     -1.5099     27.4856

H       76 Eigenvalue  sigma_xx      26.0763 (ppm)
H       76 Eigenvector sigma_xx       0.4635     -0.0328      0.8855
H       76 Eigenvalue  sigma_yy      28.4675 (ppm)
H       76 Eigenvector sigma_yy       0.3453     -0.9136     -0.2145
H       76 Eigenvalue  sigma_zz      33.7248 (ppm)
H       76 Eigenvector sigma_zz       0.8160      0.4052     -0.4121
 
H       76 Isotropic:       29.4229 (ppm)
H       76 Anisotropy:       6.4529 (ppm)
H       76 Asymmetry:        0.5558
 
============
Atom: H       77
============
H       77 Coordinates     -5.342   29.609  -19.433   A
 
TOTAL Shielding Tensor

              31.5965     -1.8321     -0.1769
              -1.1495     26.1108      0.1638
              -0.8027     -1.4528     28.5884

H       77 Eigenvalue  sigma_xx      25.5482 (ppm)
H       77 Eigenvector sigma_xx       0.2506      0.9381      0.2392
H       77 Eigenvalue  sigma_yy      28.7420 (ppm)
H       77 Eigenvector sigma_yy       0.0326     -0.2551      0.9664
H       77 Eigenvalue  sigma_zz      32.0054 (ppm)
H       77 Eigenvector sigma_zz      -0.9675      0.2344      0.0945
 
H       77 Isotropic:       28.7652 (ppm)
H       77 Anisotropy:       4.8603 (ppm)
H       77 Asymmetry:        0.9857
 
============
Atom: H       78
============
H       78 Coordinates     -3.862   30.304  -18.764   A
 
TOTAL Shielding Tensor

              25.2692      2.1885      0.9030
               1.2834     28.2612      3.3382
               0.0033      3.8099     28.3352

H       78 Eigenvalue  sigma_xx      23.9235 (ppm)
H       78 Eigenvector sigma_xx      -0.6531      0.6198     -0.4351
H       78 Eigenvalue  sigma_yy      25.7215 (ppm)
H       78 Eigenvector sigma_yy      -0.7246     -0.3446      0.5968
H       78 Eigenvalue  sigma_zz      32.2206 (ppm)
H       78 Eigenvector sigma_zz       0.2200      0.7050      0.6742
 
H       78 Isotropic:       27.2885 (ppm)
H       78 Anisotropy:       7.3981 (ppm)
H       78 Asymmetry:        0.3646
 
============
Atom: H       79
============
H       79 Coordinates     -3.478   30.483  -21.072   A
 
TOTAL Shielding Tensor

              23.8608      1.8432      0.7057
               1.5641     29.1654     -2.0549
               0.2052     -1.4698     24.6738

H       79 Eigenvalue  sigma_xx      22.7907 (ppm)
H       79 Eigenvector sigma_xx      -0.7800      0.3516      0.5177
H       79 Eigenvalue  sigma_yy      24.7850 (ppm)
H       79 Eigenvector sigma_yy       0.5809      0.0991      0.8079
H       79 Eigenvalue  sigma_zz      30.1243 (ppm)
H       79 Eigenvector sigma_zz      -0.2327     -0.9309      0.2815
 
H       79 Isotropic:       25.9000 (ppm)
H       79 Anisotropy:       6.3364 (ppm)
H       79 Asymmetry:        0.4721
 
============
Atom: H       80
============
H       80 Coordinates     -1.711   28.769  -21.564   A
 
TOTAL Shielding Tensor

              28.9003      0.0551     -2.9472
               0.8947     27.6050     -1.6258
              -2.7068     -3.0741     31.4356

H       80 Eigenvalue  sigma_xx      26.1076 (ppm)
H       80 Eigenvector sigma_xx       0.4297      0.7196      0.5454
H       80 Eigenvalue  sigma_yy      27.7818 (ppm)
H       80 Eigenvector sigma_yy       0.7666     -0.6100      0.2008
H       80 Eigenvalue  sigma_zz      34.0515 (ppm)
H       80 Eigenvector sigma_zz      -0.4772     -0.3318      0.8138
 
H       80 Isotropic:       29.3136 (ppm)
H       80 Anisotropy:       7.1068 (ppm)
H       80 Asymmetry:        0.3534
 
============
Atom: H       81
============
H       81 Coordinates     -1.606   29.383  -19.889   A
 
TOTAL Shielding Tensor

              28.9761      1.6135      1.7042
               2.7528     27.9899      2.0436
               2.3619      2.0218     27.5004

H       81 Eigenvalue  sigma_xx      25.6930 (ppm)
H       81 Eigenvector sigma_xx       0.0650      0.6260     -0.7771
H       81 Eigenvalue  sigma_yy      26.3786 (ppm)
H       81 Eigenvector sigma_yy       0.7507     -0.5438     -0.3752
H       81 Eigenvalue  sigma_zz      32.3948 (ppm)
H       81 Eigenvector sigma_zz       0.6574      0.5590      0.5053
 
H       81 Isotropic:       28.1555 (ppm)
H       81 Anisotropy:       6.3589 (ppm)
H       81 Asymmetry:        0.1617
 
============
Atom: H       82
============
H       82 Coordinates     -2.946   26.793  -20.801   A
 
TOTAL Shielding Tensor

              23.3971     -0.3529      1.8412
              -0.7617     26.0470      2.9058
               1.3895      3.2140     27.5520

H       82 Eigenvalue  sigma_xx      22.0221 (ppm)
H       82 Eigenvector sigma_xx       0.7469      0.4648     -0.4754
H       82 Eigenvalue  sigma_yy      24.8884 (ppm)
H       82 Eigenvector sigma_yy       0.6491     -0.6647      0.3699
H       82 Eigenvalue  sigma_zz      30.0856 (ppm)
H       82 Eigenvector sigma_zz       0.1440      0.5849      0.7982
 
H       82 Isotropic:       25.6654 (ppm)
H       82 Anisotropy:       6.6304 (ppm)
H       82 Asymmetry:        0.6484
 
============
Atom: H       83
============
H       83 Coordinates     -0.313   26.972  -20.591   A
 
TOTAL Shielding Tensor

              30.1452      0.5608     -3.8466
               1.1933     29.4252     -1.8259
              -3.9726     -2.3824     27.5760

H       83 Eigenvalue  sigma_xx      24.4340 (ppm)
H       83 Eigenvector sigma_xx       0.5198      0.2527      0.8160
H       83 Eigenvalue  sigma_yy      28.8530 (ppm)
H       83 Eigenvector sigma_yy      -0.4829      0.8749      0.0367
H       83 Eigenvalue  sigma_zz      33.8594 (ppm)
H       83 Eigenvector sigma_zz      -0.7047     -0.4131      0.5768
 
H       83 Isotropic:       29.0488 (ppm)
H       83 Anisotropy:       7.2159 (ppm)
H       83 Asymmetry:        0.9186
 
============
Atom: H       84
============
H       84 Coordinates     -0.627   27.107  -18.865   A
 
TOTAL Shielding Tensor

              29.2583     -0.2036      3.5199
               0.5005     31.0289      1.6642
               3.3698      1.5214     27.9328

H       84 Eigenvalue  sigma_xx      32.8657 (ppm)
H       84 Eigenvector sigma_xx      -0.5851     -0.5578     -0.5887
H       84 Eigenvalue  sigma_yy      30.4816 (ppm)
H       84 Eigenvector sigma_yy      -0.5423      0.8088     -0.2274
H       84 Eigenvalue  sigma_zz      24.8726 (ppm)
H       84 Eigenvector sigma_zz      -0.6030     -0.1862      0.7757
 
H       84 Isotropic:       29.4066 (ppm)
H       84 Anisotropy:      -6.8010 (ppm)
H       84 Asymmetry:        0.5258
 
============
Atom: H       85
============
H       85 Coordinates     -1.453   24.815  -20.724   A
 
TOTAL Shielding Tensor

              27.3290     -2.4478      3.8285
              -1.9787     29.1578      3.6513
               3.7553      2.3090     31.2549

H       85 Eigenvalue  sigma_xx      34.0975 (ppm)
H       85 Eigenvector sigma_xx       0.3658      0.3551      0.8603
H       85 Eigenvalue  sigma_yy      30.6133 (ppm)
H       85 Eigenvector sigma_yy       0.6095     -0.7899      0.0669
H       85 Eigenvalue  sigma_zz      23.0309 (ppm)
H       85 Eigenvector sigma_zz       0.7033      0.4999     -0.5054
 
H       85 Isotropic:       29.2472 (ppm)
H       85 Anisotropy:      -9.3245 (ppm)
H       85 Asymmetry:        0.5605
 
============
Atom: H       86
============
H       86 Coordinates     -1.971   24.885  -19.051   A
 
TOTAL Shielding Tensor

              32.3659      0.6176     -2.5036
               0.9246     27.6854     -1.1990
              -1.9983     -2.8228     26.7191

H       86 Eigenvalue  sigma_xx      24.8808 (ppm)
H       86 Eigenvector sigma_xx       0.1919      0.5365      0.8218
H       86 Eigenvalue  sigma_yy      28.3818 (ppm)
H       86 Eigenvector sigma_yy      -0.4010      0.8071     -0.4333
H       86 Eigenvalue  sigma_zz      33.5078 (ppm)
H       86 Eigenvector sigma_zz      -0.8958     -0.2464      0.3700
 
H       86 Isotropic:       28.9235 (ppm)
H       86 Anisotropy:       6.8765 (ppm)
H       86 Asymmetry:        0.7637
 
============
Atom: H       87
============
H       87 Coordinates     -1.452   22.741  -21.066   A
 
TOTAL Shielding Tensor

              27.8703     -0.3661     -0.5910
              -0.2477     24.1735      0.2332
              -2.2380     -0.0661     23.8973

H       87 Eigenvalue  sigma_xx      23.4449 (ppm)
H       87 Eigenvector sigma_xx       0.3056      0.0195      0.9519
H       87 Eigenvalue  sigma_yy      24.1495 (ppm)
H       87 Eigenvector sigma_yy      -0.0664     -0.9969      0.0418
H       87 Eigenvalue  sigma_zz      28.3466 (ppm)
H       87 Eigenvector sigma_zz       0.9498     -0.0759     -0.3034
 
H       87 Isotropic:       25.3137 (ppm)
H       87 Anisotropy:       4.5494 (ppm)
H       87 Asymmetry:        0.2323
 
============
Atom: H       88
============
H       88 Coordinates     -0.578   20.719  -22.135   A
 
TOTAL Shielding Tensor

              26.8502     -0.6336      4.0619
               0.4773     29.2095      0.8505
               2.8491      1.8754     28.5053

H       88 Eigenvalue  sigma_xx      31.6741 (ppm)
H       88 Eigenvector sigma_xx       0.5301      0.3974      0.7490
H       88 Eigenvalue  sigma_yy      28.9271 (ppm)
H       88 Eigenvector sigma_yy       0.3808     -0.9009      0.2085
H       88 Eigenvalue  sigma_zz      23.9639 (ppm)
H       88 Eigenvector sigma_zz      -0.7576     -0.1747      0.6289
 
H       88 Isotropic:       28.1884 (ppm)
H       88 Anisotropy:      -6.3368 (ppm)
H       88 Asymmetry:        0.6502
 
============
Atom: H       89
============
H       89 Coordinates     -0.869   20.514  -20.408   A
 
TOTAL Shielding Tensor

              30.0848      2.2370     -2.2102
               2.9206     28.2031     -2.4473
              -3.8569     -2.6060     26.5938

H       89 Eigenvalue  sigma_xx      24.4554 (ppm)
H       89 Eigenvector sigma_xx       0.2936      0.3872      0.8740
H       89 Eigenvalue  sigma_yy      26.4397 (ppm)
H       89 Eigenvector sigma_yy       0.6389     -0.7596      0.1219
H       89 Eigenvalue  sigma_zz      33.9866 (ppm)
H       89 Eigenvector sigma_zz      -0.7111     -0.5226      0.4704
 
H       89 Isotropic:       28.2939 (ppm)
H       89 Anisotropy:       8.5391 (ppm)
H       89 Asymmetry:        0.3486
 
============
Atom: H       90
============
H       90 Coordinates      1.145   19.413  -20.672   A
 
TOTAL Shielding Tensor

              24.2636      0.2845      0.4071
              -0.3626     32.7495     -2.2366
              -0.7337     -3.1820     26.7609

H       90 Eigenvalue  sigma_xx      24.2448 (ppm)
H       90 Eigenvector sigma_xx       0.9937      0.0382      0.1056
H       90 Eigenvalue  sigma_yy      25.7359 (ppm)
H       90 Eigenvector sigma_yy      -0.1123      0.3575      0.9271
H       90 Eigenvalue  sigma_zz      33.7933 (ppm)
H       90 Eigenvector sigma_zz      -0.0023     -0.9331      0.3595
 
H       90 Isotropic:       27.9247 (ppm)
H       90 Anisotropy:       8.8030 (ppm)
H       90 Asymmetry:        0.2541
 
============
Atom: H       91
============
H       91 Coordinates      2.828   20.754  -19.423   A
 
TOTAL Shielding Tensor

              23.9381      0.1099      0.3763
              -0.0314     25.5722     -1.0098
              -0.3416     -1.7569     25.3388

H       91 Eigenvalue  sigma_xx      23.9270 (ppm)
H       91 Eigenvector sigma_xx       0.9628     -0.1869     -0.1950
H       91 Eigenvalue  sigma_yy      24.0783 (ppm)
H       91 Eigenvector sigma_yy       0.2701      0.6504      0.7100
H       91 Eigenvalue  sigma_zz      26.8439 (ppm)
H       91 Eigenvector sigma_zz      -0.0059     -0.7363      0.6767
 
H       91 Isotropic:       24.9497 (ppm)
H       91 Anisotropy:       2.8412 (ppm)
H       91 Asymmetry:        0.0799
 
============
Atom: H       92
============
H       92 Coordinates      2.979   22.297  -17.650   A
 
TOTAL Shielding Tensor

              23.1084     -0.8922     -0.8800
              -0.6801     25.7744     -1.0117
               0.2088     -2.6500     24.3625

H       92 Eigenvalue  sigma_xx      22.3630 (ppm)
H       92 Eigenvector sigma_xx       0.7157      0.4511      0.5332
H       92 Eigenvalue  sigma_yy      23.7970 (ppm)
H       92 Eigenvector sigma_yy      -0.6883      0.3263      0.6479
H       92 Eigenvalue  sigma_zz      27.0853 (ppm)
H       92 Eigenvector sigma_zz       0.1183     -0.8307      0.5440
 
H       92 Isotropic:       24.4151 (ppm)
H       92 Anisotropy:       4.0053 (ppm)
H       92 Asymmetry:        0.5371
 
============
Atom: H       93
============
H       93 Coordinates      2.259   24.334  -16.524   A
 
TOTAL Shielding Tensor

              25.6508     -0.0015      0.2820
              -1.1319     24.8742     -0.7586
              -0.0556     -1.0095     23.2539

H       93 Eigenvalue  sigma_xx      26.0568 (ppm)
H       93 Eigenvector sigma_xx      -0.8146      0.5429     -0.2041
H       93 Eigenvalue  sigma_yy      24.8629 (ppm)
H       93 Eigenvector sigma_yy       0.5781      0.7316     -0.3613
H       93 Eigenvalue  sigma_zz      22.8591 (ppm)
H       93 Eigenvector sigma_zz       0.0468      0.4123      0.9098
 
H       93 Isotropic:       24.5929 (ppm)
H       93 Anisotropy:      -2.6008 (ppm)
H       93 Asymmetry:        0.6886
 
============
Atom: H       94
============
H       94 Coordinates      0.914   25.848  -17.846   A
 
TOTAL Shielding Tensor

              25.2355      5.7631      0.7815
               4.0048     32.9502      0.7893
               0.8925     -0.7964     23.0985

H       94 Eigenvalue  sigma_xx      22.2162 (ppm)
H       94 Eigenvector sigma_xx      -0.6883      0.3134      0.6542
H       94 Eigenvalue  sigma_yy      23.7409 (ppm)
H       94 Eigenvector sigma_yy      -0.5787      0.3066     -0.7557
H       94 Eigenvalue  sigma_zz      35.3272 (ppm)
H       94 Eigenvector sigma_zz      -0.4374     -0.8988     -0.0297
 
H       94 Isotropic:       27.0947 (ppm)
H       94 Anisotropy:      12.3486 (ppm)
H       94 Asymmetry:        0.1852
 
============
Atom: H       95
============
H       95 Coordinates      0.958   24.840  -19.945   A
 
TOTAL Shielding Tensor

              28.5902      2.2770     -2.9015
               1.2252     27.7526     -0.0852
              -3.1330     -0.6984     29.6122

H       95 Eigenvalue  sigma_xx      25.4516 (ppm)
H       95 Eigenvector sigma_xx       0.7331     -0.4750      0.4869
H       95 Eigenvalue  sigma_yy      27.9042 (ppm)
H       95 Eigenvector sigma_yy       0.1893      0.8300      0.5247
H       95 Eigenvalue  sigma_zz      32.5992 (ppm)
H       95 Eigenvector sigma_zz      -0.6533     -0.2925      0.6983
 
H       95 Isotropic:       28.6517 (ppm)
H       95 Anisotropy:       5.9213 (ppm)
H       95 Asymmetry:        0.6213
 
============
Atom: H       96
============
H       96 Coordinates     -0.694   22.530  -18.848   A
 
TOTAL Shielding Tensor

              27.2321      0.4888     -3.1031
               2.6503     27.9475     -0.9844
              -4.4444     -1.6175     28.5931

H       96 Eigenvalue  sigma_xx      24.0376 (ppm)
H       96 Eigenvector sigma_xx       0.7805     -0.1085      0.6156
H       96 Eigenvalue  sigma_yy      27.1232 (ppm)
H       96 Eigenvector sigma_yy       0.1685     -0.9118     -0.3744
H       96 Eigenvalue  sigma_zz      32.6118 (ppm)
H       96 Eigenvector sigma_zz      -0.6020     -0.3960      0.6934
 
H       96 Isotropic:       27.9242 (ppm)
H       96 Anisotropy:       7.0314 (ppm)
H       96 Asymmetry:        0.6583
 
============
Atom: H       97
============
H       97 Coordinates     -0.194   24.918  -15.809   A
 
TOTAL Shielding Tensor

              27.0035      0.3737     -0.1880
               0.4080     27.4700      1.5156
               0.8542      1.3639     35.6573

H       97 Eigenvalue  sigma_xx      26.7554 (ppm)
H       97 Eigenvector sigma_xx       0.8179     -0.5720      0.0619
H       97 Eigenvalue  sigma_yy      27.4549 (ppm)
H       97 Eigenvector sigma_yy       0.5737      0.8025     -0.1642
H       97 Eigenvalue  sigma_zz      35.9206 (ppm)
H       97 Eigenvector sigma_zz       0.0442      0.1698      0.9845
 
H       97 Isotropic:       30.0436 (ppm)
H       97 Anisotropy:       8.8155 (ppm)
H       97 Asymmetry:        0.1190
 
============
Atom: H       98
============
H       98 Coordinates     -1.097   23.780  -16.829   A
 
TOTAL Shielding Tensor

              28.7378      3.4528     -1.7264
               4.5743     32.0376     -1.8624
              -2.0295     -3.1743     29.3047

H       98 Eigenvalue  sigma_xx      26.0365 (ppm)
H       98 Eigenvector sigma_xx       0.8430     -0.5328      0.0738
H       98 Eigenvalue  sigma_yy      27.8806 (ppm)
H       98 Eigenvector sigma_yy       0.1662      0.3886      0.9063
H       98 Eigenvalue  sigma_zz      36.1629 (ppm)
H       98 Eigenvector sigma_zz      -0.5116     -0.7517      0.4161
 
H       98 Isotropic:       30.0267 (ppm)
H       98 Anisotropy:       9.2044 (ppm)
H       98 Asymmetry:        0.3005
 
============
Atom: H       99
============
H       99 Coordinates     -1.346   25.533  -17.010   A
 
TOTAL Shielding Tensor

              30.1522     -4.7177     -0.2606
              -4.3005     29.0521      0.0474
              -0.6380     -0.7164     28.1613

H       99 Eigenvalue  sigma_xx      24.9655 (ppm)
H       99 Eigenvector sigma_xx       0.6549      0.7365      0.1692
H       99 Eigenvalue  sigma_yy      28.2532 (ppm)
H       99 Eigenvector sigma_yy      -0.0978     -0.1394      0.9854
H       99 Eigenvalue  sigma_zz      34.1469 (ppm)
H       99 Eigenvector sigma_zz      -0.7493      0.6619      0.0193
 
H       99 Isotropic:       29.1219 (ppm)
H       99 Anisotropy:       7.5375 (ppm)
H       99 Asymmetry:        0.6543
 
============
Atom: H      100
============
H      100 Coordinates      3.068   20.045  -22.024   A
 
TOTAL Shielding Tensor

              33.6329     -3.1243     -0.2917
              -2.1508     27.6131      0.7451
              -2.4936      1.2863     27.0705

H      100 Eigenvalue  sigma_xx      26.2173 (ppm)
H      100 Eigenvector sigma_xx      -0.1416     -0.7433      0.6538
H      100 Eigenvalue  sigma_yy      27.1240 (ppm)
H      100 Eigenvector sigma_yy       0.3855      0.5669      0.7280
H      100 Eigenvalue  sigma_zz      34.9752 (ppm)
H      100 Eigenvector sigma_zz      -0.9118      0.3551      0.2063
 
H      100 Isotropic:       29.4388 (ppm)
H      100 Anisotropy:       8.3045 (ppm)
H      100 Asymmetry:        0.1638
 
============
Atom: H      101
============
H      101 Coordinates      1.612   20.044  -23.036   A
 
TOTAL Shielding Tensor

              26.9540      0.8950     -0.5318
               1.1537     29.5849      3.1225
               0.1143      4.1764     32.6235

H      101 Eigenvalue  sigma_xx      26.0699 (ppm)
H      101 Eigenvector sigma_xx      -0.7446      0.5728     -0.3427
H      101 Eigenvalue  sigma_yy      28.0157 (ppm)
H      101 Eigenvector sigma_yy      -0.6657     -0.5994      0.4446
H      101 Eigenvalue  sigma_zz      35.0767 (ppm)
H      101 Eigenvector sigma_zz       0.0492      0.5592      0.8276
 
H      101 Isotropic:       29.7208 (ppm)
H      101 Anisotropy:       8.0339 (ppm)
H      101 Asymmetry:        0.3633
 
============
Atom: H      102
============
H      102 Coordinates      2.324   21.582  -22.482   A
 
TOTAL Shielding Tensor

              28.8858      1.0258     -2.1131
              -0.1834     31.7227     -2.6712
              -3.0821     -2.4529     28.2432

H      102 Eigenvalue  sigma_xx      33.6871 (ppm)
H      102 Eigenvector sigma_xx       0.3550      0.7692     -0.5314
H      102 Eigenvalue  sigma_yy      29.7023 (ppm)
H      102 Eigenvector sigma_yy       0.7503     -0.5735     -0.3289
H      102 Eigenvalue  sigma_zz      25.4623 (ppm)
H      102 Eigenvector sigma_zz       0.5577      0.2820      0.7807
 
H      102 Isotropic:       29.6172 (ppm)
H      102 Anisotropy:      -6.2324 (ppm)
H      102 Asymmetry:        0.9590
 
============
Atom: H      103
============
H      103 Coordinates     -4.636   29.366  -22.370   A
 
TOTAL Shielding Tensor

              18.7347     -3.3891      5.5151
              -4.1687     27.4997    -10.2516
               6.5952    -10.8916     32.0207

H      103 Eigenvalue  sigma_xx      16.3681 (ppm)
H      103 Eigenvector sigma_xx       0.9132     -0.0711     -0.4013
H      103 Eigenvalue  sigma_yy      19.2166 (ppm)
H      103 Eigenvector sigma_yy       0.2921      0.8007      0.5230
H      103 Eigenvalue  sigma_zz      42.6704 (ppm)
H      103 Eigenvector sigma_zz       0.2841     -0.5948      0.7520
 
H      103 Isotropic:       26.0850 (ppm)
H      103 Anisotropy:      24.8781 (ppm)
H      103 Asymmetry:        0.1718
 
============
Atom: H      104
============
H      104 Coordinates      2.554   24.827  -24.756   A
 
TOTAL Shielding Tensor

              30.9829      2.5572     -1.0964
               1.9344     25.8529     -0.0289
              -2.1197     -0.0333     32.4313

H      104 Eigenvalue  sigma_xx      33.6951 (ppm)
H      104 Eigenvector sigma_xx      -0.6061     -0.1766      0.7755
H      104 Eigenvalue  sigma_yy      30.6038 (ppm)
H      104 Eigenvector sigma_yy       0.7060      0.3296      0.6268
H      104 Eigenvalue  sigma_zz      24.9682 (ppm)
H      104 Eigenvector sigma_zz       0.3664     -0.9274      0.0751
 
H      104 Isotropic:       29.7557 (ppm)
H      104 Anisotropy:      -7.1812 (ppm)
H      104 Asymmetry:        0.6457
 
============
Atom: H      105
============
H      105 Coordinates      2.518   23.356  -23.801   A
 
TOTAL Shielding Tensor

              30.6245     -2.8510      1.4372
              -4.2916     29.9098      0.9371
              -0.2979      1.4930     25.1142

H      105 Eigenvalue  sigma_xx      24.3811 (ppm)
H      105 Eigenvector sigma_xx      -0.3002     -0.3857      0.8724
H      105 Eigenvalue  sigma_yy      27.3931 (ppm)
H      105 Eigenvector sigma_yy       0.6078      0.6276      0.4866
H      105 Eigenvalue  sigma_zz      33.8744 (ppm)
H      105 Eigenvector sigma_zz      -0.7352      0.6763      0.0460
 
H      105 Isotropic:       28.5495 (ppm)
H      105 Anisotropy:       7.9873 (ppm)
H      105 Asymmetry:        0.5656
 
============
Atom: H      106
============
H      106 Coordinates      3.659   25.161  -22.576   A
 
TOTAL Shielding Tensor

              36.2070     -0.0435      1.1741
               0.5883     25.5072      1.2430
               1.1470      1.4836     28.0810

H      106 Eigenvalue  sigma_xx      24.9153 (ppm)
H      106 Eigenvector sigma_xx       0.0192      0.9157     -0.4014
H      106 Eigenvalue  sigma_yy      28.4907 (ppm)
H      106 Eigenvector sigma_yy      -0.1501      0.3995      0.9043
H      106 Eigenvalue  sigma_zz      36.3893 (ppm)
H      106 Eigenvector sigma_zz      -0.9885     -0.0429     -0.1451
 
H      106 Isotropic:       29.9318 (ppm)
H      106 Anisotropy:       9.6863 (ppm)
H      106 Asymmetry:        0.5537
 
============
Atom: H      107
============
H      107 Coordinates      2.258   26.227  -22.692   A
 
TOTAL Shielding Tensor

              27.0321      0.3569      2.4136
              -0.6559     33.8885      1.8666
               0.6963      2.2760     26.7247

H      107 Eigenvalue  sigma_xx      24.9980 (ppm)
H      107 Eigenvector sigma_xx      -0.6050     -0.1903      0.7731
H      107 Eigenvalue  sigma_yy      28.1936 (ppm)
H      107 Eigenvector sigma_yy       0.7954     -0.1886      0.5760
H      107 Eigenvalue  sigma_zz      34.4536 (ppm)
H      107 Eigenvector sigma_zz       0.0362      0.9634      0.2655
 
H      107 Isotropic:       29.2151 (ppm)
H      107 Anisotropy:       7.8578 (ppm)
H      107 Asymmetry:        0.6100
 
============
Atom: H      108
============
H      108 Coordinates      2.178   24.750  -21.705   A
 
TOTAL Shielding Tensor

              28.3721      3.0916     -0.7402
               2.1628     25.9715     -0.8413
              -2.1862     -1.9608     33.3385

H      108 Eigenvalue  sigma_xx      24.2655 (ppm)
H      108 Eigenvector sigma_xx       0.5266     -0.8489     -0.0462
H      108 Eigenvalue  sigma_yy      29.1280 (ppm)
H      108 Eigenvector sigma_yy       0.7797      0.4606      0.4242
H      108 Eigenvalue  sigma_zz      34.2885 (ppm)
H      108 Eigenvector sigma_zz      -0.3388     -0.2594      0.9044
 
H      108 Isotropic:       29.2274 (ppm)
H      108 Anisotropy:       7.5918 (ppm)
H      108 Asymmetry:        0.9608
 
============
Atom: H      109
============
H      109 Coordinates      0.771   22.852  -25.746   A
 
TOTAL Shielding Tensor

              26.7658     -2.1507     -1.2420
              -2.7968     32.5082      4.4334
              -1.2483      5.6061     28.1630

H      109 Eigenvalue  sigma_xx      24.7878 (ppm)
H      109 Eigenvector sigma_xx       0.2383      0.5819     -0.7775
H      109 Eigenvalue  sigma_yy      26.0717 (ppm)
H      109 Eigenvector sigma_yy       0.9328      0.0856      0.3500
H      109 Eigenvalue  sigma_zz      36.5774 (ppm)
H      109 Eigenvector sigma_zz      -0.2702      0.8087      0.5224
 
H      109 Isotropic:       29.1456 (ppm)
H      109 Anisotropy:      11.1477 (ppm)
H      109 Asymmetry:        0.1728
 
============
Atom: H      110
============
H      110 Coordinates      0.839   24.550  -26.253   A
 
TOTAL Shielding Tensor

              27.6593      0.9644     -1.8156
               0.8728     28.5835     -2.8417
              -2.1864     -2.3619     33.8518

H      110 Eigenvalue  sigma_xx      27.0294 (ppm)
H      110 Eigenvector sigma_xx       0.9484     -0.2625      0.1781
H      110 Eigenvalue  sigma_yy      27.5305 (ppm)
H      110 Eigenvector sigma_yy       0.1679      0.8918      0.4202
H      110 Eigenvalue  sigma_zz      35.5347 (ppm)
H      110 Eigenvector sigma_zz      -0.2691     -0.3686      0.8898
 
H      110 Isotropic:       30.0315 (ppm)
H      110 Anisotropy:       8.2547 (ppm)
H      110 Asymmetry:        0.0911
 
============
Atom: H      111
============
H      111 Coordinates     -0.717   23.818  -25.803   A
 
TOTAL Shielding Tensor

              31.4822      2.0739      2.4411
               2.1956     27.2621      0.4211
               3.2701      1.4471     29.0989

H      111 Eigenvalue  sigma_xx      26.3264 (ppm)
H      111 Eigenvector sigma_xx       0.4602     -0.8691     -0.1812
H      111 Eigenvalue  sigma_yy      27.3652 (ppm)
H      111 Eigenvector sigma_yy       0.3862      0.3797     -0.8406
H      111 Eigenvalue  sigma_zz      34.1516 (ppm)
H      111 Eigenvector sigma_zz       0.7994      0.3169      0.5104
 
H      111 Isotropic:       29.2811 (ppm)
H      111 Anisotropy:       7.3058 (ppm)
H      111 Asymmetry:        0.2133
 
============
Atom: H      112
============
H      112 Coordinates     -0.015   26.061  -22.912   A
 
TOTAL Shielding Tensor

              26.7983     -1.9206     -0.1332
              -1.0453     29.3202      3.5549
              -0.6153      2.7546     31.0945

H      112 Eigenvalue  sigma_xx      25.8023 (ppm)
H      112 Eigenvector sigma_xx       0.7575      0.5829     -0.2939
H      112 Eigenvalue  sigma_yy      27.7154 (ppm)
H      112 Eigenvector sigma_yy      -0.6293      0.5321     -0.5665
H      112 Eigenvalue  sigma_zz      33.6952 (ppm)
H      112 Eigenvector sigma_zz      -0.1738      0.6141      0.7699
 
H      112 Isotropic:       29.0710 (ppm)
H      112 Anisotropy:       6.9364 (ppm)
H      112 Asymmetry:        0.4137
 
============
Atom: H      113
============
H      113 Coordinates      0.516   26.417  -24.567   A
 
TOTAL Shielding Tensor

              26.8938      0.4768      0.9006
               0.5594     35.0714     -3.8334
              -0.6178     -3.8093     27.5921

H      113 Eigenvalue  sigma_xx      25.8755 (ppm)
H      113 Eigenvector sigma_xx      -0.3138      0.3794      0.8704
H      113 Eigenvalue  sigma_yy      26.9851 (ppm)
H      113 Eigenvector sigma_yy       0.9485      0.0836      0.3056
H      113 Eigenvalue  sigma_zz      36.6968 (ppm)
H      113 Eigenvector sigma_zz      -0.0431     -0.9215      0.3861
 
H      113 Isotropic:       29.8525 (ppm)
H      113 Anisotropy:      10.2665 (ppm)
H      113 Asymmetry:        0.1621
 
============
Atom: H      114
============
H      114 Coordinates     -1.086   25.702  -24.293   A
 
TOTAL Shielding Tensor

              33.2991     -1.6324      0.8467
              -2.1185     29.4895     -1.9203
              -0.3535     -0.7306     26.0977

H      114 Eigenvalue  sigma_xx      25.6205 (ppm)
H      114 Eigenvector sigma_xx       0.0547      0.3473      0.9362
H      114 Eigenvalue  sigma_yy      29.1300 (ppm)
H      114 Eigenvector sigma_yy       0.4026      0.8503     -0.3390
H      114 Eigenvalue  sigma_zz      34.1359 (ppm)
H      114 Eigenvector sigma_zz      -0.9138      0.3954     -0.0932
 
H      114 Isotropic:       29.6288 (ppm)
H      114 Anisotropy:       6.7607 (ppm)
H      114 Asymmetry:        0.7786
 
============
Atom: H      115
============
H      115 Coordinates     -8.405   12.628  -16.087   A
 
TOTAL Shielding Tensor

              30.9972      2.6892      1.3648
               1.8892     25.5497      0.7591
               1.9958     -0.8304     29.2631

H      115 Eigenvalue  sigma_xx      24.6291 (ppm)
H      115 Eigenvector sigma_xx      -0.3675      0.9194      0.1403
H      115 Eigenvalue  sigma_yy      28.5993 (ppm)
H      115 Eigenvector sigma_yy      -0.3579     -0.2791      0.8911
H      115 Eigenvalue  sigma_zz      32.5815 (ppm)
H      115 Eigenvector sigma_zz       0.8584      0.2773      0.4317
 
H      115 Isotropic:       28.6033 (ppm)
H      115 Anisotropy:       5.9673 (ppm)
H      115 Asymmetry:        0.9980
 
============
Atom: H      116
============
H      116 Coordinates     -6.807   12.132  -16.660   A
 
TOTAL Shielding Tensor

              25.6839     -2.7944     -1.1667
              -1.9859     27.4317      3.4380
              -0.2184      3.8579     28.4782

H      116 Eigenvalue  sigma_xx      23.2914 (ppm)
H      116 Eigenvector sigma_xx      -0.5799     -0.7008      0.4155
H      116 Eigenvalue  sigma_yy      25.9815 (ppm)
H      116 Eigenvector sigma_yy       0.7537     -0.2677      0.6002
H      116 Eigenvalue  sigma_zz      32.3210 (ppm)
H      116 Eigenvector sigma_zz      -0.3094      0.6612      0.6834
 
H      116 Isotropic:       27.1980 (ppm)
H      116 Anisotropy:       7.6845 (ppm)
H      116 Asymmetry:        0.5251
 
============
Atom: H      117
============
H      117 Coordinates     -6.618   11.893  -14.332   A
 
TOTAL Shielding Tensor

              24.4086     -1.9611     -0.8487
              -2.2204     28.7768     -2.3694
              -0.0288     -1.3188     24.9659

H      117 Eigenvalue  sigma_xx      22.8780 (ppm)
H      117 Eigenvector sigma_xx      -0.7334     -0.4257     -0.5301
H      117 Eigenvalue  sigma_yy      25.1731 (ppm)
H      117 Eigenvector sigma_yy       0.6056     -0.0549     -0.7939
H      117 Eigenvalue  sigma_zz      30.1002 (ppm)
H      117 Eigenvector sigma_zz      -0.3088      0.9032     -0.2980
 
H      117 Isotropic:       26.0504 (ppm)
H      117 Anisotropy:       6.0746 (ppm)
H      117 Asymmetry:        0.5667
 
============
Atom: H      118
============
H      118 Coordinates     -4.999   13.712  -13.692   A
 
TOTAL Shielding Tensor

              28.7597     -0.5308      2.7616
              -1.1375     27.8555     -1.9776
               2.7753     -3.6447     31.5453

H      118 Eigenvalue  sigma_xx      26.1118 (ppm)
H      118 Eigenvector sigma_xx      -0.3587      0.7419      0.5666
H      118 Eigenvalue  sigma_yy      27.5722 (ppm)
H      118 Eigenvector sigma_yy       0.8198      0.5406     -0.1888
H      118 Eigenvalue  sigma_zz      34.4765 (ppm)
H      118 Eigenvector sigma_zz       0.4463     -0.3968      0.8021
 
H      118 Isotropic:       29.3868 (ppm)
H      118 Anisotropy:       7.6344 (ppm)
H      118 Asymmetry:        0.2869
 
============
Atom: H      119
============
H      119 Coordinates     -4.742   13.117  -15.347   A
 
TOTAL Shielding Tensor

              30.1285     -1.5253     -1.7021
              -2.5691     27.5832      1.3617
              -2.2619      1.4502     27.6096

H      119 Eigenvalue  sigma_xx      26.1870 (ppm)
H      119 Eigenvector sigma_xx       0.0560      0.7480     -0.6613
H      119 Eigenvalue  sigma_yy      26.6645 (ppm)
H      119 Eigenvector sigma_yy       0.6324      0.4860      0.6032
H      119 Eigenvalue  sigma_zz      32.4697 (ppm)
H      119 Eigenvector sigma_zz      -0.7726      0.4520      0.4458
 
H      119 Isotropic:       28.4404 (ppm)
H      119 Anisotropy:       6.0439 (ppm)
H      119 Asymmetry:        0.1185
 
============
Atom: H      120
============
H      120 Coordinates     -6.208   15.666  -14.484   A
 
TOTAL Shielding Tensor

              24.1366      0.2901     -1.5372
               0.5114     25.2845      1.6554
              -1.3470      1.8306     28.3235

H      120 Eigenvalue  sigma_xx      23.1988 (ppm)
H      120 Eigenvector sigma_xx      -0.7928      0.4733     -0.3841
H      120 Eigenvalue  sigma_yy      25.1691 (ppm)
H      120 Eigenvector sigma_yy       0.5680      0.8023     -0.1837
H      120 Eigenvalue  sigma_zz      29.3767 (ppm)
H      120 Eigenvector sigma_zz      -0.2212      0.3637      0.9049
 
H      120 Isotropic:       25.9149 (ppm)
H      120 Anisotropy:       5.1928 (ppm)
H      120 Asymmetry:        0.5692
 
============
Atom: H      121
============
H      121 Coordinates     -3.594   15.565  -14.657   A
 
TOTAL Shielding Tensor

              29.7701      0.2872      4.1373
              -0.4674     29.2443     -1.8274
               4.5048     -2.0775     28.6216

H      121 Eigenvalue  sigma_xx      33.9624 (ppm)
H      121 Eigenvector sigma_xx       0.6903     -0.2879      0.6638
H      121 Eigenvalue  sigma_yy      29.2653 (ppm)
H      121 Eigenvector sigma_yy      -0.4081     -0.9125      0.0286
H      121 Eigenvalue  sigma_zz      24.4083 (ppm)
H      121 Eigenvector sigma_zz      -0.5974      0.2906      0.7474
 
H      121 Isotropic:       29.2120 (ppm)
H      121 Anisotropy:      -7.2055 (ppm)
H      121 Asymmetry:        0.9778
 
============
Atom: H      122
============
H      122 Coordinates     -3.849   15.305  -16.378   A
 
TOTAL Shielding Tensor

              29.4101      0.0250     -3.4163
              -0.7328     31.3309      1.2472
              -3.3018      1.2339     27.8382

H      122 Eigenvalue  sigma_xx      32.8396 (ppm)
H      122 Eigenvector sigma_xx       0.5957     -0.5889     -0.5462
H      122 Eigenvalue  sigma_yy      30.6582 (ppm)
H      122 Eigenvector sigma_yy      -0.5315     -0.7989      0.2816
H      122 Eigenvalue  sigma_zz      25.0816 (ppm)
H      122 Eigenvector sigma_zz       0.6022     -0.1225      0.7889
 
H      122 Isotropic:       29.5264 (ppm)
H      122 Anisotropy:      -6.6673 (ppm)
H      122 Asymmetry:        0.4908
 
============
Atom: H      123
============
H      123 Coordinates     -4.727   17.719  -14.707   A
 
TOTAL Shielding Tensor

              27.4211      2.3274     -2.6681
               1.5931     31.0370      4.0508
              -2.2076      2.9703     30.6322

H      123 Eigenvalue  sigma_xx      34.3621 (ppm)
H      123 Eigenvector sigma_xx       0.0446     -0.7128     -0.7000
H      123 Eigenvalue  sigma_yy      30.4804 (ppm)
H      123 Eigenvector sigma_yy       0.7113      0.5146     -0.4788
H      123 Eigenvalue  sigma_zz      24.2479 (ppm)
H      123 Eigenvector sigma_zz       0.7015     -0.4766      0.5299
 
H      123 Isotropic:       29.6968 (ppm)
H      123 Anisotropy:      -8.1734 (ppm)
H      123 Asymmetry:        0.7124
 
============
Atom: H      124
============
H      124 Coordinates     -5.244   17.517  -16.372   A
 
TOTAL Shielding Tensor

              32.1392     -0.0483      2.9276
              -0.5263     27.5072     -1.1517
               2.2057     -2.6432     26.9704

H      124 Eigenvalue  sigma_xx      24.8481 (ppm)
H      124 Eigenvector sigma_xx      -0.2599      0.5421      0.7991
H      124 Eigenvalue  sigma_yy      28.3939 (ppm)
H      124 Eigenvector sigma_yy       0.3639      0.8215     -0.4390
H      124 Eigenvalue  sigma_zz      33.3748 (ppm)
H      124 Eigenvector sigma_zz      -0.8945      0.1766     -0.4108
 
H      124 Isotropic:       28.8723 (ppm)
H      124 Anisotropy:       6.7537 (ppm)
H      124 Asymmetry:        0.7875
 
============
Atom: H      125
============
H      125 Coordinates     -4.696   19.817  -14.518   A
 
TOTAL Shielding Tensor

              28.0389     -0.2192      0.7588
              -0.4905     24.2075      0.5929
               2.3784      0.3528     23.9838

H      125 Eigenvalue  sigma_xx      23.1479 (ppm)
H      125 Eigenvector sigma_xx      -0.3002     -0.4707      0.8296
H      125 Eigenvalue  sigma_yy      24.4997 (ppm)
H      125 Eigenvector sigma_yy      -0.1148      0.8813      0.4585
H      125 Eigenvalue  sigma_zz      28.5826 (ppm)
H      125 Eigenvector sigma_zz      -0.9469      0.0424     -0.3186
 
H      125 Isotropic:       25.4101 (ppm)
H      125 Anisotropy:       4.7588 (ppm)
H      125 Asymmetry:        0.4261
 
============
Atom: H      126
============
H      126 Coordinates     -3.729   21.803  -13.479   A
 
TOTAL Shielding Tensor

              26.8069      0.0190     -4.1319
              -1.5626     29.0509      1.8665
              -2.9567      2.9807     28.5457

H      126 Eigenvalue  sigma_xx      23.8493 (ppm)
H      126 Eigenvector sigma_xx      -0.7315      0.1957     -0.6531
H      126 Eigenvalue  sigma_yy      27.6994 (ppm)
H      126 Eigenvector sigma_yy       0.4882      0.8191     -0.3013
H      126 Eigenvalue  sigma_zz      32.8548 (ppm)
H      126 Eigenvector sigma_zz      -0.4760      0.5392      0.6948
 
H      126 Isotropic:       28.1345 (ppm)
H      126 Anisotropy:       7.0804 (ppm)
H      126 Asymmetry:        0.8157
 
============
Atom: H      127
============
H      127 Coordinates     -3.958   22.009  -15.217   A
 
TOTAL Shielding Tensor

              29.0756     -2.4916      2.1765
              -3.1147     28.1647     -2.9577
               3.6154     -3.1818     27.5932

H      127 Eigenvalue  sigma_xx      24.7586 (ppm)
H      127 Eigenvector sigma_xx      -0.1455      0.5936      0.7915
H      127 Eigenvalue  sigma_yy      25.9219 (ppm)
H      127 Eigenvector sigma_yy       0.7699      0.5704     -0.2862
H      127 Eigenvalue  sigma_zz      34.1530 (ppm)
H      127 Eigenvector sigma_zz       0.6214     -0.5677      0.5400
 
H      127 Isotropic:       28.2779 (ppm)
H      127 Anisotropy:       8.8128 (ppm)
H      127 Asymmetry:        0.1980
 
============
Atom: H      128
============
H      128 Coordinates     -1.868   22.970  -14.867   A
 
TOTAL Shielding Tensor

              24.4008      0.5861     -0.6092
               1.3973     32.5384     -2.2920
               0.6450     -3.3449     26.8163

H      128 Eigenvalue  sigma_xx      24.2073 (ppm)
H      128 Eigenvector sigma_xx       0.9613     -0.1839     -0.2052
H      128 Eigenvalue  sigma_yy      25.7661 (ppm)
H      128 Eigenvector sigma_yy       0.2579      0.3388      0.9048
H      128 Eigenvalue  sigma_zz      33.7821 (ppm)
H      128 Eigenvector sigma_zz      -0.0968     -0.9227      0.3731
 
H      128 Isotropic:       27.9185 (ppm)
H      128 Anisotropy:       8.7954 (ppm)
H      128 Asymmetry:        0.2658
 
============
Atom: H      129
============
H      129 Coordinates     -0.283   21.522  -16.123   A
 
TOTAL Shielding Tensor

              24.0797     -0.0990     -0.1067
               0.0815     25.7567     -0.8322
               0.5423     -1.7281     25.2653

H      129 Eigenvalue  sigma_xx      23.9641 (ppm)
H      129 Eigenvector sigma_xx       0.8313     -0.3203     -0.4542
H      129 Eigenvalue  sigma_yy      24.3154 (ppm)
H      129 Eigenvector sigma_yy       0.5533      0.5550      0.6211
H      129 Eigenvalue  sigma_zz      26.8223 (ppm)
H      129 Eigenvector sigma_zz       0.0531     -0.7677      0.6386
 
H      129 Isotropic:       25.0339 (ppm)
H      129 Anisotropy:       2.6825 (ppm)
H      129 Asymmetry:        0.1965
 
============
Atom: H      130
============
H      130 Coordinates     -0.227   19.964  -17.903   A
 
TOTAL Shielding Tensor

              23.5866      0.8444      1.0276
               0.5667     25.7708     -0.6666
              -0.1511     -2.2014     24.1636

H      130 Eigenvalue  sigma_xx      22.6925 (ppm)
H      130 Eigenvector sigma_xx       0.6501     -0.4382     -0.6208
H      130 Eigenvalue  sigma_yy      24.1660 (ppm)
H      130 Eigenvector sigma_yy       0.7484      0.2277      0.6230
H      130 Eigenvalue  sigma_zz      26.6625 (ppm)
H      130 Eigenvector sigma_zz      -0.1317     -0.8696      0.4759
 
H      130 Isotropic:       24.5070 (ppm)
H      130 Anisotropy:       3.2332 (ppm)
H      130 Asymmetry:        0.6836
 
============
Atom: H      131
============
H      131 Coordinates     -1.025   17.916  -18.954   A
 
TOTAL Shielding Tensor

              25.2067     -0.1539     -0.4666
               0.9353     24.8019      0.4304
              -0.0743      0.3678     23.5343

H      131 Eigenvalue  sigma_xx      25.4447 (ppm)
H      131 Eigenvector sigma_xx      -0.8584     -0.5128      0.0144
H      131 Eigenvalue  sigma_yy      24.7541 (ppm)
H      131 Eigenvector sigma_yy      -0.4726      0.8013      0.3669
H      131 Eigenvalue  sigma_zz      23.3440 (ppm)
H      131 Eigenvector sigma_zz       0.1997     -0.3081      0.9301
 
H      131 Isotropic:       24.5143 (ppm)
H      131 Anisotropy:      -1.7554 (ppm)
H      131 Asymmetry:        0.5901
 
============
Atom: H      132
============
H      132 Coordinates     -2.394   16.493  -17.559   A
 
TOTAL Shielding Tensor

              24.6596     -5.7394     -0.4697
              -4.1352     32.9020      0.5133
              -0.7503     -0.8728     23.1106

H      132 Eigenvalue  sigma_xx      21.9950 (ppm)
H      132 Eigenvector sigma_xx       0.7905      0.3659      0.4912
H      132 Eigenvalue  sigma_yy      23.4644 (ppm)
H      132 Eigenvector sigma_yy      -0.4419     -0.2146      0.8710
H      132 Eigenvalue  sigma_zz      35.2128 (ppm)
H      132 Eigenvector sigma_zz      -0.4241      0.9056      0.0079
 
H      132 Isotropic:       26.8907 (ppm)
H      132 Anisotropy:      12.4831 (ppm)
H      132 Asymmetry:        0.1766
 
============
Atom: H      133
============
H      133 Coordinates     -2.306   17.610  -15.510   A
 
TOTAL Shielding Tensor

              28.2810     -2.0343      2.3238
              -1.3191     28.1810     -0.0979
               2.3904     -0.4712     29.6776

H      133 Eigenvalue  sigma_xx      25.8520 (ppm)
H      133 Eigenvector sigma_xx       0.7569      0.4924     -0.4297
H      133 Eigenvalue  sigma_yy      28.4094 (ppm)
H      133 Eigenvector sigma_yy      -0.2044      0.8029      0.5600
H      133 Eigenvalue  sigma_zz      31.8782 (ppm)
H      133 Eigenvector sigma_zz       0.6208     -0.3360      0.7083
 
H      133 Isotropic:       28.7132 (ppm)
H      133 Anisotropy:       4.7475 (ppm)
H      133 Asymmetry:        0.8080
 
============
Atom: H      134
============
H      134 Coordinates     -3.896   19.897  -16.740   A
 
TOTAL Shielding Tensor

              26.8647     -0.3423      3.0205
              -2.6439     28.0963     -1.1911
               4.3630     -1.5760     29.0779

H      134 Eigenvalue  sigma_xx      24.0778 (ppm)
H      134 Eigenvector sigma_xx      -0.8137     -0.1056      0.5716
H      134 Eigenvalue  sigma_yy      27.2625 (ppm)
H      134 Eigenvector sigma_yy       0.1521      0.9105      0.3846
H      134 Eigenvalue  sigma_zz      32.6986 (ppm)
H      134 Eigenvector sigma_zz       0.5610     -0.3999      0.7248
 
H      134 Isotropic:       28.0130 (ppm)
H      134 Anisotropy:       7.0285 (ppm)
H      134 Asymmetry:        0.6797
 
============
Atom: H      135
============
H      135 Coordinates     -3.501   17.336  -19.626   A
 
TOTAL Shielding Tensor

              27.4088     -0.3401     -0.0044
              -0.6072     27.7924      2.2193
              -0.7526      2.3049     34.9503

H      135 Eigenvalue  sigma_xx      26.8888 (ppm)
H      135 Eigenvector sigma_xx      -0.5792     -0.7916      0.1949
H      135 Eigenvalue  sigma_yy      27.6276 (ppm)
H      135 Eigenvector sigma_yy       0.8130     -0.5432      0.2098
H      135 Eigenvalue  sigma_zz      35.6351 (ppm)
H      135 Eigenvector sigma_zz      -0.0602      0.2800      0.9581
 
H      135 Isotropic:       30.0505 (ppm)
H      135 Anisotropy:       8.3769 (ppm)
H      135 Asymmetry:        0.1323
 
============
Atom: H      136
============
H      136 Coordinates     -4.355   18.565  -18.673   A
 
TOTAL Shielding Tensor

              28.6822     -2.9268      1.6575
              -4.0897     32.1643     -1.7526
               2.0765     -2.9669     29.1769

H      136 Eigenvalue  sigma_xx      26.4338 (ppm)
H      136 Eigenvector sigma_xx       0.8700      0.4472     -0.2075
H      136 Eigenvalue  sigma_yy      27.8795 (ppm)
H      136 Eigenvector sigma_yy      -0.0278      0.4647      0.8851
H      136 Eigenvalue  sigma_zz      35.7103 (ppm)
H      136 Eigenvector sigma_zz       0.4922     -0.7643      0.4167
 
H      136 Isotropic:       30.0078 (ppm)
H      136 Anisotropy:       8.5537 (ppm)
H      136 Asymmetry:        0.2535
 
============
Atom: H      137
============
H      137 Coordinates     -4.665   16.837  -18.383   A
 
TOTAL Shielding Tensor

              30.9103      4.8388      0.0660
               4.2057     28.3662      0.3033
               0.7775     -0.4462     28.2191

H      137 Eigenvalue  sigma_xx      24.9111 (ppm)
H      137 Eigenvector sigma_xx      -0.6035      0.7918      0.0940
H      137 Eigenvalue  sigma_yy      28.2345 (ppm)
H      137 Eigenvector sigma_yy       0.0187     -0.1038      0.9944
H      137 Eigenvalue  sigma_zz      34.3500 (ppm)
H      137 Eigenvector sigma_zz      -0.7972     -0.6019     -0.0478
 
H      137 Isotropic:       29.1652 (ppm)
H      137 Anisotropy:       7.7772 (ppm)
H      137 Asymmetry:        0.6410
 
============
Atom: H      138
============
H      138 Coordinates     -0.043   22.153  -13.482   A
 
TOTAL Shielding Tensor

              34.1432      3.0791      0.9482
               2.3810     27.1654      1.3425
               3.0987      1.8954     26.9353

H      138 Eigenvalue  sigma_xx      25.3998 (ppm)
H      138 Eigenvector sigma_xx      -0.0719      0.7322     -0.6773
H      138 Eigenvalue  sigma_yy      27.0789 (ppm)
H      138 Eigenvector sigma_yy       0.4249     -0.5919     -0.6849
H      138 Eigenvalue  sigma_zz      35.7651 (ppm)
H      138 Eigenvector sigma_zz      -0.9024     -0.3370     -0.2686
 
H      138 Isotropic:       29.4146 (ppm)
H      138 Anisotropy:       9.5258 (ppm)
H      138 Asymmetry:        0.2644
 
============
Atom: H      139
============
H      139 Coordinates     -1.520   22.242  -12.503   A
 
TOTAL Shielding Tensor

              27.4609     -0.0785      0.4345
               0.1909     29.3445      2.6653
               0.0488      4.0429     32.7800

H      139 Eigenvalue  sigma_xx      27.2620 (ppm)
H      139 Eigenvector sigma_xx       0.3776      0.7838     -0.4930
H      139 Eigenvalue  sigma_yy      27.4852 (ppm)
H      139 Eigenvector sigma_yy       0.9254     -0.3378      0.1718
H      139 Eigenvalue  sigma_zz      34.8381 (ppm)
H      139 Eigenvector sigma_zz       0.0319      0.5211      0.8529
 
H      139 Isotropic:       29.8618 (ppm)
H      139 Anisotropy:       7.4645 (ppm)
H      139 Asymmetry:        0.0449
 
============
Atom: H      140
============
H      140 Coordinates     -0.916   20.669  -13.085   A
 
TOTAL Shielding Tensor

              29.2845     -0.2029      1.4247
               1.2400     31.0005     -2.8612
               2.4544     -2.5849     28.5560

H      140 Eigenvalue  sigma_xx      32.8902 (ppm)
H      140 Eigenvector sigma_xx       0.2011     -0.7864      0.5840
H      140 Eigenvalue  sigma_yy      30.2045 (ppm)
H      140 Eigenvector sigma_yy      -0.8537     -0.4330     -0.2892
H      140 Eigenvalue  sigma_zz      25.7463 (ppm)
H      140 Eigenvector sigma_zz      -0.4803      0.4405      0.7585
 
H      140 Isotropic:       29.6137 (ppm)
H      140 Anisotropy:      -5.8011 (ppm)
H      140 Asymmetry:        0.6945
 
============
Atom: H      141
============
H      141 Coordinates     -7.681   13.061  -12.944   A
 
TOTAL Shielding Tensor

              18.3145      0.0012     -2.1763
               0.9304     25.0420     -9.9502
              -2.7212    -10.8369     37.1354

H      141 Eigenvalue  sigma_xx      17.6311 (ppm)
H      141 Eigenvector sigma_xx       0.8660      0.3881      0.3155
H      141 Eigenvalue  sigma_yy      19.5258 (ppm)
H      141 Eigenvector sigma_yy      -0.4912      0.7783      0.3911
H      141 Eigenvalue  sigma_zz      43.3351 (ppm)
H      141 Eigenvector sigma_zz      -0.0938     -0.4936      0.8646
 
H      141 Isotropic:       26.8306 (ppm)
H      141 Anisotropy:      24.7566 (ppm)
H      141 Asymmetry:        0.1148
 
============
Atom: H      142
============
H      142 Coordinates     -0.938   17.896  -12.691   A
 
TOTAL Shielding Tensor

              30.7497      0.3143     -3.6762
               0.7077     28.3516     -2.1887
              -2.3829     -2.6529     28.9158

H      142 Eigenvalue  sigma_xx      25.5296 (ppm)
H      142 Eigenvector sigma_xx       0.3723      0.5645      0.7367
H      142 Eigenvalue  sigma_yy      28.7966 (ppm)
H      142 Eigenvector sigma_yy       0.6081     -0.7480      0.2659
H      142 Eigenvalue  sigma_zz      33.6908 (ppm)
H      142 Eigenvector sigma_zz      -0.7011     -0.3490      0.6218
 
H      142 Isotropic:       29.3390 (ppm)
H      142 Anisotropy:       6.5276 (ppm)
H      142 Asymmetry:        0.7507
 
============
Atom: H      143
============
H      143 Coordinates     -2.267   16.811  -13.080   A
 
TOTAL Shielding Tensor

              25.5142     -1.3139      2.6548
              -1.5839     28.6237      2.4759
               3.8644      1.8974     33.0711

H      143 Eigenvalue  sigma_xx      34.7052 (ppm)
H      143 Eigenvector sigma_xx       0.2853      0.2634      0.9215
H      143 Eigenvalue  sigma_yy      29.1001 (ppm)
H      143 Eigenvector sigma_yy       0.4572     -0.8825      0.1107
H      143 Eigenvalue  sigma_zz      23.4037 (ppm)
H      143 Eigenvector sigma_zz       0.8424      0.3897     -0.3722
 
H      143 Isotropic:       29.0697 (ppm)
H      143 Anisotropy:      -8.4989 (ppm)
H      143 Asymmetry:        0.9893
 
============
Atom: H      144
============
H      144 Coordinates     -0.372   15.604  -11.999   A
 
TOTAL Shielding Tensor

              29.3776     -4.0252     -2.0447
              -3.8475     30.5048      1.8439
              -0.9700      1.0292     29.1841

H      144 Eigenvalue  sigma_xx      25.9501 (ppm)
H      144 Eigenvector sigma_xx       0.7659      0.6388      0.0732
H      144 Eigenvalue  sigma_yy      28.4187 (ppm)
H      144 Eigenvector sigma_yy      -0.1736      0.3150     -0.9331
H      144 Eigenvalue  sigma_zz      34.6976 (ppm)
H      144 Eigenvector sigma_zz      -0.6191      0.7019      0.3521
 
H      144 Isotropic:       29.6888 (ppm)
H      144 Anisotropy:       7.5132 (ppm)
H      144 Asymmetry:        0.4928
 
============
Atom: H      145
============
H      145 Coordinates     -0.574   16.557  -10.517   A
 
TOTAL Shielding Tensor

              30.8805     -0.8410      3.5055
              -0.3579     29.0663     -0.0573
               4.2392      0.9228     30.2962

H      145 Eigenvalue  sigma_xx      26.5000 (ppm)
H      145 Eigenvector sigma_xx       0.6580      0.2721     -0.7022
H      145 Eigenvalue  sigma_yy      29.2673 (ppm)
H      145 Eigenvector sigma_yy       0.1654     -0.9619     -0.2178
H      145 Eigenvalue  sigma_zz      34.4756 (ppm)
H      145 Eigenvector sigma_zz       0.7347     -0.0272      0.6779
 
H      145 Isotropic:       30.0810 (ppm)
H      145 Anisotropy:       6.5919 (ppm)
H      145 Asymmetry:        0.6297
 
============
Atom: H      146
============
H      146 Coordinates     -1.850   15.448  -11.060   A
 
TOTAL Shielding Tensor

              28.5433      1.5908     -2.2452
               2.4149     34.0591     -3.9044
              -1.7864     -3.5198     27.0049

H      146 Eigenvalue  sigma_xx      25.0185 (ppm)
H      146 Eigenvector sigma_xx       0.3457      0.2899      0.8925
H      146 Eigenvalue  sigma_yy      28.0557 (ppm)
H      146 Eigenvector sigma_yy       0.8833     -0.4216     -0.2052
H      146 Eigenvalue  sigma_zz      36.5331 (ppm)
H      146 Eigenvector sigma_zz       0.3168      0.8592     -0.4018
 
H      146 Isotropic:       29.8691 (ppm)
H      146 Anisotropy:       9.9961 (ppm)
H      146 Asymmetry:        0.4558
 
============
Atom: H      147
============
H      147 Coordinates     -1.104   19.609  -10.941   A
 
TOTAL Shielding Tensor

              31.6726      4.0644     -0.9025
               6.0453     29.7453      0.5214
               1.0247      1.0999     27.7212

H      147 Eigenvalue  sigma_xx      25.4125 (ppm)
H      147 Eigenvector sigma_xx      -0.6070      0.7547     -0.2489
H      147 Eigenvalue  sigma_yy      27.8327 (ppm)
H      147 Eigenvector sigma_yy      -0.2112      0.1488      0.9660
H      147 Eigenvalue  sigma_zz      35.8939 (ppm)
H      147 Eigenvector sigma_zz      -0.7661     -0.6390     -0.0691
 
H      147 Isotropic:       29.7131 (ppm)
H      147 Anisotropy:       9.2712 (ppm)
H      147 Asymmetry:        0.3916
 
============
Atom: H      148
============
H      148 Coordinates     -1.469   18.414   -9.676   A
 
TOTAL Shielding Tensor

              28.3907     -1.4279      3.3920
              -0.3841     29.1442      0.2149
               3.8797      0.2508     31.2412

H      148 Eigenvalue  sigma_xx      25.6861 (ppm)
H      148 Eigenvector sigma_xx       0.8059      0.2474     -0.5379
H      148 Eigenvalue  sigma_yy      29.3463 (ppm)
H      148 Eigenvector sigma_yy       0.1648     -0.9664     -0.1975
H      148 Eigenvalue  sigma_zz      33.7437 (ppm)
H      148 Eigenvector sigma_zz       0.5686     -0.0705      0.8196
 
H      148 Isotropic:       29.5920 (ppm)
H      148 Anisotropy:       6.2274 (ppm)
H      148 Asymmetry:        0.8816
 
============
Atom: H      149
============
H      149 Coordinates     -2.576   19.774   -9.946   A
 
TOTAL Shielding Tensor

              28.8848     -2.8529      0.1459
              -2.1389     30.4998      4.9285
              -1.0489      5.9426     28.1785

H      149 Eigenvalue  sigma_xx      23.4821 (ppm)
H      149 Eigenvector sigma_xx      -0.2380     -0.6462      0.7251
H      149 Eigenvalue  sigma_yy      28.4378 (ppm)
H      149 Eigenvector sigma_yy       0.9178      0.0946      0.3856
H      149 Eigenvalue  sigma_zz      35.6432 (ppm)
H      149 Eigenvector sigma_zz      -0.3178      0.7572      0.5706
 
H      149 Isotropic:       29.1877 (ppm)
H      149 Anisotropy:       9.6832 (ppm)
H      149 Asymmetry:        0.7677
 
============
Atom: H      150
============
H      150 Coordinates     -4.289   16.697  -11.399   A
 
TOTAL Shielding Tensor

              32.2428      4.9697      1.0823
               4.6610     30.7120      1.0978
               1.1734      1.2995     26.7397

H      150 Eigenvalue  sigma_xx      26.3461 (ppm)
H      150 Eigenvector sigma_xx      -0.2691      0.5194     -0.8110
H      150 Eigenvalue  sigma_yy      26.7243 (ppm)
H      150 Eigenvector sigma_yy       0.6061     -0.5631     -0.5617
H      150 Eigenvalue  sigma_zz      36.6241 (ppm)
H      150 Eigenvector sigma_zz       0.7485      0.6427      0.1633
 
H      150 Isotropic:       29.8982 (ppm)
H      150 Anisotropy:      10.0889 (ppm)
H      150 Asymmetry:        0.0562
 
============
Atom: H      151
============
H      151 Coordinates     -3.306   16.792   -9.919   A
 
TOTAL Shielding Tensor

              27.8159     -0.4868     -1.6461
              -0.3689     31.1647     -4.4425
              -0.3167     -3.9534     30.3622

H      151 Eigenvalue  sigma_xx      25.9817 (ppm)
H      151 Eigenvector sigma_xx       0.4864      0.5738      0.6589
H      151 Eigenvalue  sigma_yy      28.3637 (ppm)
H      151 Eigenvector sigma_yy       0.8724     -0.3609     -0.3297
H      151 Eigenvalue  sigma_zz      34.9973 (ppm)
H      151 Eigenvector sigma_zz      -0.0486     -0.7352      0.6761
 
H      151 Isotropic:       29.7809 (ppm)
H      151 Anisotropy:       7.8246 (ppm)
H      151 Asymmetry:        0.4566
 
============
Atom: H      152
============
H      152 Coordinates     -4.509   18.052  -10.268   A
 
TOTAL Shielding Tensor

              31.4548     -2.3339     -3.0377
              -1.2156     29.3282      0.1074
              -2.4615      1.5099     27.4856

H      152 Eigenvalue  sigma_xx      26.0763 (ppm)
H      152 Eigenvector sigma_xx       0.4635      0.0328      0.8855
H      152 Eigenvalue  sigma_yy      28.4675 (ppm)
H      152 Eigenvector sigma_yy      -0.3453     -0.9136      0.2145
H      152 Eigenvalue  sigma_zz      33.7248 (ppm)
H      152 Eigenvector sigma_zz       0.8160     -0.4052     -0.4121
 
H      152 Isotropic:       29.4229 (ppm)
H      152 Anisotropy:       6.4529 (ppm)
H      152 Asymmetry:        0.5558
 
============
Atom: C        1
============
C        1 Coordinates      4.021   20.146   18.475   A
 
TOTAL Shielding Tensor

               0.9375    -72.6465     20.4447
             -67.0038    -40.8272    -15.8907
              24.2157     -7.4394     20.8295

C        1 Eigenvalue  sigma_xx      66.5124 (ppm)
C        1 Eigenvector sigma_xx      -0.7111      0.5146     -0.4790
C        1 Eigenvalue  sigma_yy       7.3978 (ppm)
C        1 Eigenvector sigma_yy      -0.3635      0.3141      0.8771
C        1 Eigenvalue  sigma_zz     -92.9704 (ppm)
C        1 Eigenvector sigma_zz      -0.6018     -0.7978      0.0363
 
C        1 Isotropic:       -6.3534 (ppm)
C        1 Anisotropy:    -129.9255 (ppm)
C        1 Asymmetry:        0.6825
 
============
Atom: C        2
============
C        2 Coordinates      4.257   21.352   19.349   A
 
TOTAL Shielding Tensor

             130.0488     -2.3764      0.4946
              -7.2201    121.0204     16.2490
               1.4893      1.8627    149.1525

C        2 Eigenvalue  sigma_xx     116.5857 (ppm)
C        2 Eigenvector sigma_xx       0.3411      0.9029     -0.2615
C        2 Eigenvalue  sigma_yy     131.8128 (ppm)
C        2 Eigenvector sigma_yy       0.9398     -0.3219      0.1144
C        2 Eigenvalue  sigma_zz     151.8232 (ppm)
C        2 Eigenvector sigma_zz      -0.0191      0.2847      0.9584
 
C        2 Isotropic:      133.4072 (ppm)
C        2 Anisotropy:      27.6239 (ppm)
C        2 Asymmetry:        0.8268
 
============
Atom: C        3
============
C        3 Coordinates      3.591   21.337   20.723   A
 
TOTAL Shielding Tensor

             112.2279    -13.4083     14.4114
             -14.3202     93.6398    -27.2294
              15.0058    -27.9956    109.9403

C        3 Eigenvalue  sigma_xx      72.8368 (ppm)
C        3 Eigenvector sigma_xx      -0.0707     -0.8134     -0.5773
C        3 Eigenvalue  sigma_yy      99.4663 (ppm)
C        3 Eigenvector sigma_yy      -0.8380     -0.2655      0.4768
C        3 Eigenvalue  sigma_zz     143.5049 (ppm)
C        3 Eigenvector sigma_zz       0.5411     -0.5175      0.6629
 
C        3 Isotropic:      105.2694 (ppm)
C        3 Anisotropy:      57.3533 (ppm)
C        3 Asymmetry:        0.6965
 
============
Atom: C        4
============
C        4 Coordinates      2.218   20.689   20.590   A
 
TOTAL Shielding Tensor

             136.0763     -3.2758      9.1325
              11.5505    133.0876     -2.1323
              -0.9480     -5.1889    134.6902

C        4 Eigenvalue  sigma_xx     139.7368 (ppm)
C        4 Eigenvector sigma_xx      -0.8322     -0.2436     -0.4981
C        4 Eigenvalue  sigma_yy     137.5221 (ppm)
C        4 Eigenvector sigma_yy      -0.1865     -0.7231      0.6651
C        4 Eigenvalue  sigma_zz     126.5951 (ppm)
C        4 Eigenvector sigma_zz      -0.5222      0.6464      0.5563
 
C        4 Isotropic:      134.6180 (ppm)
C        4 Anisotropy:     -12.0343 (ppm)
C        4 Asymmetry:        0.2761
 
============
Atom: C        5
============
C        5 Coordinates      2.354   19.271   20.084   A
 
TOTAL Shielding Tensor

              87.5136     13.1845    -30.9428
               9.5846     68.7720      4.5535
             -33.3823     -5.7161    113.3042

C        5 Eigenvalue  sigma_xx      57.7772 (ppm)
C        5 Eigenvector sigma_xx       0.6545     -0.6580      0.3722
C        5 Eigenvalue  sigma_yy      76.0374 (ppm)
C        5 Eigenvector sigma_yy       0.4985      0.7458      0.4419
C        5 Eigenvalue  sigma_zz     135.7753 (ppm)
C        5 Eigenvector sigma_zz      -0.5684     -0.1037      0.8162
 
C        5 Isotropic:       89.8633 (ppm)
C        5 Anisotropy:      68.8681 (ppm)
C        5 Asymmetry:        0.3977
 
============
Atom: C        6
============
C        6 Coordinates      1.028   18.581   19.801   A
 
TOTAL Shielding Tensor

             149.7626     12.3327     -1.8259
              17.9343    139.1327      5.5290
              -4.0889      5.8897    125.6058

C        6 Eigenvalue  sigma_xx     120.4744 (ppm)
C        6 Eigenvector sigma_xx       0.3478     -0.5207      0.7797
C        6 Eigenvalue  sigma_yy     133.5159 (ppm)
C        6 Eigenvector sigma_yy      -0.4678      0.6244      0.6256
C        6 Eigenvalue  sigma_zz     160.5107 (ppm)
C        6 Eigenvector sigma_zz      -0.8126     -0.5823     -0.0264
 
C        6 Isotropic:      138.1670 (ppm)
C        6 Anisotropy:      33.5156 (ppm)
C        6 Asymmetry:        0.5837
 
============
Atom: C        7
============
C        7 Coordinates      1.150   17.059   19.729   A
 
TOTAL Shielding Tensor

             152.3285      4.7650      9.2297
               9.2408    154.5979      1.1401
               9.7048      5.4869    134.4081

C        7 Eigenvalue  sigma_xx     163.2965 (ppm)
C        7 Eigenvector sigma_xx       0.6838      0.6649      0.3004
C        7 Eigenvalue  sigma_yy     147.7082 (ppm)
C        7 Eigenvector sigma_yy       0.6155     -0.7468      0.2520
C        7 Eigenvalue  sigma_zz     130.3298 (ppm)
C        7 Eigenvector sigma_zz      -0.3919     -0.0125      0.9199
 
C        7 Isotropic:      147.1115 (ppm)
C        7 Anisotropy:     -25.1726 (ppm)
C        7 Asymmetry:        0.9289
 
============
Atom: C        8
============
C        8 Coordinates      0.390   14.388   20.928   A
 
TOTAL Shielding Tensor

              74.9944    -19.6241    -35.2291
             -24.0592     97.3360     15.5964
             -41.2493     19.5828    107.2998

C        8 Eigenvalue  sigma_xx      47.8827 (ppm)
C        8 Eigenvector sigma_xx      -0.8497     -0.2021     -0.4870
C        8 Eigenvalue  sigma_yy      84.5458 (ppm)
C        8 Eigenvector sigma_yy      -0.0894     -0.8551      0.5107
C        8 Eigenvalue  sigma_zz     147.2016 (ppm)
C        8 Eigenvector sigma_zz      -0.5196      0.4775      0.7085
 
C        8 Isotropic:       93.2100 (ppm)
C        8 Anisotropy:      80.9874 (ppm)
C        8 Asymmetry:        0.6791
 
============
Atom: C        9
============
C        9 Coordinates      0.204   12.891   21.142   A
 
TOTAL Shielding Tensor

             144.0550      4.9027     -6.1117
               5.7544    136.1002     -0.8831
              -7.8247     -2.3562    137.9187

C        9 Eigenvalue  sigma_xx     132.2328 (ppm)
C        9 Eigenvector sigma_xx       0.5915     -0.5806      0.5595
C        9 Eigenvalue  sigma_yy     135.2478 (ppm)
C        9 Eigenvector sigma_yy       0.0866      0.7356      0.6719
C        9 Eigenvalue  sigma_zz     150.5932 (ppm)
C        9 Eigenvector sigma_zz      -0.8017     -0.3490      0.4853
 
C        9 Isotropic:      139.3580 (ppm)
C        9 Anisotropy:      16.8529 (ppm)
C        9 Asymmetry:        0.2683
 
============
Atom: C       10
============
C       10 Coordinates     -1.227   12.376   20.931   A
 
TOTAL Shielding Tensor

             141.4705     -6.2382      0.6428
             -10.1749    136.0845      8.5088
              -0.4369      4.1305    148.9682

C       10 Eigenvalue  sigma_xx     152.6616 (ppm)
C       10 Eigenvector sigma_xx      -0.3432      0.4781      0.8085
C       10 Eigenvalue  sigma_yy     145.0965 (ppm)
C       10 Eigenvector sigma_yy       0.7782     -0.3372      0.5297
C       10 Eigenvalue  sigma_zz     128.7651 (ppm)
C       10 Eigenvector sigma_zz       0.5259      0.8110     -0.2564
 
C       10 Isotropic:      142.1744 (ppm)
C       10 Anisotropy:     -20.1140 (ppm)
C       10 Asymmetry:        0.5642
 
============
Atom: C       11
============
C       11 Coordinates     -1.881   13.067   19.776   A
 
TOTAL Shielding Tensor

              -4.8920    -37.9792    -68.1058
             -38.7602     60.3669     25.6438
             -75.9763     26.7779     51.6884

C       11 Eigenvalue  sigma_xx     -56.7267 (ppm)
C       11 Eigenvector sigma_xx       0.8396      0.1588      0.5195
C       11 Eigenvalue  sigma_yy      35.0929 (ppm)
C       11 Eigenvector sigma_yy       0.1763      0.8248     -0.5372
C       11 Eigenvalue  sigma_zz     128.7971 (ppm)
C       11 Eigenvector sigma_zz       0.5138     -0.5426     -0.6645
 
C       11 Isotropic:       35.7211 (ppm)
C       11 Anisotropy:     139.6140 (ppm)
C       11 Asymmetry:        0.9865
 
============
Atom: C       12
============
C       12 Coordinates     -1.395   14.161   19.146   A
 
TOTAL Shielding Tensor

              -4.7855    -48.6009    -80.9643
             -45.0462     66.1484     47.6279
             -86.7571     54.2141     29.7743

C       12 Eigenvalue  sigma_xx     -73.2808 (ppm)
C       12 Eigenvector sigma_xx      -0.7840     -0.0370     -0.6197
C       12 Eigenvalue  sigma_yy      11.3770 (ppm)
C       12 Eigenvector sigma_yy       0.3636      0.7818     -0.5066
C       12 Eigenvalue  sigma_zz     153.0410 (ppm)
C       12 Eigenvector sigma_zz      -0.5032      0.6225      0.5995
 
C       12 Isotropic:       30.3791 (ppm)
C       12 Anisotropy:     183.9929 (ppm)
C       12 Asymmetry:        0.6902
 
============
Atom: C       13
============
C       13 Coordinates     -2.099   14.731   18.010   A
 
TOTAL Shielding Tensor

               2.6168    -51.0875    -76.4216
             -42.9579     63.6402     15.7183
             -79.4008     19.1619     43.0197

C       13 Eigenvalue  sigma_xx     131.5399 (ppm)
C       13 Eigenvector sigma_xx       0.5695     -0.5511     -0.6099
C       13 Eigenvalue  sigma_yy      41.4419 (ppm)
C       13 Eigenvector sigma_yy       0.1685      0.8045     -0.5695
C       13 Eigenvalue  sigma_zz     -63.7051 (ppm)
C       13 Eigenvector sigma_zz       0.8045      0.2216      0.5511
 
C       13 Isotropic:       36.4256 (ppm)
C       13 Anisotropy:    -150.1960 (ppm)
C       13 Asymmetry:        0.8998
 
============
Atom: C       14
============
C       14 Coordinates     -1.706   15.862   17.395   A
 
TOTAL Shielding Tensor

              25.8141    -25.2187    -96.9717
             -21.4146     50.5434     41.4854
             -92.9679     49.6449      4.7731

C       14 Eigenvalue  sigma_xx     -83.0346 (ppm)
C       14 Eigenvector sigma_xx       0.6317     -0.1492      0.7607
C       14 Eigenvalue  sigma_yy      26.6202 (ppm)
C       14 Eigenvector sigma_yy      -0.4622     -0.8603      0.2151
C       14 Eigenvalue  sigma_zz     137.5450 (ppm)
C       14 Eigenvector sigma_zz       0.6223     -0.4875     -0.6124
 
C       14 Isotropic:       27.0435 (ppm)
C       14 Anisotropy:     165.7522 (ppm)
C       14 Asymmetry:        0.9923
 
============
Atom: C       15
============
C       15 Coordinates     -0.552   16.700   17.851   A
 
TOTAL Shielding Tensor

             147.8844      0.9793     -4.1831
              -5.4627    128.1813     12.6578
               2.6415      9.8775    143.1584

C       15 Eigenvalue  sigma_xx     150.4305 (ppm)
C       15 Eigenvector sigma_xx      -0.5777      0.4144      0.7032
C       15 Eigenvalue  sigma_yy     146.7538 (ppm)
C       15 Eigenvector sigma_yy      -0.8138     -0.2264     -0.5352
C       15 Eigenvalue  sigma_zz     122.0398 (ppm)
C       15 Eigenvector sigma_zz       0.0625      0.8815     -0.4680
 
C       15 Isotropic:      139.7414 (ppm)
C       15 Anisotropy:     -26.5524 (ppm)
C       15 Asymmetry:        0.2077
 
============
Atom: C       16
============
C       16 Coordinates     -0.142   16.353   19.306   A
 
TOTAL Shielding Tensor

             133.0352     11.2523      1.2123
               2.0441    136.7158      1.5823
              -1.1652      5.2268    131.7094

C       16 Eigenvalue  sigma_xx     126.9884 (ppm)
C       16 Eigenvector sigma_xx      -0.6656      0.6069     -0.4344
C       16 Eigenvalue  sigma_yy     131.9906 (ppm)
C       16 Eigenvector sigma_yy      -0.4962      0.0749      0.8650
C       16 Eigenvalue  sigma_zz     142.4814 (ppm)
C       16 Eigenvector sigma_zz      -0.5575     -0.7912     -0.2513
 
C       16 Isotropic:      133.8201 (ppm)
C       16 Anisotropy:      12.9919 (ppm)
C       16 Asymmetry:        0.5775
 
============
Atom: C       17
============
C       17 Coordinates     -0.082   14.820   19.532   A
 
TOTAL Shielding Tensor

             124.8426     -5.7673      0.8546
               0.7941    135.3979     14.7523
              -3.0100      7.5635    138.9293

C       17 Eigenvalue  sigma_xx     123.8858 (ppm)
C       17 Eigenvector sigma_xx       0.8540      0.4452     -0.2691
C       17 Eigenvalue  sigma_yy     126.5748 (ppm)
C       17 Eigenvector sigma_yy      -0.5102      0.6157     -0.6005
C       17 Eigenvalue  sigma_zz     148.7094 (ppm)
C       17 Eigenvector sigma_zz      -0.1017      0.6502      0.7530
 
C       17 Isotropic:      133.0566 (ppm)
C       17 Anisotropy:      23.4791 (ppm)
C       17 Asymmetry:        0.1718
 
============
Atom: C       18
============
C       18 Coordinates      0.593   16.648   16.822   A
 
TOTAL Shielding Tensor

             166.6662      2.9003     -6.2068
              -2.2104    153.4030     -0.3964
              -9.8855     -0.7533    157.0674

C       18 Eigenvalue  sigma_xx     152.3889 (ppm)
C       18 Eigenvector sigma_xx       0.4603      0.3141      0.8303
C       18 Eigenvalue  sigma_yy     153.4929 (ppm)
C       18 Eigenvector sigma_yy       0.1823     -0.9488      0.2578
C       18 Eigenvalue  sigma_zz     171.2548 (ppm)
C       18 Eigenvector sigma_zz      -0.8688     -0.0327      0.4941
 
C       18 Isotropic:      159.0455 (ppm)
C       18 Anisotropy:      18.3139 (ppm)
C       18 Asymmetry:        0.0904
 
============
Atom: C       19
============
C       19 Coordinates     -2.105   12.439   22.192   A
 
TOTAL Shielding Tensor

             154.1117      2.5049    -14.6021
              -2.9219    132.0925     -1.0978
             -13.8920     -6.8778    161.5491

C       19 Eigenvalue  sigma_xx     131.2965 (ppm)
C       19 Eigenvector sigma_xx      -0.1262     -0.9741     -0.1878
C       19 Eigenvalue  sigma_yy     143.6753 (ppm)
C       19 Eigenvector sigma_yy       0.7866     -0.2136      0.5793
C       19 Eigenvalue  sigma_zz     172.7815 (ppm)
C       19 Eigenvector sigma_zz      -0.6044     -0.0746      0.7932
 
C       19 Isotropic:      149.2511 (ppm)
C       19 Anisotropy:      35.2955 (ppm)
C       19 Asymmetry:        0.5261
 
============
Atom: C       20
============
C       20 Coordinates      0.141   15.225   23.178   A
 
TOTAL Shielding Tensor

              21.0676     12.9959    -31.5530
              28.0372     20.1103    -21.0668
              -2.3786    -47.7559    -93.7954

C       20 Eigenvalue  sigma_xx      50.3988 (ppm)
C       20 Eigenvector sigma_xx       0.6475      0.7205     -0.2481
C       20 Eigenvalue  sigma_yy       1.3381 (ppm)
C       20 Eigenvector sigma_yy       0.7568     -0.6461      0.0987
C       20 Eigenvalue  sigma_zz    -104.3544 (ppm)
C       20 Eigenvector sigma_zz       0.0892      0.2517      0.9637
 
C       20 Isotropic:      -17.5392 (ppm)
C       20 Anisotropy:    -130.2228 (ppm)
C       20 Asymmetry:        0.5651
 
============
Atom: C       21
============
C       21 Coordinates     -0.588   16.199   24.116   A
 
TOTAL Shielding Tensor

             127.9971     -7.3539     -6.5428
              -8.9533    123.6054      9.1965
              -8.5582      5.7080    132.8522

C       21 Eigenvalue  sigma_xx     117.1670 (ppm)
C       21 Eigenvector sigma_xx       0.5304      0.8358     -0.1418
C       21 Eigenvalue  sigma_yy     123.1593 (ppm)
C       21 Eigenvector sigma_yy      -0.6384      0.2838     -0.7155
C       21 Eigenvalue  sigma_zz     144.1284 (ppm)
C       21 Eigenvector sigma_zz      -0.5578      0.4700      0.6841
 
C       21 Isotropic:      128.1516 (ppm)
C       21 Anisotropy:      23.9652 (ppm)
C       21 Asymmetry:        0.3751
 
============
Atom: C       22
============
C       22 Coordinates     -2.110   16.267   23.852   A
 
TOTAL Shielding Tensor

             157.2117     -2.0884      5.3762
              -1.7883    116.4294     -0.8151
               3.0529      0.5399    140.4903

C       22 Eigenvalue  sigma_xx     158.3017 (ppm)
C       22 Eigenvector sigma_xx      -0.9720      0.0458     -0.2304
C       22 Eigenvalue  sigma_yy     139.4923 (ppm)
C       22 Eigenvector sigma_yy       0.2300     -0.0135     -0.9731
C       22 Eigenvalue  sigma_zz     116.3373 (ppm)
C       22 Eigenvector sigma_zz       0.0476      0.9989     -0.0026
 
C       22 Isotropic:      138.0438 (ppm)
C       22 Anisotropy:     -32.5597 (ppm)
C       22 Asymmetry:        0.8665
 
============
Atom: C       23
============
C       23 Coordinates     -2.566   17.065   22.638   A
 
TOTAL Shielding Tensor

             158.8461     -3.6835      3.6228
              -4.3821    150.3282     -6.8457
               6.2670     -8.3058    166.2035

C       23 Eigenvalue  sigma_xx     146.9391 (ppm)
C       23 Eigenvector sigma_xx       0.1826      0.9300      0.3189
C       23 Eigenvalue  sigma_yy     156.3650 (ppm)
C       23 Eigenvector sigma_yy      -0.8881      0.0168      0.4593
C       23 Eigenvalue  sigma_zz     172.0736 (ppm)
C       23 Eigenvector sigma_zz       0.4218     -0.3671      0.8291
 
C       23 Isotropic:      158.4592 (ppm)
C       23 Anisotropy:      20.4216 (ppm)
C       23 Asymmetry:        0.6923
 
============
Atom: C       24
============
C       24 Coordinates      0.045   17.594   23.948   A
 
TOTAL Shielding Tensor

             136.6749     14.1717     -0.8433
              12.2212    161.1052     -5.6921
              -1.3738      0.4723    133.8475

C       24 Eigenvalue  sigma_xx     130.9076 (ppm)
C       24 Eigenvector sigma_xx       0.9159     -0.4012     -0.0108
C       24 Eigenvalue  sigma_yy     133.6061 (ppm)
C       24 Eigenvector sigma_yy       0.0439      0.0735      0.9963
C       24 Eigenvalue  sigma_zz     167.1138 (ppm)
C       24 Eigenvector sigma_zz      -0.3989     -0.9130      0.0849
 
C       24 Isotropic:      143.8759 (ppm)
C       24 Anisotropy:      34.8570 (ppm)
C       24 Asymmetry:        0.1161
 
============
Atom: C       25
============
C       25 Coordinates     -0.352   15.740   25.562   A
 
TOTAL Shielding Tensor

             134.1741     -6.0091      1.5683
              -8.9584    129.5928    -10.8299
               6.2800    -15.9289    165.5458

C       25 Eigenvalue  sigma_xx     122.1092 (ppm)
C       25 Eigenvector sigma_xx       0.4604      0.8592      0.2231
C       25 Eigenvalue  sigma_yy     136.2011 (ppm)
C       25 Eigenvector sigma_yy      -0.8720      0.3907      0.2948
C       25 Eigenvalue  sigma_zz     171.0025 (ppm)
C       25 Eigenvector sigma_zz       0.1661     -0.3302      0.9292
 
C       25 Isotropic:      143.1043 (ppm)
C       25 Anisotropy:      41.8474 (ppm)
C       25 Asymmetry:        0.5051
 
============
Atom: C       26
============
C       26 Coordinates      7.180    6.056   16.885   A
 
TOTAL Shielding Tensor

              13.3600     66.2049    -25.9329
              62.3764    -52.0043     -7.5539
             -28.3563      1.2953     20.6945

C       26 Eigenvalue  sigma_xx      66.4607 (ppm)
C       26 Eigenvector sigma_xx       0.7644      0.4276     -0.4826
C       26 Eigenvalue  sigma_yy       8.2498 (ppm)
C       26 Eigenvector sigma_yy       0.3596      0.3385      0.8695
C       26 Eigenvalue  sigma_zz     -92.6603 (ppm)
C       26 Eigenvector sigma_zz      -0.5352      0.8382     -0.1050
 
C       26 Isotropic:       -5.9833 (ppm)
C       26 Anisotropy:    -130.0156 (ppm)
C       26 Asymmetry:        0.6716
 
============
Atom: C       27
============
C       27 Coordinates      7.341    4.792   16.080   A
 
TOTAL Shielding Tensor

             133.0909      0.7596      0.8323
               5.0418    123.9213     16.8039
              -2.8650      2.8515    149.5489

C       27 Eigenvalue  sigma_xx     119.8720 (ppm)
C       27 Eigenvector sigma_xx      -0.2265      0.9223     -0.3132
C       27 Eigenvalue  sigma_yy     133.8055 (ppm)
C       27 Eigenvector sigma_yy       0.9740      0.2149     -0.0713
C       27 Eigenvalue  sigma_zz     152.8837 (ppm)
C       27 Eigenvector sigma_zz      -0.0016      0.3212      0.9470
 
C       27 Isotropic:      135.5204 (ppm)
C       27 Anisotropy:      26.0450 (ppm)
C       27 Asymmetry:        0.8025
 
============
Atom: C       28
============
C       28 Coordinates      6.776    4.823   14.668   A
 
TOTAL Shielding Tensor

             116.9960     11.4099    -17.1691
              12.9485     91.8743    -23.9491
             -17.6512    -25.2250    105.0067

C       28 Eigenvalue  sigma_xx      72.9664 (ppm)
C       28 Eigenvector sigma_xx      -0.0269     -0.7859     -0.6177
C       28 Eigenvalue  sigma_yy      98.9583 (ppm)
C       28 Eigenvector sigma_yy      -0.7611      0.4167     -0.4971
C       28 Eigenvalue  sigma_zz     141.9523 (ppm)
C       28 Eigenvector sigma_zz      -0.6481     -0.4568      0.6094
 
C       28 Isotropic:      104.6257 (ppm)
C       28 Anisotropy:      55.9899 (ppm)
C       28 Asymmetry:        0.6963
 
============
Atom: C       29
============
C       29 Coordinates      5.439    5.558   14.698   A
 
TOTAL Shielding Tensor

             137.4668      3.2789    -11.3360
             -11.3005    133.5339     -0.9753
              -0.4351     -1.7860    132.5021

C       29 Eigenvalue  sigma_xx     126.7922 (ppm)
C       29 Eigenvector sigma_xx      -0.5550     -0.4707     -0.6859
C       29 Eigenvalue  sigma_yy     134.4917 (ppm)
C       29 Eigenvector sigma_yy       0.0030     -0.8257      0.5642
C       29 Eigenvalue  sigma_zz     142.2189 (ppm)
C       29 Eigenvector sigma_zz      -0.8318      0.3111      0.4597
 
C       29 Isotropic:      134.5009 (ppm)
C       29 Anisotropy:      11.5770 (ppm)
C       29 Asymmetry:        0.9976
 
============
Atom: C       30
============
C       30 Coordinates      5.607    6.976   15.202   A
 
TOTAL Shielding Tensor

              85.2487    -13.7668     30.0013
              -9.2984     68.2630      5.1670
              33.0119     -6.5499    113.7499

C       30 Eigenvalue  sigma_xx      56.8732 (ppm)
C       30 Eigenvector sigma_xx       0.6662      0.6526     -0.3611
C       30 Eigenvalue  sigma_yy      75.5942 (ppm)
C       30 Eigenvector sigma_yy      -0.5028      0.7505      0.4288
C       30 Eigenvalue  sigma_zz     134.7941 (ppm)
C       30 Eigenvector sigma_zz       0.5508     -0.1041      0.8281
 
C       30 Isotropic:       89.0872 (ppm)
C       30 Anisotropy:      68.5604 (ppm)
C       30 Asymmetry:        0.4096
 
============
Atom: C       31
============
C       31 Coordinates      4.286    7.674   15.487   A
 
TOTAL Shielding Tensor

             148.5324    -12.7170      1.6439
             -17.6917    139.6421      6.0570
               3.1928      6.3798    123.5570

C       31 Eigenvalue  sigma_xx     119.0081 (ppm)
C       31 Eigenvector sigma_xx      -0.3135     -0.4782      0.8204
C       31 Eigenvalue  sigma_yy     132.7038 (ppm)
C       31 Eigenvector sigma_yy       0.5225      0.6345      0.5695
C       31 Eigenvalue  sigma_zz     160.0196 (ppm)
C       31 Eigenvector sigma_zz      -0.7929      0.6072      0.0510
 
C       31 Isotropic:      137.2438 (ppm)
C       31 Anisotropy:      34.1637 (ppm)
C       31 Asymmetry:        0.6013
 
============
Atom: C       32
============
C       32 Coordinates      4.421    9.186   15.676   A
 
TOTAL Shielding Tensor

             150.8932     -4.4954    -10.0330
             -10.2928    156.3638      1.3656
             -11.8054      5.5108    135.6385

C       32 Eigenvalue  sigma_xx     164.6233 (ppm)
C       32 Eigenvector sigma_xx       0.6346     -0.7024     -0.3224
C       32 Eigenvalue  sigma_yy     148.3315 (ppm)
C       32 Eigenvector sigma_yy      -0.6162     -0.7117      0.3373
C       32 Eigenvalue  sigma_zz     129.9408 (ppm)
C       32 Eigenvector sigma_zz       0.4664      0.0154      0.8845
 
C       32 Isotropic:      147.6319 (ppm)
C       32 Anisotropy:     -26.5365 (ppm)
C       32 Asymmetry:        0.9209
 
============
Atom: C       33
============
C       33 Coordinates      3.621   11.896   14.650   A
 
TOTAL Shielding Tensor

              73.4347     16.2254     34.3287
              20.0192     99.9705     17.7010
              40.1783     21.3023    109.0407

C       33 Eigenvalue  sigma_xx      49.3752 (ppm)
C       33 Eigenvector sigma_xx       0.8591     -0.1155     -0.4986
C       33 Eigenvalue  sigma_yy      85.9506 (ppm)
C       33 Eigenvector sigma_yy       0.1590     -0.8657      0.4746
C       33 Eigenvalue  sigma_zz     147.1201 (ppm)
C       33 Eigenvector sigma_zz       0.4865      0.4870      0.7254
 
C       33 Isotropic:       94.1486 (ppm)
C       33 Anisotropy:      79.4572 (ppm)
C       33 Asymmetry:        0.6905
 
============
Atom: C       34
============
C       34 Coordinates      3.351   13.380   14.459   A
 
TOTAL Shielding Tensor

             144.8607     -3.6511      5.8473
              -3.9753    133.8502     -0.8851
               7.3910     -1.9833    140.0341

C       34 Eigenvalue  sigma_xx     132.5689 (ppm)
C       34 Eigenvector sigma_xx       0.3640      0.9199     -0.1460
C       34 Eigenvalue  sigma_yy     135.7403 (ppm)
C       34 Eigenvector sigma_yy      -0.4672      0.3160      0.8258
C       34 Eigenvalue  sigma_zz     150.4357 (ppm)
C       34 Eigenvector sigma_zz       0.8057     -0.2324      0.5448
 
C       34 Isotropic:      139.5816 (ppm)
C       34 Anisotropy:      16.2811 (ppm)
C       34 Asymmetry:        0.2922
 
============
Atom: C       35
============
C       35 Coordinates      1.882   13.783   14.628   A
 
TOTAL Shielding Tensor

             139.7220      6.5076     -1.8340
               9.9519    137.3990      8.4105
              -0.2405      4.5500    148.4042

C       35 Eigenvalue  sigma_xx     152.1161 (ppm)
C       35 Eigenvector sigma_xx       0.2708      0.5107      0.8160
C       35 Eigenvalue  sigma_yy     144.7838 (ppm)
C       35 Eigenvector sigma_yy       0.7616      0.4047     -0.5061
C       35 Eigenvalue  sigma_zz     128.6253 (ppm)
C       35 Eigenvector sigma_zz      -0.5887      0.7585     -0.2794
 
C       35 Isotropic:      141.8417 (ppm)
C       35 Anisotropy:     -19.8247 (ppm)
C       35 Asymmetry:        0.5548
 
============
Atom: C       36
============
C       36 Coordinates      1.259   13.054   15.778   A
 
TOTAL Shielding Tensor

             -10.5448     33.0655     66.5860
              34.1220     64.4900     29.8900
              73.9248     30.7358     54.1805

C       36 Eigenvalue  sigma_xx     -56.8404 (ppm)
C       36 Eigenvector sigma_xx      -0.8532      0.1088      0.5102
C       36 Eigenvalue  sigma_yy      35.9297 (ppm)
C       36 Eigenvector sigma_yy       0.2146     -0.8183      0.5332
C       36 Eigenvalue  sigma_zz     129.0363 (ppm)
C       36 Eigenvector sigma_zz      -0.4755     -0.5644     -0.6748
 
C       36 Isotropic:       36.0419 (ppm)
C       36 Anisotropy:     139.4917 (ppm)
C       36 Asymmetry:        0.9976
 
============
Atom: C       37
============
C       37 Coordinates      1.803   11.986   16.404   A
 
TOTAL Shielding Tensor

             -11.0591     42.2854     78.4218
              39.7984     69.2009     53.3622
              84.3517     60.2105     30.1599

C       37 Eigenvalue  sigma_xx     -74.4595 (ppm)
C       37 Eigenvector sigma_xx       0.7833      0.0218     -0.6212
C       37 Eigenvalue  sigma_yy      10.3287 (ppm)
C       37 Eigenvector sigma_yy       0.4132     -0.7648      0.4943
C       37 Eigenvalue  sigma_zz     152.4324 (ppm)
C       37 Eigenvector sigma_zz       0.4644      0.6439      0.6081
 
C       37 Isotropic:       29.4339 (ppm)
C       37 Anisotropy:     184.4978 (ppm)
C       37 Asymmetry:        0.6893
 
============
Atom: C       38
============
C       38 Coordinates      1.126   11.359   17.525   A
 
TOTAL Shielding Tensor

               0.3216     47.1858     76.8046
              38.2736     66.1720     16.8726
              80.0376     21.7643     43.6016

C       38 Eigenvalue  sigma_xx     130.7720 (ppm)
C       38 Eigenvector sigma_xx      -0.5548     -0.5529     -0.6217
C       38 Eigenvalue  sigma_yy      42.8718 (ppm)
C       38 Eigenvector sigma_yy       0.1951     -0.8129      0.5488
C       38 Eigenvalue  sigma_zz     -63.5486 (ppm)
C       38 Eigenvector sigma_zz      -0.8088      0.1832      0.5589
 
C       38 Isotropic:       36.6984 (ppm)
C       38 Anisotropy:    -150.3705 (ppm)
C       38 Asymmetry:        0.8768
 
============
Atom: C       39
============
C       39 Coordinates      1.564   10.221   18.097   A
 
TOTAL Shielding Tensor

              25.2306     20.6618     96.9050
              18.8931     47.0403     45.8528
              92.1347     52.8152      7.0359

C       39 Eigenvalue  sigma_xx     -83.3672 (ppm)
C       39 Eigenvector sigma_xx      -0.6242     -0.1918      0.7573
C       39 Eigenvalue  sigma_yy      25.5008 (ppm)
C       39 Eigenvector sigma_yy       0.4826     -0.8570      0.1807
C       39 Eigenvalue  sigma_zz     137.1731 (ppm)
C       39 Eigenvector sigma_zz       0.6144      0.4783      0.6275
 
C       39 Isotropic:       26.4356 (ppm)
C       39 Anisotropy:     166.1063 (ppm)
C       39 Asymmetry:        0.9831
 
============
Atom: C       40
============
C       40 Coordinates      2.737    9.431   17.599   A
 
TOTAL Shielding Tensor

             148.1467     -1.1084      4.0358
               5.8642    127.3577     11.8931
              -2.8902      8.2783    143.7427

C       40 Eigenvalue  sigma_xx     149.9562 (ppm)
C       40 Eigenvector sigma_xx      -0.6753     -0.3587     -0.6444
C       40 Eigenvalue  sigma_yy     146.8753 (ppm)
C       40 Eigenvector sigma_yy      -0.7338      0.2392      0.6359
C       40 Eigenvalue  sigma_zz     122.4155 (ppm)
C       40 Eigenvector sigma_zz       0.0739     -0.9023      0.4247
 
C       40 Isotropic:      139.7490 (ppm)
C       40 Anisotropy:     -26.0003 (ppm)
C       40 Asymmetry:        0.1777
 
============
Atom: C       41
============
C       41 Coordinates      3.126    9.854   16.159   A
 
TOTAL Shielding Tensor

             133.2847    -11.6149     -2.8318
              -3.2847    136.6208      2.0354
               0.1057      4.1424    131.4252

C       41 Eigenvalue  sigma_xx     127.1112 (ppm)
C       41 Eigenvector sigma_xx       0.7276      0.6455     -0.2323
C       41 Eigenvalue  sigma_yy     130.7453 (ppm)
C       41 Eigenvector sigma_yy      -0.3463      0.0533     -0.9366
C       41 Eigenvalue  sigma_zz     143.4741 (ppm)
C       41 Eigenvector sigma_zz      -0.5922      0.7619      0.2623
 
C       41 Isotropic:      133.7769 (ppm)
C       41 Anisotropy:      14.5458 (ppm)
C       41 Asymmetry:        0.3748
 
============
Atom: C       42
============
C       42 Coordinates      3.150   11.398   16.020   A
 
TOTAL Shielding Tensor

             125.5882      5.2312     -1.2638
              -0.1536    135.5092     14.9470
               2.5589      7.4336    140.3714

C       42 Eigenvalue  sigma_xx     124.2911 (ppm)
C       42 Eigenvector sigma_xx       0.8118     -0.4941      0.3112
C       42 Eigenvalue  sigma_yy     127.6019 (ppm)
C       42 Eigenvector sigma_yy       0.5773      0.5993     -0.5545
C       42 Eigenvalue  sigma_zz     149.5759 (ppm)
C       42 Eigenvector sigma_zz       0.0875      0.6298      0.7718
 
C       42 Isotropic:      133.8230 (ppm)
C       42 Anisotropy:      23.6294 (ppm)
C       42 Asymmetry:        0.2102
 
============
Atom: C       43
============
C       43 Coordinates      3.886    9.465   18.622   A
 
TOTAL Shielding Tensor

             166.6078     -3.6757      5.9517
               1.4346    152.5594     -1.1104
               9.5284     -1.0878    156.0521

C       43 Eigenvalue  sigma_xx     151.6929 (ppm)
C       43 Eigenvector sigma_xx      -0.3644      0.5139      0.7766
C       43 Eigenvalue  sigma_yy     152.7042 (ppm)
C       43 Eigenvector sigma_yy       0.3040      0.8539     -0.4224
C       43 Eigenvalue  sigma_zz     170.8222 (ppm)
C       43 Eigenvector sigma_zz       0.8802     -0.0821      0.4674
 
C       43 Isotropic:      158.4064 (ppm)
C       43 Anisotropy:      18.6236 (ppm)
C       43 Asymmetry:        0.0814
 
============
Atom: C       44
============
C       44 Coordinates      1.044   13.617   13.349   A
 
TOTAL Shielding Tensor

             151.8040     -1.8862     13.2250
               3.9690    131.9037     -0.6327
              12.6340     -6.4239    160.5532

C       44 Eigenvalue  sigma_xx     131.0387 (ppm)
C       44 Eigenvector sigma_xx      -0.1658      0.9680      0.1884
C       44 Eigenvalue  sigma_yy     143.2588 (ppm)
C       44 Eigenvector sigma_yy      -0.8000     -0.2437      0.5483
C       44 Eigenvalue  sigma_zz     169.9634 (ppm)
C       44 Eigenvector sigma_zz       0.5767     -0.0598      0.8148
 
C       44 Isotropic:      148.0870 (ppm)
C       44 Anisotropy:      32.8146 (ppm)
C       44 Asymmetry:        0.5586
 
============
Atom: C       45
============
C       45 Coordinates      3.426   11.057   12.398   A
 
TOTAL Shielding Tensor

              22.9757    -14.0519     34.0871
             -28.5205     18.9097    -23.4743
               6.7839    -49.1192    -95.4329

C       45 Eigenvalue  sigma_xx      53.0834 (ppm)
C       45 Eigenvector sigma_xx      -0.6694      0.6952     -0.2620
C       45 Eigenvalue  sigma_yy       0.8430 (ppm)
C       45 Eigenvector sigma_yy       0.7350      0.6711     -0.0970
C       45 Eigenvalue  sigma_zz    -107.4740 (ppm)
C       45 Eigenvector sigma_zz      -0.1084      0.2575      0.9602
 
C       45 Isotropic:      -17.8492 (ppm)
C       45 Anisotropy:    -134.4373 (ppm)
C       45 Asymmetry:        0.5829
 
============
Atom: C       46
============
C       46 Coordinates      2.691   10.088   11.462   A
 
TOTAL Shielding Tensor

             126.1266     14.3513      6.1809
              10.0361    135.0710     10.6429
               4.1117      8.8194    117.5068

C       46 Eigenvalue  sigma_xx     113.1709 (ppm)
C       46 Eigenvector sigma_xx       0.0399     -0.4242      0.9047
C       46 Eigenvalue  sigma_yy     117.9681 (ppm)
C       46 Eigenvector sigma_yy      -0.8500      0.4616      0.2539
C       46 Eigenvalue  sigma_zz     147.5654 (ppm)
C       46 Eigenvector sigma_zz      -0.5253     -0.7791     -0.3422
 
C       46 Isotropic:      126.2348 (ppm)
C       46 Anisotropy:      31.9959 (ppm)
C       46 Asymmetry:        0.2249
 
============
Atom: C       47
============
C       47 Coordinates      1.727    9.166   12.241   A
 
TOTAL Shielding Tensor

             139.7529      3.6038    -11.6973
               6.0646    140.1208    -10.5447
              -5.2969     -2.0520    145.1945

C       47 Eigenvalue  sigma_xx     133.5396 (ppm)
C       47 Eigenvector sigma_xx      -0.8223      0.0627     -0.5656
C       47 Eigenvalue  sigma_yy     136.0344 (ppm)
C       47 Eigenvector sigma_yy      -0.2146      0.8863      0.4103
C       47 Eigenvalue  sigma_zz     155.4943 (ppm)
C       47 Eigenvector sigma_zz      -0.5270     -0.4588      0.7154
 
C       47 Isotropic:      141.6894 (ppm)
C       47 Anisotropy:      20.7073 (ppm)
C       47 Asymmetry:        0.1807
 
============
Atom: C       48
============
C       48 Coordinates      1.098    8.062   11.401   A
 
TOTAL Shielding Tensor

             158.6849      4.3345     -0.8445
               3.1320    160.9084      3.5846
               3.4933      5.4265    159.2564

C       48 Eigenvalue  sigma_xx     154.7580 (ppm)
C       48 Eigenvector sigma_xx      -0.4690      0.6892     -0.5523
C       48 Eigenvalue  sigma_yy     157.6163 (ppm)
C       48 Eigenvector sigma_yy      -0.7671     -0.0080      0.6415
C       48 Eigenvalue  sigma_zz     166.4753 (ppm)
C       48 Eigenvector sigma_zz       0.4377      0.7245      0.5325
 
C       48 Isotropic:      159.6165 (ppm)
C       48 Anisotropy:      10.2882 (ppm)
C       48 Asymmetry:        0.4167
 
============
Atom: C       49
============
C       49 Coordinates      3.766    9.276   10.720   A
 
TOTAL Shielding Tensor

             157.8860    -19.1793     -6.2792
             -15.0412    148.3790      4.4318
              -8.1563      4.9142    137.8108

C       49 Eigenvalue  sigma_xx     134.8948 (ppm)
C       49 Eigenvector sigma_xx      -0.5932     -0.5485     -0.5893
C       49 Eigenvalue  sigma_yy     136.1993 (ppm)
C       49 Eigenvector sigma_yy      -0.2146     -0.5978      0.7724
C       49 Eigenvalue  sigma_zz     172.9817 (ppm)
C       49 Eigenvector sigma_zz      -0.7759      0.5846      0.2369
 
C       49 Isotropic:      148.0253 (ppm)
C       49 Anisotropy:      37.4346 (ppm)
C       49 Asymmetry:        0.0523
 
============
Atom: C       50
============
C       50 Coordinates      1.915   10.948   10.448   A
 
TOTAL Shielding Tensor

             153.0297    -16.4208      6.5892
             -20.8026    147.4182    -12.5552
               6.9401    -18.8761    146.5497

C       50 Eigenvalue  sigma_xx     127.2714 (ppm)
C       50 Eigenvector sigma_xx       0.4300      0.7678      0.4750
C       50 Eigenvalue  sigma_yy     142.6167 (ppm)
C       50 Eigenvector sigma_yy      -0.6565     -0.0953      0.7483
C       50 Eigenvalue  sigma_zz     177.1095 (ppm)
C       50 Eigenvector sigma_zz       0.6198     -0.6336      0.4630
 
C       50 Isotropic:      148.9992 (ppm)
C       50 Anisotropy:      42.1654 (ppm)
C       50 Asymmetry:        0.5459
 
============
Atom: C       51
============
C       51 Coordinates     -4.021   28.254  -18.475   A
 
TOTAL Shielding Tensor

               0.9375     72.6465     20.4447
              67.0038    -40.8272     15.8907
              24.2157      7.4394     20.8295

C       51 Eigenvalue  sigma_xx      66.5124 (ppm)
C       51 Eigenvector sigma_xx       0.7111      0.5146      0.4790
C       51 Eigenvalue  sigma_yy       7.3978 (ppm)
C       51 Eigenvector sigma_yy      -0.3635     -0.3141      0.8771
C       51 Eigenvalue  sigma_zz     -92.9704 (ppm)
C       51 Eigenvector sigma_zz      -0.6018      0.7978      0.0363
 
C       51 Isotropic:       -6.3534 (ppm)
C       51 Anisotropy:    -129.9255 (ppm)
C       51 Asymmetry:        0.6825
 
============
Atom: C       52
============
C       52 Coordinates     -4.257   29.460  -19.349   A
 
TOTAL Shielding Tensor

             130.0488      2.3764      0.4946
               7.2201    121.0204    -16.2490
               1.4893     -1.8627    149.1525

C       52 Eigenvalue  sigma_xx     116.5857 (ppm)
C       52 Eigenvector sigma_xx      -0.3411      0.9029      0.2615
C       52 Eigenvalue  sigma_yy     131.8128 (ppm)
C       52 Eigenvector sigma_yy       0.9398      0.3219      0.1144
C       52 Eigenvalue  sigma_zz     151.8232 (ppm)
C       52 Eigenvector sigma_zz      -0.0191     -0.2847      0.9584
 
C       52 Isotropic:      133.4072 (ppm)
C       52 Anisotropy:      27.6239 (ppm)
C       52 Asymmetry:        0.8268
 
============
Atom: C       53
============
C       53 Coordinates     -3.591   29.445  -20.723   A
 
TOTAL Shielding Tensor

             112.2279     13.4083     14.4114
              14.3202     93.6398     27.2294
              15.0058     27.9956    109.9403

C       53 Eigenvalue  sigma_xx      72.8368 (ppm)
C       53 Eigenvector sigma_xx      -0.0707      0.8134     -0.5773
C       53 Eigenvalue  sigma_yy      99.4663 (ppm)
C       53 Eigenvector sigma_yy       0.8380     -0.2655     -0.4768
C       53 Eigenvalue  sigma_zz     143.5049 (ppm)
C       53 Eigenvector sigma_zz       0.5411      0.5175      0.6629
 
C       53 Isotropic:      105.2694 (ppm)
C       53 Anisotropy:      57.3533 (ppm)
C       53 Asymmetry:        0.6965
 
============
Atom: C       54
============
C       54 Coordinates     -2.218   28.797  -20.590   A
 
TOTAL Shielding Tensor

             136.0763      3.2758      9.1325
             -11.5505    133.0876      2.1323
              -0.9480      5.1889    134.6902

C       54 Eigenvalue  sigma_xx     139.7368 (ppm)
C       54 Eigenvector sigma_xx      -0.8322      0.2436     -0.4981
C       54 Eigenvalue  sigma_yy     137.5221 (ppm)
C       54 Eigenvector sigma_yy       0.1865     -0.7231     -0.6651
C       54 Eigenvalue  sigma_zz     126.5951 (ppm)
C       54 Eigenvector sigma_zz      -0.5222     -0.6464      0.5563
 
C       54 Isotropic:      134.6180 (ppm)
C       54 Anisotropy:     -12.0343 (ppm)
C       54 Asymmetry:        0.2761
 
============
Atom: C       55
============
C       55 Coordinates     -2.354   27.379  -20.084   A
 
TOTAL Shielding Tensor

              87.5136    -13.1845    -30.9428
              -9.5846     68.7720     -4.5535
             -33.3823      5.7161    113.3042

C       55 Eigenvalue  sigma_xx      57.7772 (ppm)
C       55 Eigenvector sigma_xx      -0.6545     -0.6580     -0.3722
C       55 Eigenvalue  sigma_yy      76.0374 (ppm)
C       55 Eigenvector sigma_yy       0.4985     -0.7458      0.4419
C       55 Eigenvalue  sigma_zz     135.7753 (ppm)
C       55 Eigenvector sigma_zz      -0.5684      0.1037      0.8162
 
C       55 Isotropic:       89.8633 (ppm)
C       55 Anisotropy:      68.8681 (ppm)
C       55 Asymmetry:        0.3977
 
============
Atom: C       56
============
C       56 Coordinates     -1.028   26.689  -19.801   A
 
TOTAL Shielding Tensor

             149.7626    -12.3327     -1.8259
             -17.9343    139.1327     -5.5290
              -4.0889     -5.8897    125.6058

C       56 Eigenvalue  sigma_xx     120.4744 (ppm)
C       56 Eigenvector sigma_xx       0.3478      0.5207      0.7797
C       56 Eigenvalue  sigma_yy     133.5159 (ppm)
C       56 Eigenvector sigma_yy       0.4678      0.6244     -0.6256
C       56 Eigenvalue  sigma_zz     160.5107 (ppm)
C       56 Eigenvector sigma_zz      -0.8126      0.5823     -0.0264
 
C       56 Isotropic:      138.1670 (ppm)
C       56 Anisotropy:      33.5156 (ppm)
C       56 Asymmetry:        0.5837
 
============
Atom: C       57
============
C       57 Coordinates     -1.150   25.167  -19.729   A
 
TOTAL Shielding Tensor

             152.3285     -4.7650      9.2297
              -9.2408    154.5979     -1.1401
               9.7048     -5.4869    134.4081

C       57 Eigenvalue  sigma_xx     163.2965 (ppm)
C       57 Eigenvector sigma_xx       0.6838     -0.6649      0.3004
C       57 Eigenvalue  sigma_yy     147.7082 (ppm)
C       57 Eigenvector sigma_yy      -0.6155     -0.7468     -0.2520
C       57 Eigenvalue  sigma_zz     130.3298 (ppm)
C       57 Eigenvector sigma_zz      -0.3919      0.0125      0.9199
 
C       57 Isotropic:      147.1115 (ppm)
C       57 Anisotropy:     -25.1726 (ppm)
C       57 Asymmetry:        0.9289
 
============
Atom: C       58
============
C       58 Coordinates     -0.390   22.496  -20.928   A
 
TOTAL Shielding Tensor

              74.9944     19.6241    -35.2291
              24.0592     97.3360    -15.5964
             -41.2493    -19.5828    107.2998

C       58 Eigenvalue  sigma_xx      47.8827 (ppm)
C       58 Eigenvector sigma_xx       0.8497     -0.2021      0.4870
C       58 Eigenvalue  sigma_yy      84.5458 (ppm)
C       58 Eigenvector sigma_yy      -0.0894      0.8551      0.5107
C       58 Eigenvalue  sigma_zz     147.2016 (ppm)
C       58 Eigenvector sigma_zz      -0.5196     -0.4775      0.7085
 
C       58 Isotropic:       93.2100 (ppm)
C       58 Anisotropy:      80.9874 (ppm)
C       58 Asymmetry:        0.6791
 
============
Atom: C       59
============
C       59 Coordinates     -0.204   20.999  -21.142   A
 
TOTAL Shielding Tensor

             144.0550     -4.9027     -6.1117
              -5.7544    136.1002      0.8831
              -7.8247      2.3562    137.9187

C       59 Eigenvalue  sigma_xx     132.2328 (ppm)
C       59 Eigenvector sigma_xx      -0.5915     -0.5806     -0.5595
C       59 Eigenvalue  sigma_yy     135.2478 (ppm)
C       59 Eigenvector sigma_yy       0.0866     -0.7356      0.6719
C       59 Eigenvalue  sigma_zz     150.5932 (ppm)
C       59 Eigenvector sigma_zz      -0.8017      0.3490      0.4853
 
C       59 Isotropic:      139.3580 (ppm)
C       59 Anisotropy:      16.8529 (ppm)
C       59 Asymmetry:        0.2683
 
============
Atom: C       60
============
C       60 Coordinates      1.227   20.484  -20.931   A
 
TOTAL Shielding Tensor

             141.4705      6.2382      0.6428
              10.1749    136.0845     -8.5088
              -0.4369     -4.1305    148.9682

C       60 Eigenvalue  sigma_xx     152.6616 (ppm)
C       60 Eigenvector sigma_xx       0.3432      0.4781     -0.8085
C       60 Eigenvalue  sigma_yy     145.0965 (ppm)
C       60 Eigenvector sigma_yy       0.7782      0.3372      0.5297
C       60 Eigenvalue  sigma_zz     128.7651 (ppm)
C       60 Eigenvector sigma_zz       0.5259     -0.8110     -0.2564
 
C       60 Isotropic:      142.1744 (ppm)
C       60 Anisotropy:     -20.1140 (ppm)
C       60 Asymmetry:        0.5642
 
============
Atom: C       61
============
C       61 Coordinates      1.881   21.175  -19.776   A
 
TOTAL Shielding Tensor

              -4.8920     37.9792    -68.1058
              38.7602     60.3669    -25.6438
             -75.9763    -26.7779     51.6884

C       61 Eigenvalue  sigma_xx     -56.7267 (ppm)
C       61 Eigenvector sigma_xx       0.8396     -0.1588      0.5195
C       61 Eigenvalue  sigma_yy      35.0929 (ppm)
C       61 Eigenvector sigma_yy       0.1763     -0.8248     -0.5372
C       61 Eigenvalue  sigma_zz     128.7971 (ppm)
C       61 Eigenvector sigma_zz      -0.5138     -0.5426      0.6645
 
C       61 Isotropic:       35.7211 (ppm)
C       61 Anisotropy:     139.6140 (ppm)
C       61 Asymmetry:        0.9865
 
============
Atom: C       62
============
C       62 Coordinates      1.395   22.269  -19.146   A
 
TOTAL Shielding Tensor

              -4.7855     48.6009    -80.9643
              45.0462     66.1484    -47.6279
             -86.7571    -54.2141     29.7743

C       62 Eigenvalue  sigma_xx     -73.2808 (ppm)
C       62 Eigenvector sigma_xx      -0.7840      0.0370     -0.6197
C       62 Eigenvalue  sigma_yy      11.3770 (ppm)
C       62 Eigenvector sigma_yy      -0.3636      0.7818      0.5066
C       62 Eigenvalue  sigma_zz     153.0410 (ppm)
C       62 Eigenvector sigma_zz      -0.5032     -0.6225      0.5995
 
C       62 Isotropic:       30.3791 (ppm)
C       62 Anisotropy:     183.9929 (ppm)
C       62 Asymmetry:        0.6902
 
============
Atom: C       63
============
C       63 Coordinates      2.099   22.839  -18.010   A
 
TOTAL Shielding Tensor

               2.6168     51.0875    -76.4216
              42.9579     63.6402    -15.7183
             -79.4008    -19.1619     43.0197

C       63 Eigenvalue  sigma_xx     131.5399 (ppm)
C       63 Eigenvector sigma_xx       0.5695      0.5511     -0.6099
C       63 Eigenvalue  sigma_yy      41.4419 (ppm)
C       63 Eigenvector sigma_yy      -0.1685      0.8045      0.5695
C       63 Eigenvalue  sigma_zz     -63.7051 (ppm)
C       63 Eigenvector sigma_zz       0.8045     -0.2216      0.5511
 
C       63 Isotropic:       36.4256 (ppm)
C       63 Anisotropy:    -150.1960 (ppm)
C       63 Asymmetry:        0.8998
 
============
Atom: C       64
============
C       64 Coordinates      1.706   23.970  -17.395   A
 
TOTAL Shielding Tensor

              25.8141     25.2187    -96.9717
              21.4146     50.5434    -41.4854
             -92.9679    -49.6449      4.7731

C       64 Eigenvalue  sigma_xx     -83.0346 (ppm)
C       64 Eigenvector sigma_xx       0.6317      0.1492      0.7607
C       64 Eigenvalue  sigma_yy      26.6202 (ppm)
C       64 Eigenvector sigma_yy       0.4622     -0.8603     -0.2151
C       64 Eigenvalue  sigma_zz     137.5450 (ppm)
C       64 Eigenvector sigma_zz       0.6223      0.4875     -0.6124
 
C       64 Isotropic:       27.0435 (ppm)
C       64 Anisotropy:     165.7522 (ppm)
C       64 Asymmetry:        0.9923
 
============
Atom: C       65
============
C       65 Coordinates      0.552   24.808  -17.851   A
 
TOTAL Shielding Tensor

             147.8844     -0.9793     -4.1831
               5.4627    128.1813    -12.6578
               2.6415     -9.8775    143.1584

C       65 Eigenvalue  sigma_xx     150.4305 (ppm)
C       65 Eigenvector sigma_xx       0.5777      0.4144     -0.7032
C       65 Eigenvalue  sigma_yy     146.7538 (ppm)
C       65 Eigenvector sigma_yy      -0.8138      0.2264     -0.5352
C       65 Eigenvalue  sigma_zz     122.0398 (ppm)
C       65 Eigenvector sigma_zz       0.0625     -0.8815     -0.4680
 
C       65 Isotropic:      139.7414 (ppm)
C       65 Anisotropy:     -26.5524 (ppm)
C       65 Asymmetry:        0.2077
 
============
Atom: C       66
============
C       66 Coordinates      0.142   24.461  -19.306   A
 
TOTAL Shielding Tensor

             133.0352    -11.2523      1.2123
              -2.0441    136.7158     -1.5823
              -1.1652     -5.2268    131.7094

C       66 Eigenvalue  sigma_xx     126.9884 (ppm)
C       66 Eigenvector sigma_xx      -0.6656     -0.6069     -0.4344
C       66 Eigenvalue  sigma_yy     131.9906 (ppm)
C       66 Eigenvector sigma_yy       0.4962      0.0749     -0.8650
C       66 Eigenvalue  sigma_zz     142.4814 (ppm)
C       66 Eigenvector sigma_zz      -0.5575      0.7912     -0.2513
 
C       66 Isotropic:      133.8201 (ppm)
C       66 Anisotropy:      12.9919 (ppm)
C       66 Asymmetry:        0.5775
 
============
Atom: C       67
============
C       67 Coordinates      0.082   22.928  -19.532   A
 
TOTAL Shielding Tensor

             124.8426      5.7673      0.8546
              -0.7941    135.3979    -14.7523
              -3.0100     -7.5635    138.9293

C       67 Eigenvalue  sigma_xx     123.8858 (ppm)
C       67 Eigenvector sigma_xx       0.8540     -0.4452     -0.2691
C       67 Eigenvalue  sigma_yy     126.5748 (ppm)
C       67 Eigenvector sigma_yy       0.5102      0.6157      0.6005
C       67 Eigenvalue  sigma_zz     148.7094 (ppm)
C       67 Eigenvector sigma_zz      -0.1017     -0.6502      0.7530
 
C       67 Isotropic:      133.0566 (ppm)
C       67 Anisotropy:      23.4791 (ppm)
C       67 Asymmetry:        0.1718
 
============
Atom: C       68
============
C       68 Coordinates     -0.593   24.756  -16.822   A
 
TOTAL Shielding Tensor

             166.6662     -2.9003     -6.2068
               2.2104    153.4030      0.3964
              -9.8855      0.7533    157.0674

C       68 Eigenvalue  sigma_xx     152.3889 (ppm)
C       68 Eigenvector sigma_xx      -0.4603      0.3141     -0.8303
C       68 Eigenvalue  sigma_yy     153.4929 (ppm)
C       68 Eigenvector sigma_yy       0.1823      0.9488      0.2578
C       68 Eigenvalue  sigma_zz     171.2548 (ppm)
C       68 Eigenvector sigma_zz      -0.8688      0.0327      0.4941
 
C       68 Isotropic:      159.0455 (ppm)
C       68 Anisotropy:      18.3139 (ppm)
C       68 Asymmetry:        0.0904
 
============
Atom: C       69
============
C       69 Coordinates      2.105   20.547  -22.192   A
 
TOTAL Shielding Tensor

             154.1117     -2.5049    -14.6021
               2.9219    132.0925      1.0978
             -13.8920      6.8778    161.5491

C       69 Eigenvalue  sigma_xx     131.2965 (ppm)
C       69 Eigenvector sigma_xx      -0.1262      0.9741     -0.1878
C       69 Eigenvalue  sigma_yy     143.6753 (ppm)
C       69 Eigenvector sigma_yy      -0.7866     -0.2136     -0.5793
C       69 Eigenvalue  sigma_zz     172.7815 (ppm)
C       69 Eigenvector sigma_zz      -0.6044      0.0746      0.7932
 
C       69 Isotropic:      149.2511 (ppm)
C       69 Anisotropy:      35.2955 (ppm)
C       69 Asymmetry:        0.5261
 
============
Atom: C       70
============
C       70 Coordinates     -0.141   23.333  -23.178   A
 
TOTAL Shielding Tensor

              21.0676    -12.9959    -31.5530
             -28.0372     20.1103     21.0668
              -2.3786     47.7559    -93.7954

C       70 Eigenvalue  sigma_xx      50.3988 (ppm)
C       70 Eigenvector sigma_xx      -0.6475      0.7205      0.2481
C       70 Eigenvalue  sigma_yy       1.3381 (ppm)
C       70 Eigenvector sigma_yy       0.7568      0.6461      0.0987
C       70 Eigenvalue  sigma_zz    -104.3544 (ppm)
C       70 Eigenvector sigma_zz       0.0892     -0.2517      0.9637
 
C       70 Isotropic:      -17.5392 (ppm)
C       70 Anisotropy:    -130.2228 (ppm)
C       70 Asymmetry:        0.5651
 
============
Atom: C       71
============
C       71 Coordinates      0.588   24.307  -24.116   A
 
TOTAL Shielding Tensor

             127.9971      7.3539     -6.5428
               8.9533    123.6054     -9.1965
              -8.5582     -5.7080    132.8522

C       71 Eigenvalue  sigma_xx     117.1670 (ppm)
C       71 Eigenvector sigma_xx       0.5304     -0.8358     -0.1418
C       71 Eigenvalue  sigma_yy     123.1593 (ppm)
C       71 Eigenvector sigma_yy       0.6384      0.2838      0.7155
C       71 Eigenvalue  sigma_zz     144.1284 (ppm)
C       71 Eigenvector sigma_zz      -0.5578     -0.4700      0.6841
 
C       71 Isotropic:      128.1516 (ppm)
C       71 Anisotropy:      23.9652 (ppm)
C       71 Asymmetry:        0.3751
 
============
Atom: C       72
============
C       72 Coordinates      2.110   24.375  -23.852   A
 
TOTAL Shielding Tensor

             157.2117      2.0884      5.3762
               1.7883    116.4294      0.8151
               3.0529     -0.5399    140.4903

C       72 Eigenvalue  sigma_xx     158.3017 (ppm)
C       72 Eigenvector sigma_xx       0.9720      0.0458      0.2304
C       72 Eigenvalue  sigma_yy     139.4923 (ppm)
C       72 Eigenvector sigma_yy       0.2300      0.0135     -0.9731
C       72 Eigenvalue  sigma_zz     116.3373 (ppm)
C       72 Eigenvector sigma_zz       0.0476     -0.9989     -0.0026
 
C       72 Isotropic:      138.0438 (ppm)
C       72 Anisotropy:     -32.5597 (ppm)
C       72 Asymmetry:        0.8665
 
============
Atom: C       73
============
C       73 Coordinates      2.566   25.174  -22.638   A
 
TOTAL Shielding Tensor

             158.8461      3.6835      3.6228
               4.3821    150.3282      6.8457
               6.2670      8.3058    166.2035

C       73 Eigenvalue  sigma_xx     146.9391 (ppm)
C       73 Eigenvector sigma_xx      -0.1826      0.9300     -0.3189
C       73 Eigenvalue  sigma_yy     156.3650 (ppm)
C       73 Eigenvector sigma_yy      -0.8881     -0.0168      0.4593
C       73 Eigenvalue  sigma_zz     172.0736 (ppm)
C       73 Eigenvector sigma_zz       0.4218      0.3671      0.8291
 
C       73 Isotropic:      158.4592 (ppm)
C       73 Anisotropy:      20.4216 (ppm)
C       73 Asymmetry:        0.6923
 
============
Atom: C       74
============
C       74 Coordinates     -0.045   25.702  -23.948   A
 
TOTAL Shielding Tensor

             136.6749    -14.1717     -0.8433
             -12.2212    161.1052      5.6921
              -1.3738     -0.4723    133.8475

C       74 Eigenvalue  sigma_xx     130.9076 (ppm)
C       74 Eigenvector sigma_xx       0.9159      0.4012     -0.0108
C       74 Eigenvalue  sigma_yy     133.6061 (ppm)
C       74 Eigenvector sigma_yy      -0.0439      0.0735     -0.9963
C       74 Eigenvalue  sigma_zz     167.1138 (ppm)
C       74 Eigenvector sigma_zz      -0.3989      0.9130      0.0849
 
C       74 Isotropic:      143.8759 (ppm)
C       74 Anisotropy:      34.8570 (ppm)
C       74 Asymmetry:        0.1161
 
============
Atom: C       75
============
C       75 Coordinates      0.352   23.848  -25.562   A
 
TOTAL Shielding Tensor

             134.1741      6.0091      1.5683
               8.9584    129.5928     10.8299
               6.2800     15.9289    165.5458

C       75 Eigenvalue  sigma_xx     122.1092 (ppm)
C       75 Eigenvector sigma_xx      -0.4604      0.8592     -0.2231
C       75 Eigenvalue  sigma_yy     136.2011 (ppm)
C       75 Eigenvector sigma_yy      -0.8720     -0.3907      0.2948
C       75 Eigenvalue  sigma_zz     171.0025 (ppm)
C       75 Eigenvector sigma_zz       0.1661      0.3302      0.9292
 
C       75 Isotropic:      143.1043 (ppm)
C       75 Anisotropy:      41.8474 (ppm)
C       75 Asymmetry:        0.5051
 
============
Atom: C       76
============
C       76 Coordinates     -7.180   14.164  -16.885   A
 
TOTAL Shielding Tensor

              13.3600    -66.2049    -25.9329
             -62.3764    -52.0043      7.5539
             -28.3563     -1.2953     20.6945

C       76 Eigenvalue  sigma_xx      66.4607 (ppm)
C       76 Eigenvector sigma_xx      -0.7644      0.4276      0.4826
C       76 Eigenvalue  sigma_yy       8.2498 (ppm)
C       76 Eigenvector sigma_yy       0.3596     -0.3385      0.8695
C       76 Eigenvalue  sigma_zz     -92.6603 (ppm)
C       76 Eigenvector sigma_zz      -0.5352     -0.8382     -0.1050
 
C       76 Isotropic:       -5.9833 (ppm)
C       76 Anisotropy:    -130.0156 (ppm)
C       76 Asymmetry:        0.6716
 
============
Atom: C       77
============
C       77 Coordinates     -7.341   12.901  -16.080   A
 
TOTAL Shielding Tensor

             133.0909     -0.7596      0.8323
              -5.0418    123.9213    -16.8039
              -2.8650     -2.8515    149.5489

C       77 Eigenvalue  sigma_xx     119.8720 (ppm)
C       77 Eigenvector sigma_xx       0.2265      0.9223      0.3132
C       77 Eigenvalue  sigma_yy     133.8055 (ppm)
C       77 Eigenvector sigma_yy       0.9740     -0.2149     -0.0713
C       77 Eigenvalue  sigma_zz     152.8837 (ppm)
C       77 Eigenvector sigma_zz      -0.0016     -0.3212      0.9470
 
C       77 Isotropic:      135.5204 (ppm)
C       77 Anisotropy:      26.0450 (ppm)
C       77 Asymmetry:        0.8025
 
============
Atom: C       78
============
C       78 Coordinates     -6.776   12.931  -14.668   A
 
TOTAL Shielding Tensor

             116.9960    -11.4099    -17.1691
             -12.9485     91.8743     23.9491
             -17.6512     25.2250    105.0067

C       78 Eigenvalue  sigma_xx      72.9664 (ppm)
C       78 Eigenvector sigma_xx      -0.0269      0.7859     -0.6177
C       78 Eigenvalue  sigma_yy      98.9583 (ppm)
C       78 Eigenvector sigma_yy       0.7611      0.4167      0.4971
C       78 Eigenvalue  sigma_zz     141.9523 (ppm)
C       78 Eigenvector sigma_zz      -0.6481      0.4568      0.6094
 
C       78 Isotropic:      104.6257 (ppm)
C       78 Anisotropy:      55.9899 (ppm)
C       78 Asymmetry:        0.6963
 
============
Atom: C       79
============
C       79 Coordinates     -5.439   13.666  -14.698   A
 
TOTAL Shielding Tensor

             137.4668     -3.2789    -11.3360
              11.3005    133.5339      0.9753
              -0.4351      1.7860    132.5021

C       79 Eigenvalue  sigma_xx     126.7922 (ppm)
C       79 Eigenvector sigma_xx       0.5550     -0.4707      0.6859
C       79 Eigenvalue  sigma_yy     134.4917 (ppm)
C       79 Eigenvector sigma_yy       0.0030      0.8257      0.5642
C       79 Eigenvalue  sigma_zz     142.2189 (ppm)
C       79 Eigenvector sigma_zz      -0.8318     -0.3111      0.4597
 
C       79 Isotropic:      134.5009 (ppm)
C       79 Anisotropy:      11.5770 (ppm)
C       79 Asymmetry:        0.9976
 
============
Atom: C       80
============
C       80 Coordinates     -5.607   15.084  -15.202   A
 
TOTAL Shielding Tensor

              85.2487     13.7668     30.0013
               9.2984     68.2630     -5.1670
              33.0119      6.5499    113.7499

C       80 Eigenvalue  sigma_xx      56.8732 (ppm)
C       80 Eigenvector sigma_xx      -0.6662      0.6526      0.3611
C       80 Eigenvalue  sigma_yy      75.5942 (ppm)
C       80 Eigenvector sigma_yy      -0.5028     -0.7505      0.4288
C       80 Eigenvalue  sigma_zz     134.7941 (ppm)
C       80 Eigenvector sigma_zz       0.5508      0.1041      0.8281
 
C       80 Isotropic:       89.0872 (ppm)
C       80 Anisotropy:      68.5604 (ppm)
C       80 Asymmetry:        0.4096
 
============
Atom: C       81
============
C       81 Coordinates     -4.286   15.782  -15.487   A
 
TOTAL Shielding Tensor

             148.5324     12.7170      1.6439
              17.6917    139.6421     -6.0570
               3.1928     -6.3798    123.5570

C       81 Eigenvalue  sigma_xx     119.0081 (ppm)
C       81 Eigenvector sigma_xx      -0.3135      0.4782      0.8204
C       81 Eigenvalue  sigma_yy     132.7038 (ppm)
C       81 Eigenvector sigma_yy      -0.5225      0.6345     -0.5695
C       81 Eigenvalue  sigma_zz     160.0196 (ppm)
C       81 Eigenvector sigma_zz      -0.7929     -0.6072      0.0510
 
C       81 Isotropic:      137.2438 (ppm)
C       81 Anisotropy:      34.1637 (ppm)
C       81 Asymmetry:        0.6013
 
============
Atom: C       82
============
C       82 Coordinates     -4.421   17.294  -15.676   A
 
TOTAL Shielding Tensor

             150.8932      4.4954    -10.0330
              10.2928    156.3638     -1.3656
             -11.8054     -5.5108    135.6385

C       82 Eigenvalue  sigma_xx     164.6233 (ppm)
C       82 Eigenvector sigma_xx       0.6346      0.7024     -0.3224
C       82 Eigenvalue  sigma_yy     148.3315 (ppm)
C       82 Eigenvector sigma_yy       0.6162     -0.7117     -0.3373
C       82 Eigenvalue  sigma_zz     129.9408 (ppm)
C       82 Eigenvector sigma_zz       0.4664     -0.0154      0.8845
 
C       82 Isotropic:      147.6319 (ppm)
C       82 Anisotropy:     -26.5365 (ppm)
C       82 Asymmetry:        0.9209
 
============
Atom: C       83
============
C       83 Coordinates     -3.621   20.005  -14.650   A
 
TOTAL Shielding Tensor

              73.4347    -16.2254     34.3287
             -20.0192     99.9705    -17.7010
              40.1783    -21.3023    109.0407

C       83 Eigenvalue  sigma_xx      49.3752 (ppm)
C       83 Eigenvector sigma_xx       0.8591      0.1155     -0.4986
C       83 Eigenvalue  sigma_yy      85.9506 (ppm)
C       83 Eigenvector sigma_yy      -0.1590     -0.8657     -0.4746
C       83 Eigenvalue  sigma_zz     147.1201 (ppm)
C       83 Eigenvector sigma_zz       0.4865     -0.4870      0.7254
 
C       83 Isotropic:       94.1486 (ppm)
C       83 Anisotropy:      79.4572 (ppm)
C       83 Asymmetry:        0.6905
 
============
Atom: C       84
============
C       84 Coordinates     -3.351   21.488  -14.459   A
 
TOTAL Shielding Tensor

             144.8607      3.6511      5.8473
               3.9753    133.8502      0.8851
               7.3910      1.9833    140.0341

C       84 Eigenvalue  sigma_xx     132.5689 (ppm)
C       84 Eigenvector sigma_xx       0.3640     -0.9199     -0.1460
C       84 Eigenvalue  sigma_yy     135.7403 (ppm)
C       84 Eigenvector sigma_yy       0.4672      0.3160     -0.8258
C       84 Eigenvalue  sigma_zz     150.4357 (ppm)
C       84 Eigenvector sigma_zz       0.8057      0.2324      0.5448
 
C       84 Isotropic:      139.5816 (ppm)
C       84 Anisotropy:      16.2811 (ppm)
C       84 Asymmetry:        0.2922
 
============
Atom: C       85
============
C       85 Coordinates     -1.882   21.891  -14.628   A
 
TOTAL Shielding Tensor

             139.7220     -6.5076     -1.8340
              -9.9519    137.3990     -8.4105
              -0.2405     -4.5500    148.4042

C       85 Eigenvalue  sigma_xx     152.1161 (ppm)
C       85 Eigenvector sigma_xx      -0.2708      0.5107     -0.8160
C       85 Eigenvalue  sigma_yy     144.7838 (ppm)
C       85 Eigenvector sigma_yy       0.7616     -0.4047     -0.5061
C       85 Eigenvalue  sigma_zz     128.6253 (ppm)
C       85 Eigenvector sigma_zz      -0.5887     -0.7585     -0.2794
 
C       85 Isotropic:      141.8417 (ppm)
C       85 Anisotropy:     -19.8247 (ppm)
C       85 Asymmetry:        0.5548
 
============
Atom: C       86
============
C       86 Coordinates     -1.259   21.163  -15.778   A
 
TOTAL Shielding Tensor

             -10.5448    -33.0655     66.5860
             -34.1220     64.4900    -29.8900
              73.9248    -30.7358     54.1805

C       86 Eigenvalue  sigma_xx     -56.8404 (ppm)
C       86 Eigenvector sigma_xx      -0.8532     -0.1088      0.5102
C       86 Eigenvalue  sigma_yy      35.9297 (ppm)
C       86 Eigenvector sigma_yy       0.2146      0.8183      0.5332
C       86 Eigenvalue  sigma_zz     129.0363 (ppm)
C       86 Eigenvector sigma_zz       0.4755     -0.5644      0.6748
 
C       86 Isotropic:       36.0419 (ppm)
C       86 Anisotropy:     139.4917 (ppm)
C       86 Asymmetry:        0.9976
 
============
Atom: C       87
============
C       87 Coordinates     -1.803   20.094  -16.404   A
 
TOTAL Shielding Tensor

             -11.0591    -42.2854     78.4218
             -39.7984     69.2009    -53.3622
              84.3517    -60.2105     30.1599

C       87 Eigenvalue  sigma_xx     -74.4595 (ppm)
C       87 Eigenvector sigma_xx       0.7833     -0.0218     -0.6212
C       87 Eigenvalue  sigma_yy      10.3287 (ppm)
C       87 Eigenvector sigma_yy      -0.4132     -0.7648     -0.4943
C       87 Eigenvalue  sigma_zz     152.4324 (ppm)
C       87 Eigenvector sigma_zz       0.4644     -0.6439      0.6081
 
C       87 Isotropic:       29.4339 (ppm)
C       87 Anisotropy:     184.4978 (ppm)
C       87 Asymmetry:        0.6893
 
============
Atom: C       88
============
C       88 Coordinates     -1.126   19.467  -17.525   A
 
TOTAL Shielding Tensor

               0.3216    -47.1858     76.8046
             -38.2736     66.1720    -16.8726
              80.0376    -21.7643     43.6016

C       88 Eigenvalue  sigma_xx     130.7720 (ppm)
C       88 Eigenvector sigma_xx      -0.5548      0.5529     -0.6217
C       88 Eigenvalue  sigma_yy      42.8718 (ppm)
C       88 Eigenvector sigma_yy      -0.1951     -0.8129     -0.5488
C       88 Eigenvalue  sigma_zz     -63.5486 (ppm)
C       88 Eigenvector sigma_zz      -0.8088     -0.1832      0.5589
 
C       88 Isotropic:       36.6984 (ppm)
C       88 Anisotropy:    -150.3705 (ppm)
C       88 Asymmetry:        0.8768
 
============
Atom: C       89
============
C       89 Coordinates     -1.564   18.329  -18.097   A
 
TOTAL Shielding Tensor

              25.2306    -20.6618     96.9050
             -18.8931     47.0403    -45.8528
              92.1347    -52.8152      7.0359

C       89 Eigenvalue  sigma_xx     -83.3672 (ppm)
C       89 Eigenvector sigma_xx      -0.6242      0.1918      0.7573
C       89 Eigenvalue  sigma_yy      25.5008 (ppm)
C       89 Eigenvector sigma_yy      -0.4826     -0.8570     -0.1807
C       89 Eigenvalue  sigma_zz     137.1731 (ppm)
C       89 Eigenvector sigma_zz       0.6144     -0.4783      0.6275
 
C       89 Isotropic:       26.4356 (ppm)
C       89 Anisotropy:     166.1063 (ppm)
C       89 Asymmetry:        0.9831
 
============
Atom: C       90
============
C       90 Coordinates     -2.737   17.539  -17.599   A
 
TOTAL Shielding Tensor

             148.1467      1.1084      4.0358
              -5.8642    127.3577    -11.8931
              -2.8902     -8.2783    143.7427

C       90 Eigenvalue  sigma_xx     149.9562 (ppm)
C       90 Eigenvector sigma_xx       0.6753     -0.3587      0.6444
C       90 Eigenvalue  sigma_yy     146.8753 (ppm)
C       90 Eigenvector sigma_yy      -0.7338     -0.2392      0.6359
C       90 Eigenvalue  sigma_zz     122.4155 (ppm)
C       90 Eigenvector sigma_zz       0.0739      0.9023      0.4247
 
C       90 Isotropic:      139.7490 (ppm)
C       90 Anisotropy:     -26.0003 (ppm)
C       90 Asymmetry:        0.1777
 
============
Atom: C       91
============
C       91 Coordinates     -3.126   17.963  -16.159   A
 
TOTAL Shielding Tensor

             133.2847     11.6149     -2.8318
               3.2847    136.6208     -2.0354
               0.1057     -4.1424    131.4252

C       91 Eigenvalue  sigma_xx     127.1112 (ppm)
C       91 Eigenvector sigma_xx       0.7276     -0.6455     -0.2323
C       91 Eigenvalue  sigma_yy     130.7453 (ppm)
C       91 Eigenvector sigma_yy       0.3463      0.0533      0.9366
C       91 Eigenvalue  sigma_zz     143.4741 (ppm)
C       91 Eigenvector sigma_zz      -0.5922     -0.7619      0.2623
 
C       91 Isotropic:      133.7769 (ppm)
C       91 Anisotropy:      14.5458 (ppm)
C       91 Asymmetry:        0.3748
 
============
Atom: C       92
============
C       92 Coordinates     -3.150   19.506  -16.020   A
 
TOTAL Shielding Tensor

             125.5882     -5.2312     -1.2638
               0.1536    135.5092    -14.9470
               2.5589     -7.4336    140.3714

C       92 Eigenvalue  sigma_xx     124.2911 (ppm)
C       92 Eigenvector sigma_xx       0.8118      0.4941      0.3112
C       92 Eigenvalue  sigma_yy     127.6019 (ppm)
C       92 Eigenvector sigma_yy      -0.5773      0.5993      0.5545
C       92 Eigenvalue  sigma_zz     149.5759 (ppm)
C       92 Eigenvector sigma_zz       0.0875     -0.6298      0.7718
 
C       92 Isotropic:      133.8230 (ppm)
C       92 Anisotropy:      23.6294 (ppm)
C       92 Asymmetry:        0.2102
 
============
Atom: C       93
============
C       93 Coordinates     -3.886   17.573  -18.622   A
 
TOTAL Shielding Tensor

             166.6078      3.6757      5.9517
              -1.4346    152.5594      1.1104
               9.5284      1.0878    156.0521

C       93 Eigenvalue  sigma_xx     151.6929 (ppm)
C       93 Eigenvector sigma_xx       0.3644      0.5139     -0.7766
C       93 Eigenvalue  sigma_yy     152.7042 (ppm)
C       93 Eigenvector sigma_yy       0.3040     -0.8539     -0.4224
C       93 Eigenvalue  sigma_zz     170.8222 (ppm)
C       93 Eigenvector sigma_zz       0.8802      0.0821      0.4674
 
C       93 Isotropic:      158.4064 (ppm)
C       93 Anisotropy:      18.6236 (ppm)
C       93 Asymmetry:        0.0814
 
============
Atom: C       94
============
C       94 Coordinates     -1.044   21.725  -13.349   A
 
TOTAL Shielding Tensor

             151.8040      1.8862     13.2250
              -3.9690    131.9037      0.6327
              12.6340      6.4239    160.5532

C       94 Eigenvalue  sigma_xx     131.0387 (ppm)
C       94 Eigenvector sigma_xx      -0.1658     -0.9680      0.1884
C       94 Eigenvalue  sigma_yy     143.2588 (ppm)
C       94 Eigenvector sigma_yy       0.8000     -0.2437     -0.5483
C       94 Eigenvalue  sigma_zz     169.9634 (ppm)
C       94 Eigenvector sigma_zz       0.5767      0.0598      0.8148
 
C       94 Isotropic:      148.0870 (ppm)
C       94 Anisotropy:      32.8146 (ppm)
C       94 Asymmetry:        0.5586
 
============
Atom: C       95
============
C       95 Coordinates     -3.426   19.166  -12.398   A
 
TOTAL Shielding Tensor

              22.9757     14.0519     34.0871
              28.5205     18.9097     23.4743
               6.7839     49.1192    -95.4329

C       95 Eigenvalue  sigma_xx      53.0834 (ppm)
C       95 Eigenvector sigma_xx       0.6694      0.6952      0.2620
C       95 Eigenvalue  sigma_yy       0.8430 (ppm)
C       95 Eigenvector sigma_yy       0.7350     -0.6711     -0.0970
C       95 Eigenvalue  sigma_zz    -107.4740 (ppm)
C       95 Eigenvector sigma_zz      -0.1084     -0.2575      0.9602
 
C       95 Isotropic:      -17.8492 (ppm)
C       95 Anisotropy:    -134.4373 (ppm)
C       95 Asymmetry:        0.5829
 
============
Atom: C       96
============
C       96 Coordinates     -2.691   18.196  -11.462   A
 
TOTAL Shielding Tensor

             126.1266    -14.3513      6.1809
             -10.0361    135.0710    -10.6429
               4.1117     -8.8194    117.5068

C       96 Eigenvalue  sigma_xx     113.1709 (ppm)
C       96 Eigenvector sigma_xx       0.0399      0.4242      0.9047
C       96 Eigenvalue  sigma_yy     117.9681 (ppm)
C       96 Eigenvector sigma_yy       0.8500      0.4616     -0.2539
C       96 Eigenvalue  sigma_zz     147.5654 (ppm)
C       96 Eigenvector sigma_zz      -0.5253      0.7791     -0.3422
 
C       96 Isotropic:      126.2348 (ppm)
C       96 Anisotropy:      31.9959 (ppm)
C       96 Asymmetry:        0.2249
 
============
Atom: C       97
============
C       97 Coordinates     -1.727   17.274  -12.241   A
 
TOTAL Shielding Tensor

             139.7529     -3.6038    -11.6973
              -6.0646    140.1208     10.5447
              -5.2969      2.0520    145.1945

C       97 Eigenvalue  sigma_xx     133.5396 (ppm)
C       97 Eigenvector sigma_xx      -0.8223     -0.0627     -0.5656
C       97 Eigenvalue  sigma_yy     136.0344 (ppm)
C       97 Eigenvector sigma_yy       0.2146      0.8863     -0.4103
C       97 Eigenvalue  sigma_zz     155.4943 (ppm)
C       97 Eigenvector sigma_zz      -0.5270      0.4588      0.7154
 
C       97 Isotropic:      141.6894 (ppm)
C       97 Anisotropy:      20.7073 (ppm)
C       97 Asymmetry:        0.1807
 
============
Atom: C       98
============
C       98 Coordinates     -1.098   16.170  -11.401   A
 
TOTAL Shielding Tensor

             158.6849     -4.3345     -0.8445
              -3.1320    160.9084     -3.5846
               3.4933     -5.4265    159.2564

C       98 Eigenvalue  sigma_xx     154.7580 (ppm)
C       98 Eigenvector sigma_xx       0.4690      0.6892      0.5523
C       98 Eigenvalue  sigma_yy     157.6163 (ppm)
C       98 Eigenvector sigma_yy      -0.7671      0.0080      0.6415
C       98 Eigenvalue  sigma_zz     166.4753 (ppm)
C       98 Eigenvector sigma_zz       0.4377     -0.7245      0.5325
 
C       98 Isotropic:      159.6165 (ppm)
C       98 Anisotropy:      10.2882 (ppm)
C       98 Asymmetry:        0.4167
 
============
Atom: C       99
============
C       99 Coordinates     -3.766   17.385  -10.720   A
 
TOTAL Shielding Tensor

             157.8860     19.1793     -6.2792
              15.0412    148.3790     -4.4318
              -8.1563     -4.9142    137.8108

C       99 Eigenvalue  sigma_xx     134.8948 (ppm)
C       99 Eigenvector sigma_xx       0.5932     -0.5485      0.5893
C       99 Eigenvalue  sigma_yy     136.1993 (ppm)
C       99 Eigenvector sigma_yy      -0.2146      0.5978      0.7724
C       99 Eigenvalue  sigma_zz     172.9817 (ppm)
C       99 Eigenvector sigma_zz      -0.7759     -0.5846      0.2369
 
C       99 Isotropic:      148.0253 (ppm)
C       99 Anisotropy:      37.4346 (ppm)
C       99 Asymmetry:        0.0523
 
============
Atom: C      100
============
C      100 Coordinates     -1.915   19.057  -10.448   A
 
TOTAL Shielding Tensor

             153.0297     16.4208      6.5892
              20.8026    147.4182     12.5552
               6.9401     18.8761    146.5497

C      100 Eigenvalue  sigma_xx     127.2714 (ppm)
C      100 Eigenvector sigma_xx      -0.4300      0.7678     -0.4750
C      100 Eigenvalue  sigma_yy     142.6167 (ppm)
C      100 Eigenvector sigma_yy      -0.6565      0.0953      0.7483
C      100 Eigenvalue  sigma_zz     177.1095 (ppm)
C      100 Eigenvector sigma_zz       0.6198      0.6336      0.4630
 
C      100 Isotropic:      148.9992 (ppm)
C      100 Anisotropy:      42.1654 (ppm)
C      100 Asymmetry:        0.5459
 
============
Atom: O        1
============
O        1 Coordinates      3.113   19.216   18.821   A
 
TOTAL Shielding Tensor

              98.7249     -3.6420    153.5377
               6.8746    116.7148    -65.4076
             136.5627    -71.1766    -68.8523

O        1 Eigenvalue  sigma_xx     197.6211 (ppm)
O        1 Eigenvector sigma_xx       0.7479     -0.4194      0.5146
O        1 Eigenvalue  sigma_yy     114.4210 (ppm)
O        1 Eigenvector sigma_yy      -0.4673     -0.8832     -0.0407
O        1 Eigenvalue  sigma_zz    -165.4548 (ppm)
O        1 Eigenvector sigma_zz      -0.4715      0.2100      0.8565
 
O        1 Isotropic:       48.8624 (ppm)
O        1 Anisotropy:    -321.4758 (ppm)
O        1 Asymmetry:        0.3882
 
============
Atom: O        2
============
O        2 Coordinates      4.615   19.988   17.413   A
 
TOTAL Shielding Tensor

             -53.9942   -191.1187    221.4026
            -189.2329    -94.6261    -73.2194
             204.7400    -67.1523   -139.6218

O        2 Eigenvalue  sigma_xx    -340.5029 (ppm)
O        2 Eigenvector sigma_xx       0.6994      0.3657     -0.6141
O        2 Eigenvalue  sigma_yy    -182.4846 (ppm)
O        2 Eigenvector sigma_yy       0.1327      0.7779      0.6143
O        2 Eigenvalue  sigma_zz     234.7453 (ppm)
O        2 Eigenvector sigma_zz       0.7023     -0.5111      0.4955
 
O        2 Isotropic:      -96.0807 (ppm)
O        2 Anisotropy:     496.2391 (ppm)
O        2 Asymmetry:        0.4776
 
============
Atom: O        3
============
O        3 Coordinates      4.391   20.613   21.672   A
 
TOTAL Shielding Tensor

             245.3464      3.3919      2.4551
               3.6739    219.0640     -5.6722
              14.3203      0.2810    291.6818

O        3 Eigenvalue  sigma_xx     218.3970 (ppm)
O        3 Eigenvector sigma_xx      -0.1460      0.9879      0.0530
O        3 Eigenvalue  sigma_yy     244.4851 (ppm)
O        3 Eigenvector sigma_yy      -0.9745     -0.1529      0.1644
O        3 Eigenvalue  sigma_zz     293.2101 (ppm)
O        3 Eigenvector sigma_zz       0.1706     -0.0277      0.9850
 
O        3 Isotropic:      252.0307 (ppm)
O        3 Anisotropy:      61.7690 (ppm)
O        3 Asymmetry:        0.6335
 
============
Atom: O        4
============
O        4 Coordinates     -0.350   15.188   21.929   A
 
TOTAL Shielding Tensor

              32.2764    151.2200     92.5573
             124.7684     58.7941    -87.4733
             -26.8529     -2.5671    104.7222

O        4 Eigenvalue  sigma_xx     185.9526 (ppm)
O        4 Eigenvector sigma_xx      -0.6410     -0.7513      0.1571
O        4 Eigenvalue  sigma_yy     117.0259 (ppm)
O        4 Eigenvector sigma_yy       0.2912     -0.0486      0.9554
O        4 Eigenvalue  sigma_zz    -107.1858 (ppm)
O        4 Eigenvector sigma_zz      -0.7101      0.6582      0.2499
 
O        4 Isotropic:       65.2642 (ppm)
O        4 Anisotropy:    -258.6750 (ppm)
O        4 Asymmetry:        0.3997
 
============
Atom: O        5
============
O        5 Coordinates      1.117   14.560   23.522   A
 
TOTAL Shielding Tensor

             -61.8280    236.9435   -139.6548
             272.8253     22.3336    -40.6921
            -132.9307    -68.0049   -221.5674

O        5 Eigenvalue  sigma_xx    -334.5786 (ppm)
O        5 Eigenvector sigma_xx       0.6751     -0.3865      0.6284
O        5 Eigenvalue  sigma_yy    -199.6305 (ppm)
O        5 Eigenvector sigma_yy      -0.3502      0.5818      0.7341
O        5 Eigenvalue  sigma_zz     273.1474 (ppm)
O        5 Eigenvector sigma_zz      -0.6493     -0.7156      0.2575
 
O        5 Isotropic:      -87.0206 (ppm)
O        5 Anisotropy:     540.2519 (ppm)
O        5 Asymmetry:        0.3747
 
============
Atom: O        6
============
O        6 Coordinates      6.364    7.037   16.464   A
 
TOTAL Shielding Tensor

             107.0301      4.0232   -155.4738
              -8.1160    114.1079    -66.4020
            -140.5570    -72.7578    -63.4374

O        6 Eigenvalue  sigma_xx     206.0278 (ppm)
O        6 Eigenvector sigma_xx      -0.7679     -0.3756      0.5188
O        6 Eigenvalue  sigma_yy     114.3885 (ppm)
O        6 Eigenvector sigma_yy      -0.4344      0.9007      0.0091
O        6 Eigenvalue  sigma_zz    -162.7157 (ppm)
O        6 Eigenvector sigma_zz       0.4707      0.2183      0.8548
 
O        6 Isotropic:       52.5669 (ppm)
O        6 Anisotropy:    -322.9238 (ppm)
O        6 Asymmetry:        0.4257
 
============
Atom: O        7
============
O        7 Coordinates      7.751    6.218   17.958   A
 
TOTAL Shielding Tensor

             -10.9748    171.5030   -230.8650
             179.0516   -129.3526    -43.6660
            -214.0662    -44.8205   -147.0448

O        7 Eigenvalue  sigma_xx    -341.8718 (ppm)
O        7 Eigenvector sigma_xx       0.6477     -0.3991      0.6490
O        7 Eigenvalue  sigma_yy    -178.2426 (ppm)
O        7 Eigenvector sigma_yy       0.0802     -0.8114     -0.5790
O        7 Eigenvalue  sigma_zz     232.7423 (ppm)
O        7 Eigenvector sigma_zz       0.7576      0.4271     -0.4936
 
O        7 Isotropic:      -95.7907 (ppm)
O        7 Anisotropy:     492.7996 (ppm)
O        7 Asymmetry:        0.4981
 
============
Atom: O        8
============
O        8 Coordinates      7.709    5.461   13.784   A
 
TOTAL Shielding Tensor

             237.9658     -4.8548      5.2954
              -1.5253    214.1459     -4.0963
             -11.9598      1.2797    302.6979

O        8 Eigenvalue  sigma_xx     213.6883 (ppm)
O        8 Eigenvector sigma_xx      -0.1330     -0.9909     -0.0207
O        8 Eigenvalue  sigma_yy     238.2349 (ppm)
O        8 Eigenvector sigma_yy       0.9898     -0.1339      0.0482
O        8 Eigenvalue  sigma_zz     302.8864 (ppm)
O        8 Eigenvector sigma_zz      -0.0506     -0.0140      0.9986
 
O        8 Isotropic:      251.6032 (ppm)
O        8 Anisotropy:      76.9248 (ppm)
O        8 Asymmetry:        0.4786
 
============
Atom: O        9
============
O        9 Coordinates      2.925   11.084   13.637   A
 
TOTAL Shielding Tensor

              33.9868   -157.6634    -83.7550
            -131.4919     56.9291    -89.3602
              30.7011     -8.0252     89.3910

O        9 Eigenvalue  sigma_xx     193.8120 (ppm)
O        9 Eigenvector sigma_xx       0.6425     -0.7440      0.1837
O        9 Eigenvalue  sigma_yy      99.7539 (ppm)
O        9 Eigenvector sigma_yy      -0.3101     -0.0332      0.9501
O        9 Eigenvalue  sigma_zz    -113.2589 (ppm)
O        9 Eigenvector sigma_zz      -0.7007     -0.6674     -0.2521
 
O        9 Isotropic:       60.1023 (ppm)
O        9 Anisotropy:    -260.0418 (ppm)
O        9 Asymmetry:        0.5426
 
============
Atom: O       10
============
O       10 Coordinates      4.385   11.745   12.047   A
 
TOTAL Shielding Tensor

             -47.4744   -245.9392    142.3395
            -254.5406     48.5176    -57.8472
              99.3467   -103.3836   -203.9401

O       10 Eigenvalue  sigma_xx    -289.3234 (ppm)
O       10 Eigenvector sigma_xx       0.6860      0.3569     -0.6340
O       10 Eigenvalue  sigma_yy    -207.9843 (ppm)
O       10 Eigenvector sigma_yy       0.3656      0.5844      0.7245
O       10 Eigenvalue  sigma_zz     294.4107 (ppm)
O       10 Eigenvector sigma_zz       0.6290     -0.7288      0.2704
 
O       10 Isotropic:      -67.6323 (ppm)
O       10 Anisotropy:     543.0646 (ppm)
O       10 Asymmetry:        0.2247
 
============
Atom: O       11
============
O       11 Coordinates     -3.113   27.325  -18.821   A
 
TOTAL Shielding Tensor

              98.7249      3.6420    153.5377
              -6.8746    116.7148     65.4076
             136.5627     71.1766    -68.8523

O       11 Eigenvalue  sigma_xx     197.6211 (ppm)
O       11 Eigenvector sigma_xx      -0.7479     -0.4194     -0.5146
O       11 Eigenvalue  sigma_yy     114.4210 (ppm)
O       11 Eigenvector sigma_yy      -0.4673      0.8832     -0.0407
O       11 Eigenvalue  sigma_zz    -165.4548 (ppm)
O       11 Eigenvector sigma_zz      -0.4715     -0.2100      0.8565
 
O       11 Isotropic:       48.8624 (ppm)
O       11 Anisotropy:    -321.4758 (ppm)
O       11 Asymmetry:        0.3882
 
============
Atom: O       12
============
O       12 Coordinates     -4.615   28.096  -17.413   A
 
TOTAL Shielding Tensor

             -53.9942    191.1187    221.4026
             189.2329    -94.6261     73.2194
             204.7400     67.1523   -139.6218

O       12 Eigenvalue  sigma_xx    -340.5029 (ppm)
O       12 Eigenvector sigma_xx      -0.6994      0.3657      0.6141
O       12 Eigenvalue  sigma_yy    -182.4846 (ppm)
O       12 Eigenvector sigma_yy       0.1327     -0.7779      0.6143
O       12 Eigenvalue  sigma_zz     234.7453 (ppm)
O       12 Eigenvector sigma_zz       0.7023      0.5111      0.4955
 
O       12 Isotropic:      -96.0807 (ppm)
O       12 Anisotropy:     496.2391 (ppm)
O       12 Asymmetry:        0.4776
 
============
Atom: O       13
============
O       13 Coordinates     -4.391   28.721  -21.672   A
 
TOTAL Shielding Tensor

             245.3464     -3.3919      2.4551
              -3.6739    219.0640      5.6722
              14.3203     -0.2810    291.6818

O       13 Eigenvalue  sigma_xx     218.3970 (ppm)
O       13 Eigenvector sigma_xx      -0.1460     -0.9879      0.0530
O       13 Eigenvalue  sigma_yy     244.4851 (ppm)
O       13 Eigenvector sigma_yy       0.9745     -0.1529     -0.1644
O       13 Eigenvalue  sigma_zz     293.2101 (ppm)
O       13 Eigenvector sigma_zz       0.1706      0.0277      0.9850
 
O       13 Isotropic:      252.0307 (ppm)
O       13 Anisotropy:      61.7690 (ppm)
O       13 Asymmetry:        0.6335
 
============
Atom: O       14
============
O       14 Coordinates      0.350   23.296  -21.929   A
 
TOTAL Shielding Tensor

              32.2764   -151.2200     92.5573
            -124.7684     58.7941     87.4733
             -26.8529      2.5671    104.7222

O       14 Eigenvalue  sigma_xx     185.9526 (ppm)
O       14 Eigenvector sigma_xx       0.6410     -0.7513     -0.1571
O       14 Eigenvalue  sigma_yy     117.0259 (ppm)
O       14 Eigenvector sigma_yy       0.2912      0.0486      0.9554
O       14 Eigenvalue  sigma_zz    -107.1858 (ppm)
O       14 Eigenvector sigma_zz      -0.7101     -0.6582      0.2499
 
O       14 Isotropic:       65.2642 (ppm)
O       14 Anisotropy:    -258.6750 (ppm)
O       14 Asymmetry:        0.3997
 
============
Atom: O       15
============
O       15 Coordinates     -1.117   22.668  -23.522   A
 
TOTAL Shielding Tensor

             -61.8280   -236.9435   -139.6548
            -272.8253     22.3336     40.6921
            -132.9307     68.0049   -221.5674

O       15 Eigenvalue  sigma_xx    -334.5786 (ppm)
O       15 Eigenvector sigma_xx      -0.6751     -0.3865     -0.6284
O       15 Eigenvalue  sigma_yy    -199.6305 (ppm)
O       15 Eigenvector sigma_yy      -0.3502     -0.5818      0.7341
O       15 Eigenvalue  sigma_zz     273.1474 (ppm)
O       15 Eigenvector sigma_zz      -0.6493      0.7156      0.2575
 
O       15 Isotropic:      -87.0206 (ppm)
O       15 Anisotropy:     540.2519 (ppm)
O       15 Asymmetry:        0.3747
 
============
Atom: O       16
============
O       16 Coordinates     -6.364   15.145  -16.464   A
 
TOTAL Shielding Tensor

             107.0301     -4.0232   -155.4738
               8.1160    114.1079     66.4020
            -140.5570     72.7578    -63.4374

O       16 Eigenvalue  sigma_xx     206.0278 (ppm)
O       16 Eigenvector sigma_xx       0.7679     -0.3756     -0.5188
O       16 Eigenvalue  sigma_yy     114.3885 (ppm)
O       16 Eigenvector sigma_yy      -0.4344     -0.9007      0.0091
O       16 Eigenvalue  sigma_zz    -162.7157 (ppm)
O       16 Eigenvector sigma_zz       0.4707     -0.2183      0.8548
 
O       16 Isotropic:       52.5669 (ppm)
O       16 Anisotropy:    -322.9238 (ppm)
O       16 Asymmetry:        0.4257
 
============
Atom: O       17
============
O       17 Coordinates     -7.751   14.326  -17.958   A
 
TOTAL Shielding Tensor

             -10.9748   -171.5030   -230.8650
            -179.0516   -129.3526     43.6660
            -214.0662     44.8205   -147.0448

O       17 Eigenvalue  sigma_xx    -341.8718 (ppm)
O       17 Eigenvector sigma_xx      -0.6477     -0.3991     -0.6490
O       17 Eigenvalue  sigma_yy    -178.2426 (ppm)
O       17 Eigenvector sigma_yy       0.0802      0.8114     -0.5790
O       17 Eigenvalue  sigma_zz     232.7423 (ppm)
O       17 Eigenvector sigma_zz       0.7576     -0.4271     -0.4936
 
O       17 Isotropic:      -95.7907 (ppm)
O       17 Anisotropy:     492.7996 (ppm)
O       17 Asymmetry:        0.4981
 
============
Atom: O       18
============
O       18 Coordinates     -7.709   13.569  -13.784   A
 
TOTAL Shielding Tensor

             237.9658      4.8548      5.2954
               1.5253    214.1459      4.0963
             -11.9598     -1.2797    302.6979

O       18 Eigenvalue  sigma_xx     213.6883 (ppm)
O       18 Eigenvector sigma_xx      -0.1330      0.9909     -0.0207
O       18 Eigenvalue  sigma_yy     238.2349 (ppm)
O       18 Eigenvector sigma_yy      -0.9898     -0.1339     -0.0482
O       18 Eigenvalue  sigma_zz     302.8864 (ppm)
O       18 Eigenvector sigma_zz      -0.0506      0.0140      0.9986
 
O       18 Isotropic:      251.6032 (ppm)
O       18 Anisotropy:      76.9248 (ppm)
O       18 Asymmetry:        0.4786
 
============
Atom: O       19
============
O       19 Coordinates     -2.925   19.192  -13.637   A
 
TOTAL Shielding Tensor

              33.9868    157.6634    -83.7550
             131.4919     56.9291     89.3602
              30.7011      8.0252     89.3910

O       19 Eigenvalue  sigma_xx     193.8120 (ppm)
O       19 Eigenvector sigma_xx      -0.6425     -0.7440     -0.1837
O       19 Eigenvalue  sigma_yy      99.7539 (ppm)
O       19 Eigenvector sigma_yy      -0.3101      0.0332      0.9501
O       19 Eigenvalue  sigma_zz    -113.2589 (ppm)
O       19 Eigenvector sigma_zz      -0.7007      0.6674     -0.2521
 
O       19 Isotropic:       60.1023 (ppm)
O       19 Anisotropy:    -260.0418 (ppm)
O       19 Asymmetry:        0.5426
 
============
Atom: O       20
============
O       20 Coordinates     -4.385   19.854  -12.047   A
 
TOTAL Shielding Tensor

             -47.4744    245.9392    142.3395
             254.5406     48.5176     57.8472
              99.3467    103.3836   -203.9401

O       20 Eigenvalue  sigma_xx    -289.3234 (ppm)
O       20 Eigenvector sigma_xx      -0.6860      0.3569      0.6340
O       20 Eigenvalue  sigma_yy    -207.9843 (ppm)
O       20 Eigenvector sigma_yy       0.3656     -0.5844      0.7245
O       20 Eigenvalue  sigma_zz     294.4107 (ppm)
O       20 Eigenvector sigma_zz       0.6290      0.7288      0.2704
 
O       20 Isotropic:      -67.6323 (ppm)
O       20 Anisotropy:     543.0646 (ppm)
O       20 Asymmetry:        0.2247
 
==========================================================================
  Using the following values of the electric quadrupole moment            
  H      User defined.           Q =    0.0029 Barn
  C      User defined.           Q =    0.0327 Barn
  O      User defined.           Q =   -0.0256 Barn
==========================================================================
 
============
Atom: H        1
============
H        1 Coordinates      5.342   21.501   19.433   A
 
TOTAL tensor

               0.2670      0.0548      0.0329
               0.0548     -0.1330      0.0108
               0.0329      0.0108     -0.1340

H        1 Eigenvalue  V_xx      -0.1320      
H        1 Eigenvector V_xx      -0.1463      0.5876      0.7958
H        1 Eigenvalue  V_yy      -0.1452      
H        1 Eigenvector V_yy      -0.0583      0.7979     -0.5999
H        1 Eigenvalue  V_zz       0.2772      
H        1 Eigenvector V_zz       0.9875      0.1342      0.0825
 
H        1 Cq:        0.1863 (MHz)
H        1 Eta:       0.0476
============
Atom: H        2
============
H        2 Coordinates      3.862   22.195   18.764   A
 
TOTAL tensor

              -0.0919     -0.1121      0.0720
              -0.1121      0.1095     -0.1622
               0.0720     -0.1622     -0.0176

H        2 Eigenvalue  V_xx      -0.1274      
H        2 Eigenvector V_xx      -0.2275      0.4746      0.8503
H        2 Eigenvalue  V_yy      -0.1419      
H        2 Eigenvector V_yy      -0.9102     -0.4139     -0.0126
H        2 Eigenvalue  V_zz       0.2693      
H        2 Eigenvector V_zz       0.3460     -0.7768      0.5262
 
H        2 Cq:        0.1809 (MHz)
H        2 Eta:       0.0537
============
Atom: H        3
============
H        3 Coordinates      3.478   22.375   21.072   A
 
TOTAL tensor

              -0.1314     -0.0407     -0.0075
              -0.0407      0.2215      0.1174
              -0.0075      0.1174     -0.0900

H        3 Eigenvalue  V_xx      -0.1260      
H        3 Eigenvector V_xx       0.5059     -0.2224      0.8334
H        3 Eigenvalue  V_yy      -0.1391      
H        3 Eigenvector V_yy       0.8564      0.2448     -0.4546
H        3 Eigenvalue  V_zz       0.2650      
H        3 Eigenvector V_zz      -0.1029      0.9437      0.3143
 
H        3 Cq:        0.1781 (MHz)
H        3 Eta:       0.0495
============
Atom: H        4
============
H        4 Coordinates      1.711   20.661   21.564   A
 
TOTAL tensor

              -0.0539      0.0065     -0.1708
               0.0065     -0.1344     -0.0071
              -0.1708     -0.0071      0.1883

H        4 Eigenvalue  V_xx      -0.1339      
H        4 Eigenvector V_xx      -0.2464     -0.9572     -0.1516
H        4 Eigenvalue  V_yy      -0.1429      
H        4 Eigenvector V_yy       0.8535     -0.2884      0.4340
H        4 Eigenvalue  V_zz       0.2768      
H        4 Eigenvector V_zz      -0.4592     -0.0225      0.8880
 
H        4 Cq:        0.1860 (MHz)
H        4 Eta:       0.0328
============
Atom: H        5
============
H        5 Coordinates      1.606   21.275   19.889   A
 
TOTAL tensor

              -0.0039     -0.1202      0.1445
              -0.1202     -0.0180     -0.1316
               0.1445     -0.1316      0.0219

H        5 Eigenvalue  V_xx      -0.1299      
H        5 Eigenvector V_xx       0.3659      0.8469      0.3857
H        5 Eigenvalue  V_yy      -0.1360      
H        5 Eigenvector V_yy       0.7345     -0.0083     -0.6786
H        5 Eigenvalue  V_zz       0.2659      
H        5 Eigenvector V_zz       0.5715     -0.5316      0.6251
 
H        5 Cq:        0.1787 (MHz)
H        5 Eta:       0.0231
============
Atom: H        6
============
H        6 Coordinates      2.946   18.685   20.801   A
 
TOTAL tensor

              -0.0173     -0.1178      0.1320
              -0.1178     -0.0216     -0.1411
               0.1320     -0.1411      0.0390

H        6 Eigenvalue  V_xx      -0.1238      
H        6 Eigenvector V_xx       0.7185     -0.1185     -0.6854
H        6 Eigenvalue  V_yy      -0.1402      
H        6 Eigenvector V_yy      -0.4481     -0.8325     -0.3257
H        6 Eigenvalue  V_zz       0.2640      
H        6 Eigenvector V_zz      -0.5320      0.5411     -0.6513
 
H        6 Cq:        0.1774 (MHz)
H        6 Eta:       0.0622
============
Atom: H        7
============
H        7 Coordinates      0.313   18.863   20.591   A
 
TOTAL tensor

               0.0327     -0.0597     -0.1873
              -0.0597     -0.1078      0.0730
              -0.1873      0.0730      0.0750

H        7 Eigenvalue  V_xx      -0.1288      
H        7 Eigenvector V_xx      -0.5572     -0.7991     -0.2257
H        7 Eigenvalue  V_yy      -0.1373      
H        7 Eigenvector V_yy       0.5240     -0.5493      0.6510
H        7 Eigenvalue  V_zz       0.2661      
H        7 Eigenvector V_zz      -0.6442      0.2445      0.7248
 
H        7 Cq:        0.1788 (MHz)
H        7 Eta:       0.0321
============
Atom: H        8
============
H        8 Coordinates      0.627   18.999   18.865   A
 
TOTAL tensor

              -0.0830     -0.0525      0.1274
              -0.0525     -0.0750     -0.1308
               0.1274     -0.1308      0.1580

H        8 Eigenvalue  V_xx      -0.1310      
H        8 Eigenvector V_xx       0.5250      0.8382      0.1479
H        8 Eigenvalue  V_yy      -0.1394      
H        8 Eigenvector V_yy      -0.7697      0.3934      0.5028
H        8 Eigenvalue  V_zz       0.2703      
H        8 Eigenvector V_zz       0.3632     -0.3778      0.8517
 
H        8 Cq:        0.1817 (MHz)
H        8 Eta:       0.0311
============
Atom: H        9
============
H        9 Coordinates      1.453   16.707   20.724   A
 
TOTAL tensor

              -0.1129     -0.0324      0.1041
              -0.0324     -0.0910     -0.1217
               0.1041     -0.1217      0.2038

H        9 Eigenvalue  V_xx      -0.1327      
H        9 Eigenvector V_xx       0.3822      0.9005      0.2073
H        9 Eigenvalue  V_yy      -0.1452      
H        9 Eigenvector V_yy      -0.8842      0.2912      0.3652
H        9 Eigenvalue  V_zz       0.2779      
H        9 Eigenvector V_zz       0.2685     -0.3229      0.9076
 
H        9 Cq:        0.1868 (MHz)
H        9 Eta:       0.0450
============
Atom: H       10
============
H       10 Coordinates      1.971   16.777   19.051   A
 
TOTAL tensor

               0.0872     -0.0740     -0.1850
              -0.0740     -0.1064      0.0659
              -0.1850      0.0659      0.0192

H       10 Eigenvalue  V_xx      -0.1304      
H       10 Eigenvector V_xx       0.5319      0.7879      0.3105
H       10 Eigenvalue  V_yy      -0.1372      
H       10 Eigenvector V_yy       0.4093     -0.5601      0.7202
H       10 Eigenvalue  V_zz       0.2676      
H       10 Eigenvector V_zz      -0.7414      0.2560      0.6204
 
H       10 Cq:        0.1798 (MHz)
H       10 Eta:       0.0255
============
Atom: H       11
============
H       11 Coordinates      1.452   14.632   21.066   A
 
TOTAL tensor

               0.2392      0.0853      0.0429
               0.0853     -0.1119      0.0202
               0.0429      0.0202     -0.1273

H       11 Eigenvalue  V_xx      -0.1221      
H       11 Eigenvector V_xx      -0.2439      0.6924      0.6790
H       11 Eigenvalue  V_yy      -0.1422      
H       11 Eigenvector V_yy      -0.0718      0.6854     -0.7247
H       11 Eigenvalue  V_zz       0.2643      
H       11 Eigenvector V_zz       0.9671      0.2255      0.1175
 
H       11 Cq:        0.1776 (MHz)
H       11 Eta:       0.0758
============
Atom: H       12
============
H       12 Coordinates      0.578   12.611   22.135   A
 
TOTAL tensor

              -0.0912     -0.0350      0.1254
              -0.0350     -0.1094     -0.0999
               0.1254     -0.0999      0.2006

H       12 Eigenvalue  V_xx      -0.1362      
H       12 Eigenvector V_xx       0.7825      0.6130     -0.1096
H       12 Eigenvalue  V_yy      -0.1400      
H       12 Eigenvector V_yy      -0.5255      0.7445      0.4118
H       12 Eigenvalue  V_zz       0.2761      
H       12 Eigenvector V_zz       0.3340     -0.2646      0.9047
 
H       12 Cq:        0.1856 (MHz)
H       12 Eta:       0.0137
============
Atom: H       13
============
H       13 Coordinates      0.869   12.405   20.408   A
 
TOTAL tensor

               0.0114     -0.1048     -0.1637
              -0.1048     -0.0532      0.1194
              -0.1637      0.1194      0.0418

H       13 Eigenvalue  V_xx      -0.1304      
H       13 Eigenvector V_xx      -0.5308     -0.8437      0.0801
H       13 Eigenvalue  V_yy      -0.1388      
H       13 Eigenvector V_yy       0.5966     -0.3048      0.7424
H       13 Eigenvalue  V_zz       0.2692      
H       13 Eigenvector V_zz       0.6020     -0.4419     -0.6651
 
H       13 Cq:        0.1809 (MHz)
H       13 Eta:       0.0311
============
Atom: H       14
============
H       14 Coordinates     -1.145   11.305   20.672   A
 
TOTAL tensor

              -0.1286     -0.0289     -0.0075
              -0.0289      0.2417      0.0904
              -0.0075      0.0904     -0.1131

H       14 Eigenvalue  V_xx      -0.1308      
H       14 Eigenvector V_xx      -0.9871     -0.1058      0.1200
H       14 Eigenvalue  V_yy      -0.1348      
H       14 Eigenvector V_yy       0.1409     -0.2208      0.9651
H       14 Eigenvalue  V_zz       0.2657      
H       14 Eigenvector V_zz       0.0756     -0.9696     -0.2328
 
H       14 Cq:        0.1785 (MHz)
H       14 Eta:       0.0150
============
Atom: H       15
============
H       15 Coordinates     -2.828   12.645   19.423   A
 
TOTAL tensor

               0.1734      0.1427      0.1195
               0.1427     -0.0769      0.0426
               0.1195      0.0426     -0.0965

H       15 Eigenvalue  V_xx      -0.1302      
H       15 Eigenvector V_xx       0.0490     -0.7005      0.7119
H       15 Eigenvalue  V_yy      -0.1503      
H       15 Eigenvector V_yy       0.4963     -0.6015     -0.6260
H       15 Eigenvalue  V_zz       0.2805      
H       15 Eigenvector V_zz       0.8668      0.3840      0.3182
 
H       15 Cq:        0.1885 (MHz)
H       15 Eta:       0.0719
============
Atom: H       16
============
H       16 Coordinates     -2.979   14.188   17.650   A
 
TOTAL tensor

               0.1298      0.1696      0.1146
               0.1696     -0.0359      0.0603
               0.1146      0.0603     -0.0939

H       16 Eigenvalue  V_xx      -0.1309      
H       16 Eigenvector V_xx       0.1214     -0.6770      0.7259
H       16 Eigenvalue  V_yy      -0.1493      
H       16 Eigenvector V_yy       0.5798     -0.5453     -0.6054
H       16 Eigenvalue  V_zz       0.2803      
H       16 Eigenvector V_zz       0.8057      0.4944      0.3263
 
H       16 Cq:        0.1883 (MHz)
H       16 Eta:       0.0655
============
Atom: H       17
============
H       17 Coordinates     -2.259   16.226   16.524   A
 
TOTAL tensor

              -0.0341     -0.0651      0.1753
              -0.0651     -0.0933     -0.1170
               0.1753     -0.1170      0.1274

H       17 Eigenvalue  V_xx      -0.1350      
H       17 Eigenvector V_xx      -0.6255     -0.7769      0.0715
H       17 Eigenvalue  V_yy      -0.1516      
H       17 Eigenvector V_yy       0.5961     -0.5350     -0.5987
H       17 Eigenvalue  V_zz       0.2866      
H       17 Eigenvector V_zz       0.5034     -0.3319      0.7978
 
H       17 Cq:        0.1926 (MHz)
H       17 Eta:       0.0582
============
Atom: H       18
============
H       18 Coordinates     -0.914   17.740   17.846   A
 
TOTAL tensor

              -0.0908     -0.1202      0.0003
              -0.1202      0.2197      0.0042
               0.0003      0.0042     -0.1289

H       18 Eigenvalue  V_xx      -0.1282      
H       18 Eigenvector V_xx      -0.3959     -0.1256     -0.9097
H       18 Eigenvalue  V_yy      -0.1326      
H       18 Eigenvector V_yy       0.8595      0.2981     -0.4152
H       18 Eigenvalue  V_zz       0.2608      
H       18 Eigenvector V_zz      -0.3233      0.9462      0.0101
 
H       18 Cq:        0.1753 (MHz)
H       18 Eta:       0.0168
============
Atom: H       19
============
H       19 Coordinates     -0.958   16.731   19.945   A
 
TOTAL tensor

               0.0848     -0.1013     -0.1724
              -0.1013     -0.0846      0.0803
              -0.1724      0.0803     -0.0002

H       19 Eigenvalue  V_xx      -0.1319      
H       19 Eigenvector V_xx      -0.3822     -0.9220      0.0614
H       19 Eigenvalue  V_yy      -0.1354      
H       19 Eigenvector V_yy       0.5553     -0.1761      0.8128
H       19 Eigenvalue  V_zz       0.2674      
H       19 Eigenvector V_zz       0.7386     -0.3448     -0.5793
 
H       19 Cq:        0.1797 (MHz)
H       19 Eta:       0.0132
============
Atom: H       20
============
H       20 Coordinates      0.694   14.422   18.848   A
 
TOTAL tensor

               0.0610     -0.1002     -0.1685
              -0.1002     -0.0818      0.0855
              -0.1685      0.0855      0.0208

H       20 Eigenvalue  V_xx      -0.1276      
H       20 Eigenvector V_xx       0.4732     -0.4157      0.7767
H       20 Eigenvalue  V_yy      -0.1336      
H       20 Eigenvector V_yy       0.5353      0.8359      0.1212
H       20 Eigenvalue  V_zz       0.2611      
H       20 Eigenvector V_zz      -0.6997      0.3584      0.6181
 
H       20 Cq:        0.1755 (MHz)
H       20 Eta:       0.0229
============
Atom: H       21
============
H       21 Coordinates      0.194   16.810   15.809   A
 
TOTAL tensor

              -0.0811     -0.0230      0.1398
              -0.0230     -0.1346     -0.0569
               0.1398     -0.0569      0.2157

H       21 Eigenvalue  V_xx      -0.1366      
H       21 Eigenvector V_xx      -0.9247      0.0573      0.3764
H       21 Eigenvalue  V_yy      -0.1437      
H       21 Eigenvector V_yy       0.1078      0.9876      0.1145
H       21 Eigenvalue  V_zz       0.2803      
H       21 Eigenvector V_zz       0.3651     -0.1464      0.9194
 
H       21 Cq:        0.1883 (MHz)
H       21 Eta:       0.0254
============
Atom: H       22
============
H       22 Coordinates      1.097   15.672   16.829   A
 
TOTAL tensor

              -0.0526     -0.1713     -0.0017
              -0.1713      0.1917     -0.0046
              -0.0017     -0.0046     -0.1391

H       22 Eigenvalue  V_xx      -0.1363      
H       22 Eigenvector V_xx       0.5522      0.2773     -0.7862
H       22 Eigenvalue  V_yy      -0.1437      
H       22 Eigenvector V_yy       0.6967      0.3644      0.6179
H       22 Eigenvalue  V_zz       0.2799      
H       22 Eigenvector V_zz       0.4579     -0.8890      0.0080
 
H       22 Cq:        0.1881 (MHz)
H       22 Eta:       0.0264
============
Atom: H       23
============
H       23 Coordinates      1.346   17.425   17.010   A
 
TOTAL tensor

               0.0554      0.2017      0.0470
               0.2017      0.0695      0.0532
               0.0470      0.0532     -0.1250

H       23 Eigenvalue  V_xx      -0.1352      
H       23 Eigenvector V_xx      -0.5246      0.3111      0.7925
H       23 Eigenvalue  V_yy      -0.1416      
H       23 Eigenvector V_yy      -0.5080      0.6325     -0.5847
H       23 Eigenvalue  V_zz       0.2768      
H       23 Eigenvector V_zz      -0.6832     -0.7093     -0.1738
 
H       23 Cq:        0.1860 (MHz)
H       23 Eta:       0.0231
============
Atom: H       24
============
H       24 Coordinates     -3.068   11.936   22.024   A
 
TOTAL tensor

               0.1815      0.1708      0.0572
               0.1708     -0.0540      0.0322
               0.0572      0.0322     -0.1275

H       24 Eigenvalue  V_xx      -0.1374      
H       24 Eigenvector V_xx      -0.2675      0.1831      0.9460
H       24 Eigenvalue  V_yy      -0.1443      
H       24 Eigenvector V_yy      -0.4059      0.8690     -0.2830
H       24 Eigenvalue  V_zz       0.2817      
H       24 Eigenvector V_zz      -0.8739     -0.4597     -0.1582
 
H       24 Cq:        0.1893 (MHz)
H       24 Eta:       0.0242
============
Atom: H       25
============
H       25 Coordinates     -1.612   11.936   23.036   A
 
TOTAL tensor

              -0.0524     -0.0892      0.1442
              -0.0892     -0.0541     -0.1472
               0.1442     -0.1472      0.1065

H       25 Eigenvalue  V_xx      -0.1371      
H       25 Eigenvector V_xx      -0.7537      0.2602      0.6035
H       25 Eigenvalue  V_yy      -0.1432      
H       25 Eigenvector V_yy      -0.4751     -0.8502     -0.2268
H       25 Eigenvalue  V_zz       0.2803      
H       25 Eigenvector V_zz       0.4541     -0.4576      0.7644
 
H       25 Cq:        0.1884 (MHz)
H       25 Eta:       0.0219
============
Atom: H       26
============
H       26 Coordinates     -2.324   13.474   22.482   A
 
TOTAL tensor

              -0.1271     -0.0769     -0.0232
              -0.0769      0.2363      0.1053
              -0.0232      0.1053     -0.1092

H       26 Eigenvalue  V_xx      -0.1382      
H       26 Eigenvector V_xx      -0.3031     -0.3150      0.8994
H       26 Eigenvalue  V_yy      -0.1434      
H       26 Eigenvector V_yy      -0.9333     -0.0928     -0.3470
H       26 Eigenvalue  V_zz       0.2816      
H       26 Eigenvector V_zz       0.1928     -0.9445     -0.2659
 
H       26 Cq:        0.1893 (MHz)
H       26 Eta:       0.0185
============
Atom: H       27
============
H       27 Coordinates      4.636   21.258   22.370   A
 
TOTAL tensor

              -0.1637      0.0801      0.1306
               0.0801      0.0547      0.2603
               0.1306      0.2603      0.1090

H       27 Eigenvalue  V_xx      -0.1628      
H       27 Eigenvector V_xx      -0.5149      0.7291     -0.4509
H       27 Eigenvalue  V_yy      -0.2222      
H       27 Eigenvector V_yy      -0.8152     -0.2537      0.5207
H       27 Eigenvalue  V_zz       0.3850      
H       27 Eigenvector V_zz       0.2653      0.6356      0.7250
 
H       27 Cq:        0.2587 (MHz)
H       27 Eta:       0.1543
============
Atom: H       28
============
H       28 Coordinates     -2.554   16.719   24.756   A
 
TOTAL tensor

              -0.0678     -0.0696     -0.1300
              -0.0696     -0.0700      0.1375
              -0.1300      0.1375      0.1378

H       28 Eigenvalue  V_xx      -0.1301      
H       28 Eigenvector V_xx      -0.8257      0.2261     -0.5168
H       28 Eigenvalue  V_yy      -0.1404      
H       28 Eigenvector V_yy      -0.3983     -0.8825      0.2502
H       28 Eigenvalue  V_zz       0.2705      
H       28 Eigenvector V_zz      -0.3995      0.4124      0.8187
 
H       28 Cq:        0.1818 (MHz)
H       28 Eta:       0.0383
============
Atom: H       29
============
H       29 Coordinates     -2.518   15.248   23.801   A
 
TOTAL tensor

              -0.0828      0.1360      0.0091
               0.1360      0.2202      0.0174
               0.0091      0.0174     -0.1373

H       29 Eigenvalue  V_xx      -0.1338      
H       29 Eigenvector V_xx       0.8250     -0.3393      0.4520
H       29 Eigenvalue  V_yy      -0.1394      
H       29 Eigenvector V_yy       0.4377     -0.1224     -0.8907
H       29 Eigenvalue  V_zz       0.2732      
H       29 Eigenvector V_zz       0.3576      0.9327      0.0475
 
H       29 Cq:        0.1836 (MHz)
H       29 Eta:       0.0207
============
Atom: H       30
============
H       30 Coordinates     -3.659   17.053   22.576   A
 
TOTAL tensor

               0.2863      0.0064      0.0238
               0.0064     -0.1466     -0.0027
               0.0238     -0.0027     -0.1397

H       30 Eigenvalue  V_xx      -0.1398      
H       30 Eigenvector V_xx      -0.0451     -0.4015      0.9147
H       30 Eigenvalue  V_yy      -0.1480      
H       30 Eigenvector V_yy      -0.0354      0.9157      0.4002
H       30 Eigenvalue  V_zz       0.2877      
H       30 Eigenvector V_zz      -0.9984     -0.0143     -0.0555
 
H       30 Cq:        0.1933 (MHz)
H       30 Eta:       0.0286
============
Atom: H       31
============
H       31 Coordinates     -2.258   18.119   22.692   A
 
TOTAL tensor

              -0.1053      0.1116      0.0108
               0.1116      0.2387      0.0219
               0.0108      0.0219     -0.1334

H       31 Eigenvalue  V_xx      -0.1321      
H       31 Eigenvector V_xx       0.5125     -0.2035      0.8342
H       31 Eigenvalue  V_yy      -0.1410      
H       31 Eigenvector V_yy      -0.8104      0.2064      0.5483
H       31 Eigenvalue  V_zz       0.2732      
H       31 Eigenvector V_zz       0.2838      0.9571      0.0592
 
H       31 Cq:        0.1836 (MHz)
H       31 Eta:       0.0326
============
Atom: H       32
============
H       32 Coordinates     -2.178   16.642   21.705   A
 
TOTAL tensor

              -0.0904     -0.0580     -0.1266
              -0.0580     -0.0791      0.1367
              -0.1266      0.1367      0.1694

H       32 Eigenvalue  V_xx      -0.1388      
H       32 Eigenvector V_xx      -0.3917      0.7706     -0.5028
H       32 Eigenvalue  V_yy      -0.1432      
H       32 Eigenvector V_yy       0.8508      0.5114      0.1209
H       32 Eigenvalue  V_zz       0.2820      
H       32 Eigenvector V_zz      -0.3503      0.3804      0.8559
 
H       32 Cq:        0.1895 (MHz)
H       32 Eta:       0.0157
============
Atom: H       33
============
H       33 Coordinates     -0.771   14.744   25.746   A
 
TOTAL tensor

              -0.0814      0.1493     -0.0239
               0.1493      0.2076     -0.0629
              -0.0239     -0.0629     -0.1263

H       33 Eigenvalue  V_xx      -0.1365      
H       33 Eigenvector V_xx       0.3341      0.0272      0.9422
H       33 Eigenvalue  V_yy      -0.1454      
H       33 Eigenvector V_yy      -0.8607      0.4162      0.2932
H       33 Eigenvalue  V_zz       0.2820      
H       33 Eigenvector V_zz      -0.3841     -0.9089      0.1624
 
H       33 Cq:        0.1895 (MHz)
H       33 Eta:       0.0316
============
Atom: H       34
============
H       34 Coordinates     -0.839   16.442   26.253   A
 
TOTAL tensor

              -0.0594     -0.1234     -0.1153
              -0.1234      0.0342      0.1680
              -0.1153      0.1680      0.0252

H       34 Eigenvalue  V_xx      -0.1368      
H       34 Eigenvector V_xx       0.3965     -0.4816      0.7815
H       34 Eigenvalue  V_yy      -0.1446      
H       34 Eigenvector V_yy      -0.8035     -0.5938      0.0417
H       34 Eigenvalue  V_zz       0.2814      
H       34 Eigenvector V_zz       0.4440     -0.6445     -0.6225
 
H       34 Cq:        0.1891 (MHz)
H       34 Eta:       0.0279
============
Atom: H       35
============
H       35 Coordinates      0.717   15.709   25.803   A
 
TOTAL tensor

               0.2629     -0.0099      0.0902
              -0.0099     -0.1433     -0.0063
               0.0902     -0.0063     -0.1196

H       35 Eigenvalue  V_xx      -0.1373      
H       35 Eigenvector V_xx       0.1985      0.5326     -0.8228
H       35 Eigenvalue  V_yy      -0.1460      
H       35 Eigenvector V_yy       0.0953     -0.8460     -0.5246
H       35 Eigenvalue  V_zz       0.2833      
H       35 Eigenvector V_zz      -0.9755      0.0258     -0.2187
 
H       35 Cq:        0.1904 (MHz)
H       35 Eta:       0.0309
============
Atom: H       36
============
H       36 Coordinates      0.015   17.953   22.912   A
 
TOTAL tensor

              -0.1412     -0.0008      0.0105
              -0.0008     -0.0940     -0.1275
               0.0105     -0.1275      0.2351

H       36 Eigenvalue  V_xx      -0.1362      
H       36 Eigenvector V_xx       0.4498      0.8486      0.2785
H       36 Eigenvalue  V_yy      -0.1427      
H       36 Eigenvector V_yy       0.8928     -0.4188     -0.1661
H       36 Eigenvalue  V_zz       0.2790      
H       36 Eigenvector V_zz       0.0243     -0.3233      0.9460
 
H       36 Cq:        0.1875 (MHz)
H       36 Eta:       0.0233
============
Atom: H       37
============
H       37 Coordinates     -0.516   18.309   24.567   A
 
TOTAL tensor

              -0.0294     -0.1361     -0.1233
              -0.1361      0.0378      0.1525
              -0.1233      0.1525     -0.0084

H       37 Eigenvalue  V_xx      -0.1351      
H       37 Eigenvector V_xx      -0.6311     -0.7294      0.2638
H       37 Eigenvalue  V_yy      -0.1434      
H       37 Eigenvector V_yy       0.5825     -0.2210      0.7822
H       37 Eigenvalue  V_zz       0.2785      
H       37 Eigenvector V_zz       0.5123     -0.6474     -0.5644
 
H       37 Cq:        0.1871 (MHz)
H       37 Eta:       0.0298
============
Atom: H       38
============
H       38 Coordinates      1.086   17.594   24.293   A
 
TOTAL tensor

               0.2388     -0.0012      0.1265
              -0.0012     -0.1376     -0.0017
               0.1265     -0.0017     -0.1013

H       38 Eigenvalue  V_xx      -0.1373      
H       38 Eigenvector V_xx       0.0673      0.9793     -0.1910
H       38 Eigenvalue  V_yy      -0.1434      
H       38 Eigenvector V_yy      -0.3071      0.2025      0.9299
H       38 Eigenvalue  V_zz       0.2807      
H       38 Eigenvector V_zz      -0.9493      0.0040     -0.3144
 
H       38 Cq:        0.1887 (MHz)
H       38 Eta:       0.0217
============
Atom: H       39
============
H       39 Coordinates      8.405    4.520   16.087   A
 
TOTAL tensor

               0.2486     -0.0987      0.0009
              -0.0987     -0.1133      0.0065
               0.0009      0.0065     -0.1353

H       39 Eigenvalue  V_xx      -0.1302      
H       39 Eigenvector V_xx       0.1543      0.5992      0.7856
H       39 Eigenvalue  V_yy      -0.1436      
H       39 Eigenvector V_yy      -0.1931     -0.7615      0.6188
H       39 Eigenvalue  V_zz       0.2738      
H       39 Eigenvector V_zz      -0.9690      0.2472      0.0017
 
H       39 Cq:        0.1840 (MHz)
H       39 Eta:       0.0490
============
Atom: H       40
============
H       40 Coordinates      6.807    4.024   16.660   A
 
TOTAL tensor

              -0.0497      0.1375     -0.0979
               0.1375      0.0683     -0.1456
              -0.0979     -0.1456     -0.0186

H       40 Eigenvalue  V_xx      -0.1263      
H       40 Eigenvector V_xx       0.2055      0.4891      0.8477
H       40 Eigenvalue  V_yy      -0.1404      
H       40 Eigenvector V_yy      -0.8581      0.5065     -0.0842
H       40 Eigenvalue  V_zz       0.2667      
H       40 Eigenvector V_zz      -0.4705     -0.7101      0.5238
 
H       40 Cq:        0.1792 (MHz)
H       40 Eta:       0.0529
============
Atom: H       41
============
H       41 Coordinates      6.618    3.785   14.332   A
 
TOTAL tensor

              -0.1263      0.0557      0.0114
               0.0557      0.2200      0.1140
               0.0114      0.1140     -0.0937

H       41 Eigenvalue  V_xx      -0.1260      
H       41 Eigenvector V_xx      -0.5965     -0.1631      0.7859
H       41 Eigenvalue  V_yy      -0.1392      
H       41 Eigenvector V_yy      -0.7898      0.2934     -0.5386
H       41 Eigenvalue  V_zz       0.2652      
H       41 Eigenvector V_zz      -0.1427     -0.9420     -0.3038
 
H       41 Cq:        0.1782 (MHz)
H       41 Eta:       0.0497
============
Atom: H       42
============
H       42 Coordinates      4.999    5.604   13.692   A
 
TOTAL tensor

              -0.0765     -0.0093      0.1520
              -0.0093     -0.1343     -0.0146
               0.1520     -0.0146      0.2108

H       42 Eigenvalue  V_xx      -0.1340      
H       42 Eigenvector V_xx      -0.2879      0.9430      0.1668
H       42 Eigenvalue  V_yy      -0.1430      
H       42 Eigenvector V_yy      -0.8721     -0.3301      0.3612
H       42 Eigenvalue  V_zz       0.2770      
H       42 Eigenvector V_zz       0.3957     -0.0415      0.9175
 
H       42 Cq:        0.1862 (MHz)
H       42 Eta:       0.0324
============
Atom: H       43
============
H       43 Coordinates      4.742    5.009   15.347   A
 
TOTAL tensor

               0.0314      0.1263     -0.1519
               0.1263     -0.0317     -0.1144
              -0.1519     -0.1144      0.0004

H       43 Eigenvalue  V_xx      -0.1293      
H       43 Eigenvector V_xx       0.3849     -0.8677     -0.3146
H       43 Eigenvalue  V_yy      -0.1368      
H       43 Eigenvector V_yy       0.6612      0.0214      0.7499
H       43 Eigenvalue  V_zz       0.2661      
H       43 Eigenvector V_zz       0.6439      0.4967     -0.5820
 
H       43 Cq:        0.1788 (MHz)
H       43 Eta:       0.0284
============
Atom: H       44
============
H       44 Coordinates      6.208    7.558   14.484   A
 
TOTAL tensor

              -0.0156      0.1175     -0.1324
               0.1175     -0.0248     -0.1386
              -0.1324     -0.1386      0.0404

H       44 Eigenvalue  V_xx      -0.1223      
H       44 Eigenvector V_xx       0.6951      0.1589      0.7011
H       44 Eigenvalue  V_yy      -0.1402      
H       44 Eigenvector V_yy       0.4784     -0.8302     -0.2861
H       44 Eigenvalue  V_zz       0.2626      
H       44 Eigenvector V_zz       0.5366      0.5343     -0.6531
 
H       44 Cq:        0.1765 (MHz)
H       44 Eta:       0.0682
============
Atom: H       45
============
H       45 Coordinates      3.594    7.457   14.657   A
 
TOTAL tensor

               0.0225      0.0429      0.1914
               0.0429     -0.1191      0.0589
               0.1914      0.0589      0.0967

H       45 Eigenvalue  V_xx      -0.1296      
H       45 Eigenvector V_xx      -0.5548      0.7890      0.2640
H       45 Eigenvalue  V_yy      -0.1385      
H       45 Eigenvector V_yy      -0.5505     -0.5860      0.5946
H       45 Eigenvalue  V_zz       0.2682      
H       45 Eigenvector V_zz       0.6238      0.1846      0.7595
 
H       45 Cq:        0.1802 (MHz)
H       45 Eta:       0.0333
============
Atom: H       46
============
H       46 Coordinates      3.849    7.197   16.378   A
 
TOTAL tensor

              -0.0730      0.0660     -0.1322
               0.0660     -0.0573     -0.1419
              -0.1322     -0.1419      0.1303

H       46 Eigenvalue  V_xx      -0.1307      
H       46 Eigenvector V_xx      -0.5285      0.8290      0.1831
H       46 Eigenvalue  V_yy      -0.1395      
H       46 Eigenvector V_yy      -0.7513     -0.3562     -0.5556
H       46 Eigenvalue  V_zz       0.2702      
H       46 Eigenvector V_zz      -0.3953     -0.4312      0.8110
 
H       46 Cq:        0.1816 (MHz)
H       46 Eta:       0.0325
============
Atom: H       47
============
H       47 Coordinates      4.727    9.611   14.707   A
 
TOTAL tensor

              -0.1117      0.0399     -0.1015
               0.0399     -0.0711     -0.1411
              -0.1015     -0.1411      0.1828

H       47 Eigenvalue  V_xx      -0.1319      
H       47 Eigenvector V_xx      -0.3956      0.8789      0.2666
H       47 Eigenvalue  V_yy      -0.1444      
H       47 Eigenvector V_yy      -0.8777     -0.2763     -0.3915
H       47 Eigenvalue  V_zz       0.2762      
H       47 Eigenvector V_zz      -0.2704     -0.3889      0.8807
 
H       47 Cq:        0.1856 (MHz)
H       47 Eta:       0.0453
============
Atom: H       48
============
H       48 Coordinates      5.244    9.409   16.372   A
 
TOTAL tensor

               0.0885      0.0588      0.1907
               0.0588     -0.1171      0.0542
               0.1907      0.0542      0.0285

H       48 Eigenvalue  V_xx      -0.1311      
H       48 Eigenvector V_xx       0.5429     -0.7399     -0.3973
H       48 Eigenvalue  V_yy      -0.1370      
H       48 Eigenvector V_yy       0.3909      0.6413     -0.6602
H       48 Eigenvalue  V_zz       0.2681      
H       48 Eigenvector V_zz      -0.7433     -0.2031     -0.6374
 
H       48 Cq:        0.1802 (MHz)
H       48 Eta:       0.0221
============
Atom: H       49
============
H       49 Coordinates      4.696   11.709   14.518   A
 
TOTAL tensor

               0.2476     -0.0662     -0.0418
              -0.0662     -0.1200      0.0175
              -0.0418      0.0175     -0.1276

H       49 Eigenvalue  V_xx      -0.1221      
H       49 Eigenvector V_xx       0.2028      0.6991      0.6856
H       49 Eigenvalue  V_yy      -0.1421      
H       49 Eigenvector V_yy      -0.0407     -0.6936      0.7192
H       49 Eigenvalue  V_zz       0.2642      
H       49 Eigenvector V_zz      -0.9784      0.1738      0.1122
 
H       49 Cq:        0.1775 (MHz)
H       49 Eta:       0.0755
============
Atom: H       50
============
H       50 Coordinates      3.729   13.695   13.479   A
 
TOTAL tensor

              -0.0898      0.0401     -0.1256
               0.0401     -0.1024     -0.1117
              -0.1256     -0.1117      0.1922

H       50 Eigenvalue  V_xx      -0.1362      
H       50 Eigenvector V_xx       0.8373     -0.5284      0.1405
H       50 Eigenvalue  V_yy      -0.1410      
H       50 Eigenvector V_yy       0.4297      0.7948      0.4285
H       50 Eigenvalue  V_zz       0.2772      
H       50 Eigenvector V_zz      -0.3381     -0.2984      0.8926
 
H       50 Cq:        0.1863 (MHz)
H       50 Eta:       0.0173
============
Atom: H       51
============
H       51 Coordinates      3.958   13.901   15.217   A
 
TOTAL tensor

              -0.0119      0.1023      0.1544
               0.1023     -0.0419      0.1322
               0.1544      0.1322      0.0537

H       51 Eigenvalue  V_xx      -0.1302      
H       51 Eigenvector V_xx       0.6073     -0.7922      0.0595
H       51 Eigenvalue  V_yy      -0.1385      
H       51 Eigenvector V_yy      -0.5724     -0.3845      0.7242
H       51 Eigenvalue  V_zz       0.2687      
H       51 Eigenvector V_zz       0.5509      0.4739      0.6870
 
H       51 Cq:        0.1806 (MHz)
H       51 Eta:       0.0307
============
Atom: H       52
============
H       52 Coordinates      1.868   14.862   14.867   A
 
TOTAL tensor

              -0.1314     -0.0040     -0.0009
              -0.0040      0.2478      0.0838
              -0.0009      0.0838     -0.1164

H       52 Eigenvalue  V_xx      -0.1315      
H       52 Eigenvector V_xx      -0.9999     -0.0103     -0.0011
H       52 Eigenvalue  V_yy      -0.1347      
H       52 Eigenvector V_yy       0.0011     -0.2140      0.9768
H       52 Eigenvalue  V_zz       0.2662      
H       52 Eigenvector V_zz       0.0103     -0.9768     -0.2140
 
H       52 Cq:        0.1789 (MHz)
H       52 Eta:       0.0123
============
Atom: H       53
============
H       53 Coordinates      0.283   13.414   16.123   A
 
TOTAL tensor

               0.1925     -0.1262     -0.1201
              -0.1262     -0.0941      0.0343
              -0.1201      0.0343     -0.0984

H       53 Eigenvalue  V_xx      -0.1306      
H       53 Eigenvector V_xx       0.0094      0.7020     -0.7121
H       53 Eigenvalue  V_yy      -0.1504      
H       53 Eigenvector V_yy       0.4528      0.6320      0.6290
H       53 Eigenvalue  V_zz       0.2810      
H       53 Eigenvector V_zz       0.8916     -0.3283     -0.3119
 
H       53 Cq:        0.1888 (MHz)
H       53 Eta:       0.0706
============
Atom: H       54
============
H       54 Coordinates      0.227   11.856   17.903   A
 
TOTAL tensor

               0.1420     -0.1596     -0.1237
              -0.1596     -0.0527      0.0583
              -0.1237      0.0583     -0.0893

H       54 Eigenvalue  V_xx      -0.1316      
H       54 Eigenvector V_xx       0.0854      0.6977     -0.7113
H       54 Eigenvalue  V_yy      -0.1501      
H       54 Eigenvector V_yy       0.5627      0.5554      0.6123
H       54 Eigenvalue  V_zz       0.2817      
H       54 Eigenvector V_zz       0.8222     -0.4526     -0.3451
 
H       54 Cq:        0.1893 (MHz)
H       54 Eta:       0.0657
============
Atom: H       55
============
H       55 Coordinates      1.025    9.808   18.954   A
 
TOTAL tensor

              -0.0401      0.0728     -0.1687
               0.0728     -0.0798     -0.1314
              -0.1687     -0.1314      0.1199

H       55 Eigenvalue  V_xx      -0.1353      
H       55 Eigenvector V_xx      -0.6524      0.7567     -0.0416
H       55 Eigenvalue  V_yy      -0.1525      
H       55 Eigenvector V_yy      -0.5794     -0.5334     -0.6163
H       55 Eigenvalue  V_zz       0.2878      
H       55 Eigenvector V_zz      -0.4885     -0.3780      0.7864
 
H       55 Cq:        0.1934 (MHz)
H       55 Eta:       0.0597
============
Atom: H       56
============
H       56 Coordinates      2.394    8.385   17.559   A
 
TOTAL tensor

              -0.0947      0.1113      0.0047
               0.1113      0.2208      0.0186
               0.0047      0.0186     -0.1261

H       56 Eigenvalue  V_xx      -0.1266      
H       56 Eigenvector V_xx      -0.3241      0.0533      0.9445
H       56 Eigenvalue  V_yy      -0.1304      
H       56 Eigenvector V_yy      -0.8965      0.3014     -0.3247
H       56 Eigenvalue  V_zz       0.2571      
H       56 Eigenvector V_zz      -0.3019     -0.9520     -0.0499
 
H       56 Cq:        0.1728 (MHz)
H       56 Eta:       0.0148
============
Atom: H       57
============
H       57 Coordinates      2.306    9.502   15.510   A
 
TOTAL tensor

               0.0866      0.0944      0.1740
               0.0944     -0.0895      0.0769
               0.1740      0.0769      0.0029

H       57 Eigenvalue  V_xx      -0.1304      
H       57 Eigenvector V_xx      -0.4973      0.8533      0.1569
H       57 Eigenvalue  V_yy      -0.1351      
H       57 Eigenvector V_yy      -0.4497     -0.4082      0.7944
H       57 Eigenvalue  V_zz       0.2655      
H       57 Eigenvector V_zz      -0.7419     -0.3245     -0.5867
 
H       57 Cq:        0.1784 (MHz)
H       57 Eta:       0.0177
============
Atom: H       58
============
H       58 Coordinates      3.896   11.789   16.740   A
 
TOTAL tensor

               0.0472      0.0947      0.1710
               0.0947     -0.0840      0.0882
               0.1710      0.0882      0.0368

H       58 Eigenvalue  V_xx      -0.1278      
H       58 Eigenvector V_xx      -0.4965     -0.4371      0.7500
H       58 Eigenvalue  V_yy      -0.1338      
H       58 Eigenvector V_yy      -0.5473      0.8283      0.1204
H       58 Eigenvalue  V_zz       0.2616      
H       58 Eigenvector V_zz      -0.6738     -0.3507     -0.6504
 
H       58 Cq:        0.1758 (MHz)
H       58 Eta:       0.0230
============
Atom: H       59
============
H       59 Coordinates      3.501    9.228   19.626   A
 
TOTAL tensor

              -0.0852      0.0325     -0.1337
               0.0325     -0.1242     -0.0827
              -0.1337     -0.0827      0.2094

H       59 Eigenvalue  V_xx      -0.1368      
H       59 Eigenvector V_xx       0.9250      0.0687      0.3736
H       59 Eigenvalue  V_yy      -0.1438      
H       59 Eigenvector V_yy       0.1427     -0.9743     -0.1742
H       59 Eigenvalue  V_zz       0.2805      
H       59 Eigenvector V_zz      -0.3521     -0.2145      0.9111
 
H       59 Cq:        0.1885 (MHz)
H       59 Eta:       0.0249
============
Atom: H       60
============
H       60 Coordinates      4.355   10.457   18.673   A
 
TOTAL tensor

              -0.0643      0.1619      0.0111
               0.1619      0.2026      0.0152
               0.0111      0.0152     -0.1383

H       60 Eigenvalue  V_xx      -0.1363      
H       60 Eigenvector V_xx       0.5532     -0.2991      0.7775
H       60 Eigenvalue  V_yy      -0.1435      
H       60 Eigenvector V_yy      -0.7156      0.3071      0.6273
H       60 Eigenvalue  V_zz       0.2798      
H       60 Eigenvector V_zz       0.4264      0.9035      0.0441
 
H       60 Cq:        0.1880 (MHz)
H       60 Eta:       0.0259
============
Atom: H       61
============
H       61 Coordinates      4.665    8.729   18.383   A
 
TOTAL tensor

               0.0690     -0.1977     -0.0624
              -0.1977      0.0479      0.0631
              -0.0624      0.0631     -0.1170

H       61 Eigenvalue  V_xx      -0.1352      
H       61 Eigenvector V_xx      -0.5081     -0.2662     -0.8191
H       61 Eigenvalue  V_yy      -0.1413      
H       61 Eigenvector V_yy      -0.4921     -0.6908      0.5298
H       61 Eigenvalue  V_zz       0.2765      
H       61 Eigenvector V_zz      -0.7068      0.6723      0.2200
 
H       61 Cq:        0.1858 (MHz)
H       61 Eta:       0.0223
============
Atom: H       62
============
H       62 Coordinates      0.043   14.045   13.482   A
 
TOTAL tensor

               0.2106     -0.1528     -0.0478
              -0.1528     -0.0792      0.0221
              -0.0478      0.0221     -0.1314

H       62 Eigenvalue  V_xx      -0.1378      
H       62 Eigenvector V_xx       0.1901      0.1286      0.9733
H       62 Eigenvalue  V_yy      -0.1452      
H       62 Eigenvector V_yy       0.3654      0.9109     -0.1917
H       62 Eigenvalue  V_zz       0.2830      
H       62 Eigenvector V_zz      -0.9112      0.3921      0.1261
 
H       62 Cq:        0.1902 (MHz)
H       62 Eta:       0.0259
============
Atom: H       63
============
H       63 Coordinates      1.520   14.134   12.503   A
 
TOTAL tensor

              -0.0587      0.0885     -0.1378
               0.0885     -0.0486     -0.1519
              -0.1378     -0.1519      0.1073

H       63 Eigenvalue  V_xx      -0.1360      
H       63 Eigenvector V_xx       0.7644      0.2549      0.5922
H       63 Eigenvalue  V_yy      -0.1434      
H       63 Eigenvector V_yy      -0.4750      0.8437      0.2500
H       63 Eigenvalue  V_zz       0.2794      
H       63 Eigenvector V_zz      -0.4359     -0.4724      0.7660
 
H       63 Cq:        0.1878 (MHz)
H       63 Eta:       0.0267
============
Atom: H       64
============
H       64 Coordinates      0.916   12.561   13.085   A
 
TOTAL tensor

              -0.1384      0.0452      0.0122
               0.0452      0.2521      0.0980
               0.0122      0.0980     -0.1137

H       64 Eigenvalue  V_xx      -0.1382      
H       64 Eigenvector V_xx       0.1457     -0.2568      0.9554
H       64 Eigenvalue  V_yy      -0.1438      
H       64 Eigenvector V_yy      -0.9831      0.0703      0.1689
H       64 Eigenvalue  V_zz       0.2820      
H       64 Eigenvector V_zz      -0.1106     -0.9639     -0.2422
 
H       64 Cq:        0.1895 (MHz)
H       64 Eta:       0.0197
============
Atom: H       65
============
H       65 Coordinates      7.681    4.953   12.944   A
 
TOTAL tensor

              -0.1924      0.0285     -0.0075
               0.0285     -0.0508      0.2473
              -0.0075      0.2473      0.2431

H       65 Eigenvalue  V_xx      -0.1635      
H       65 Eigenvector V_xx      -0.7008     -0.6151      0.3612
H       65 Eigenvalue  V_yy      -0.2205      
H       65 Eigenvector V_yy      -0.7132      0.6136     -0.3389
H       65 Eigenvalue  V_zz       0.3839      
H       65 Eigenvector V_zz       0.0132      0.4951      0.8688
 
H       65 Cq:        0.2580 (MHz)
H       65 Eta:       0.1485
============
Atom: H       66
============
H       66 Coordinates      0.938    9.787   12.691   A
 
TOTAL tensor

               0.0761     -0.1638     -0.1221
              -0.1638     -0.0035      0.0930
              -0.1221      0.0930     -0.0727

H       66 Eigenvalue  V_xx      -0.1317      
H       66 Eigenvector V_xx      -0.5246     -0.8243      0.2129
H       66 Eigenvalue  V_yy      -0.1413      
H       66 Eigenvector V_yy       0.4543     -0.0596      0.8888
H       66 Eigenvalue  V_zz       0.2731      
H       66 Eigenvector V_zz       0.7200     -0.5630     -0.4057
 
H       66 Cq:        0.1835 (MHz)
H       66 Eta:       0.0351
============
Atom: H       67
============
H       67 Coordinates      2.267    8.703   13.080   A
 
TOTAL tensor

              -0.0341     -0.0829      0.1553
              -0.0829     -0.0650     -0.1336
               0.1553     -0.1336      0.0991

H       67 Eigenvalue  V_xx      -0.1331      
H       67 Eigenvector V_xx      -0.7891     -0.5834      0.1920
H       67 Eigenvalue  V_yy      -0.1411      
H       67 Eigenvector V_yy       0.3626     -0.6949     -0.6209
H       67 Eigenvalue  V_zz       0.2742      
H       67 Eigenvector V_zz       0.4957     -0.4204      0.7600
 
H       67 Cq:        0.1843 (MHz)
H       67 Eta:       0.0292
============
Atom: H       68
============
H       68 Coordinates      0.372    7.496   11.999   A
 
TOTAL tensor

               0.0456      0.1463     -0.1550
               0.1463     -0.0320     -0.1148
              -0.1550     -0.1148     -0.0136

H       68 Eigenvalue  V_xx      -0.1376      
H       68 Eigenvector V_xx       0.1641      0.6131      0.7728
H       68 Eigenvalue  V_yy      -0.1458      
H       68 Eigenvector V_yy      -0.7264      0.6051     -0.3258
H       68 Eigenvalue  V_zz       0.2834      
H       68 Eigenvector V_zz      -0.6674     -0.5079      0.5446
 
H       68 Cq:        0.1904 (MHz)
H       68 Eta:       0.0290
============
Atom: H       69
============
H       69 Coordinates      0.574    8.449   10.517   A
 
TOTAL tensor

              -0.0470     -0.0702      0.1630
              -0.0702     -0.0849     -0.1205
               0.1630     -0.1205      0.1318

H       69 Eigenvalue  V_xx      -0.1378      
H       69 Eigenvector V_xx      -0.3123     -0.9233     -0.2237
H       69 Eigenvalue  V_yy      -0.1436      
H       69 Eigenvector V_yy       0.8225     -0.1449     -0.5501
H       69 Eigenvalue  V_zz       0.2814      
H       69 Eigenvector V_zz       0.4754     -0.3558      0.8046
 
H       69 Cq:        0.1891 (MHz)
H       69 Eta:       0.0205
============
Atom: H       70
============
H       70 Coordinates      1.850    7.340   11.060   A
 
TOTAL tensor

               0.0606     -0.1915     -0.0896
              -0.1915      0.0424      0.0901
              -0.0896      0.0901     -0.1030

H       70 Eigenvalue  V_xx      -0.1385      
H       70 Eigenvector V_xx       0.7177      0.5420      0.4372
H       70 Eigenvalue  V_yy      -0.1463      
H       70 Eigenvector V_yy      -0.1187     -0.5234      0.8438
H       70 Eigenvalue  V_zz       0.2848      
H       70 Eigenvector V_zz      -0.6861      0.6575      0.3113
 
H       70 Cq:        0.1914 (MHz)
H       70 Eta:       0.0272
============
Atom: H       71
============
H       71 Coordinates      1.104   11.501   10.941   A
 
TOTAL tensor

               0.0842     -0.1574     -0.1362
              -0.1574     -0.0345      0.0928
              -0.1362      0.0928     -0.0497

H       71 Eigenvalue  V_xx      -0.1329      
H       71 Eigenvector V_xx       0.3158     -0.3332      0.8884
H       71 Eigenvalue  V_yy      -0.1434      
H       71 Eigenvector V_yy       0.6005      0.7951      0.0848
H       71 Eigenvalue  V_zz       0.2763      
H       71 Eigenvector V_zz      -0.7346      0.5067      0.4511
 
H       71 Cq:        0.1857 (MHz)
H       71 Eta:       0.0381
============
Atom: H       72
============
H       72 Coordinates      1.469   10.306    9.676   A
 
TOTAL tensor

              -0.0720      0.0982      0.1222
               0.0982      0.0088      0.1726
               0.1222      0.1726      0.0632

H       72 Eigenvalue  V_xx      -0.1356      
H       72 Eigenvector V_xx       0.5297     -0.7742      0.3466
H       72 Eigenvalue  V_yy      -0.1448      
H       72 Eigenvector V_yy      -0.7445     -0.2286      0.6272
H       72 Eigenvalue  V_zz       0.2804      
H       72 Eigenvector V_zz       0.4063      0.5903      0.6975
 
H       72 Cq:        0.1884 (MHz)
H       72 Eta:       0.0326
============
Atom: H       73
============
H       73 Coordinates      2.576   11.666    9.946   A
 
TOTAL tensor

               0.0164      0.1612     -0.1121
               0.1612      0.0347     -0.1252
              -0.1121     -0.1252     -0.0512

H       73 Eigenvalue  V_xx      -0.1328      
H       73 Eigenvector V_xx       0.7716     -0.3408      0.5372
H       73 Eigenvalue  V_yy      -0.1411      
H       73 Eigenvector V_yy       0.1922     -0.6801     -0.7075
H       73 Eigenvalue  V_zz       0.2739      
H       73 Eigenvector V_zz      -0.6064     -0.6491      0.4592
 
H       73 Cq:        0.1840 (MHz)
H       73 Eta:       0.0302
============
Atom: H       74
============
H       74 Coordinates      4.289    8.589   11.399   A
 
TOTAL tensor

              -0.0471     -0.1267      0.1215
              -0.1267      0.0225     -0.1620
               0.1215     -0.1620      0.0246

H       74 Eigenvalue  V_xx      -0.1359      
H       74 Eigenvector V_xx      -0.5010      0.3898      0.7727
H       74 Eigenvalue  V_yy      -0.1439      
H       74 Eigenvector V_yy      -0.7247     -0.6770     -0.1284
H       74 Eigenvalue  V_zz       0.2798      
H       74 Eigenvector V_zz       0.4731     -0.6243      0.6217
 
H       74 Cq:        0.1880 (MHz)
H       74 Eta:       0.0286
============
Atom: H       75
============
H       75 Coordinates      3.306    8.684    9.919   A
 
TOTAL tensor

              -0.0627      0.0939      0.1299
               0.0939     -0.0190      0.1683
               0.1299      0.1683      0.0817

H       75 Eigenvalue  V_xx      -0.1367      
H       75 Eigenvector V_xx      -0.8753      0.4519      0.1722
H       75 Eigenvalue  V_yy      -0.1449      
H       75 Eigenvector V_yy      -0.2363     -0.7103      0.6630
H       75 Eigenvalue  V_zz       0.2816      
H       75 Eigenvector V_zz       0.4219      0.5397      0.7285
 
H       75 Cq:        0.1893 (MHz)
H       75 Eta:       0.0291
============
Atom: H       76
============
H       76 Coordinates      4.509    9.944   10.268   A
 
TOTAL tensor

               0.0537      0.1713     -0.1213
               0.1713      0.0166     -0.1069
              -0.1213     -0.1069     -0.0703

H       76 Eigenvalue  V_xx      -0.1370      
H       76 Eigenvector V_xx       0.6036     -0.7819     -0.1557
H       76 Eigenvalue  V_yy      -0.1448      
H       76 Eigenvector V_yy       0.4207      0.1465      0.8953
H       76 Eigenvalue  V_zz       0.2818      
H       76 Eigenvector V_zz       0.6772      0.6059     -0.4174
 
H       76 Cq:        0.1893 (MHz)
H       76 Eta:       0.0277
============
Atom: H       77
============
H       77 Coordinates     -5.342   29.609  -19.433   A
 
TOTAL tensor

               0.2670     -0.0548      0.0329
              -0.0548     -0.1330     -0.0108
               0.0329     -0.0108     -0.1340

H       77 Eigenvalue  V_xx      -0.1320      
H       77 Eigenvector V_xx      -0.1463     -0.5876      0.7958
H       77 Eigenvalue  V_yy      -0.1452      
H       77 Eigenvector V_yy       0.0583      0.7979      0.5999
H       77 Eigenvalue  V_zz       0.2772      
H       77 Eigenvector V_zz       0.9875     -0.1342      0.0825
 
H       77 Cq:        0.1863 (MHz)
H       77 Eta:       0.0476
============
Atom: H       78
============
H       78 Coordinates     -3.862   30.304  -18.764   A
 
TOTAL tensor

              -0.0919      0.1121      0.0720
               0.1121      0.1095      0.1622
               0.0720      0.1622     -0.0176

H       78 Eigenvalue  V_xx      -0.1274      
H       78 Eigenvector V_xx      -0.2275     -0.4746      0.8503
H       78 Eigenvalue  V_yy      -0.1419      
H       78 Eigenvector V_yy      -0.9102      0.4139     -0.0126
H       78 Eigenvalue  V_zz       0.2693      
H       78 Eigenvector V_zz      -0.3460     -0.7768     -0.5262
 
H       78 Cq:        0.1809 (MHz)
H       78 Eta:       0.0537
============
Atom: H       79
============
H       79 Coordinates     -3.478   30.483  -21.072   A
 
TOTAL tensor

              -0.1314      0.0407     -0.0075
               0.0407      0.2215     -0.1174
              -0.0075     -0.1174     -0.0900

H       79 Eigenvalue  V_xx      -0.1260      
H       79 Eigenvector V_xx       0.5059      0.2224      0.8334
H       79 Eigenvalue  V_yy      -0.1391      
H       79 Eigenvector V_yy      -0.8564      0.2448      0.4546
H       79 Eigenvalue  V_zz       0.2650      
H       79 Eigenvector V_zz      -0.1029     -0.9437      0.3143
 
H       79 Cq:        0.1781 (MHz)
H       79 Eta:       0.0495
============
Atom: H       80
============
H       80 Coordinates     -1.711   28.769  -21.564   A
 
TOTAL tensor

              -0.0539     -0.0065     -0.1708
              -0.0065     -0.1344      0.0071
              -0.1708      0.0071      0.1883

H       80 Eigenvalue  V_xx      -0.1339      
H       80 Eigenvector V_xx      -0.2464      0.9572     -0.1516
H       80 Eigenvalue  V_yy      -0.1429      
H       80 Eigenvector V_yy      -0.8535     -0.2884     -0.4340
H       80 Eigenvalue  V_zz       0.2768      
H       80 Eigenvector V_zz      -0.4592      0.0225      0.8880
 
H       80 Cq:        0.1860 (MHz)
H       80 Eta:       0.0328
============
Atom: H       81
============
H       81 Coordinates     -1.606   29.383  -19.889   A
 
TOTAL tensor

              -0.0039      0.1202      0.1445
               0.1202     -0.0180      0.1316
               0.1445      0.1316      0.0219

H       81 Eigenvalue  V_xx      -0.1299      
H       81 Eigenvector V_xx       0.3659     -0.8469      0.3857
H       81 Eigenvalue  V_yy      -0.1360      
H       81 Eigenvector V_yy      -0.7345     -0.0083      0.6786
H       81 Eigenvalue  V_zz       0.2659      
H       81 Eigenvector V_zz       0.5715      0.5316      0.6251
 
H       81 Cq:        0.1787 (MHz)
H       81 Eta:       0.0231
============
Atom: H       82
============
H       82 Coordinates     -2.946   26.793  -20.801   A
 
TOTAL tensor

              -0.0173      0.1178      0.1320
               0.1178     -0.0216      0.1411
               0.1320      0.1411      0.0390

H       82 Eigenvalue  V_xx      -0.1238      
H       82 Eigenvector V_xx      -0.7185     -0.1185      0.6854
H       82 Eigenvalue  V_yy      -0.1402      
H       82 Eigenvector V_yy      -0.4481      0.8325     -0.3257
H       82 Eigenvalue  V_zz       0.2640      
H       82 Eigenvector V_zz      -0.5320     -0.5411     -0.6513
 
H       82 Cq:        0.1774 (MHz)
H       82 Eta:       0.0622
============
Atom: H       83
============
H       83 Coordinates     -0.313   26.972  -20.591   A
 
TOTAL tensor

               0.0327      0.0597     -0.1873
               0.0597     -0.1078     -0.0730
              -0.1873     -0.0730      0.0750

H       83 Eigenvalue  V_xx      -0.1288      
H       83 Eigenvector V_xx      -0.5572      0.7991     -0.2257
H       83 Eigenvalue  V_yy      -0.1373      
H       83 Eigenvector V_yy      -0.5240     -0.5493     -0.6510
H       83 Eigenvalue  V_zz       0.2661      
H       83 Eigenvector V_zz      -0.6442     -0.2445      0.7248
 
H       83 Cq:        0.1788 (MHz)
H       83 Eta:       0.0321
============
Atom: H       84
============
H       84 Coordinates     -0.627   27.107  -18.865   A
 
TOTAL tensor

              -0.0830      0.0525      0.1274
               0.0525     -0.0750      0.1308
               0.1274      0.1308      0.1580

H       84 Eigenvalue  V_xx      -0.1310      
H       84 Eigenvector V_xx       0.5250     -0.8382      0.1479
H       84 Eigenvalue  V_yy      -0.1394      
H       84 Eigenvector V_yy       0.7697      0.3934     -0.5028
H       84 Eigenvalue  V_zz       0.2703      
H       84 Eigenvector V_zz       0.3632      0.3778      0.8517
 
H       84 Cq:        0.1817 (MHz)
H       84 Eta:       0.0311
============
Atom: H       85
============
H       85 Coordinates     -1.453   24.815  -20.724   A
 
TOTAL tensor

              -0.1129      0.0324      0.1041
               0.0324     -0.0910      0.1217
               0.1041      0.1217      0.2038

H       85 Eigenvalue  V_xx      -0.1327      
H       85 Eigenvector V_xx       0.3822     -0.9005      0.2073
H       85 Eigenvalue  V_yy      -0.1452      
H       85 Eigenvector V_yy       0.8842      0.2912     -0.3652
H       85 Eigenvalue  V_zz       0.2779      
H       85 Eigenvector V_zz       0.2685      0.3229      0.9076
 
H       85 Cq:        0.1868 (MHz)
H       85 Eta:       0.0450
============
Atom: H       86
============
H       86 Coordinates     -1.971   24.885  -19.051   A
 
TOTAL tensor

               0.0872      0.0740     -0.1850
               0.0740     -0.1064     -0.0659
              -0.1850     -0.0659      0.0192

H       86 Eigenvalue  V_xx      -0.1304      
H       86 Eigenvector V_xx       0.5319     -0.7879      0.3105
H       86 Eigenvalue  V_yy      -0.1372      
H       86 Eigenvector V_yy      -0.4093     -0.5601     -0.7202
H       86 Eigenvalue  V_zz       0.2676      
H       86 Eigenvector V_zz      -0.7414     -0.2560      0.6204
 
H       86 Cq:        0.1798 (MHz)
H       86 Eta:       0.0255
============
Atom: H       87
============
H       87 Coordinates     -1.452   22.741  -21.066   A
 
TOTAL tensor

               0.2392     -0.0853      0.0429
              -0.0853     -0.1119     -0.0202
               0.0429     -0.0202     -0.1273

H       87 Eigenvalue  V_xx      -0.1221      
H       87 Eigenvector V_xx      -0.2439     -0.6924      0.6790
H       87 Eigenvalue  V_yy      -0.1422      
H       87 Eigenvector V_yy       0.0718      0.6854      0.7247
H       87 Eigenvalue  V_zz       0.2643      
H       87 Eigenvector V_zz       0.9671     -0.2255      0.1175
 
H       87 Cq:        0.1776 (MHz)
H       87 Eta:       0.0758
============
Atom: H       88
============
H       88 Coordinates     -0.578   20.719  -22.135   A
 
TOTAL tensor

              -0.0912      0.0350      0.1254
               0.0350     -0.1094      0.0999
               0.1254      0.0999      0.2006

H       88 Eigenvalue  V_xx      -0.1362      
H       88 Eigenvector V_xx       0.7825     -0.6130     -0.1096
H       88 Eigenvalue  V_yy      -0.1400      
H       88 Eigenvector V_yy       0.5255      0.7445     -0.4118
H       88 Eigenvalue  V_zz       0.2761      
H       88 Eigenvector V_zz       0.3340      0.2646      0.9047
 
H       88 Cq:        0.1856 (MHz)
H       88 Eta:       0.0137
============
Atom: H       89
============
H       89 Coordinates     -0.869   20.514  -20.408   A
 
TOTAL tensor

               0.0114      0.1048     -0.1637
               0.1048     -0.0532     -0.1194
              -0.1637     -0.1194      0.0418

H       89 Eigenvalue  V_xx      -0.1304      
H       89 Eigenvector V_xx       0.5308     -0.8437     -0.0801
H       89 Eigenvalue  V_yy      -0.1388      
H       89 Eigenvector V_yy       0.5966      0.3048      0.7424
H       89 Eigenvalue  V_zz       0.2692      
H       89 Eigenvector V_zz       0.6020      0.4419     -0.6651
 
H       89 Cq:        0.1809 (MHz)
H       89 Eta:       0.0311
============
Atom: H       90
============
H       90 Coordinates      1.145   19.413  -20.672   A
 
TOTAL tensor

              -0.1286      0.0289     -0.0075
               0.0289      0.2417     -0.0904
              -0.0075     -0.0904     -0.1131

H       90 Eigenvalue  V_xx      -0.1308      
H       90 Eigenvector V_xx       0.9871     -0.1058     -0.1200
H       90 Eigenvalue  V_yy      -0.1348      
H       90 Eigenvector V_yy       0.1409      0.2208      0.9651
H       90 Eigenvalue  V_zz       0.2657      
H       90 Eigenvector V_zz       0.0756      0.9696     -0.2328
 
H       90 Cq:        0.1785 (MHz)
H       90 Eta:       0.0150
============
Atom: H       91
============
H       91 Coordinates      2.828   20.754  -19.423   A
 
TOTAL tensor

               0.1734     -0.1427      0.1195
              -0.1427     -0.0769     -0.0426
               0.1195     -0.0426     -0.0965

H       91 Eigenvalue  V_xx      -0.1302      
H       91 Eigenvector V_xx      -0.0490     -0.7005     -0.7119
H       91 Eigenvalue  V_yy      -0.1503      
H       91 Eigenvector V_yy       0.4963      0.6015     -0.6260
H       91 Eigenvalue  V_zz       0.2805      
H       91 Eigenvector V_zz       0.8668     -0.3840      0.3182
 
H       91 Cq:        0.1885 (MHz)
H       91 Eta:       0.0719
============
Atom: H       92
============
H       92 Coordinates      2.979   22.297  -17.650   A
 
TOTAL tensor

               0.1298     -0.1696      0.1146
              -0.1696     -0.0359     -0.0603
               0.1146     -0.0603     -0.0939

H       92 Eigenvalue  V_xx      -0.1309      
H       92 Eigenvector V_xx      -0.1214     -0.6770     -0.7259
H       92 Eigenvalue  V_yy      -0.1493      
H       92 Eigenvector V_yy       0.5798      0.5453     -0.6054
H       92 Eigenvalue  V_zz       0.2803      
H       92 Eigenvector V_zz       0.8057     -0.4944      0.3263
 
H       92 Cq:        0.1883 (MHz)
H       92 Eta:       0.0655
============
Atom: H       93
============
H       93 Coordinates      2.259   24.334  -16.524   A
 
TOTAL tensor

              -0.0341      0.0651      0.1753
               0.0651     -0.0933      0.1170
               0.1753      0.1170      0.1274

H       93 Eigenvalue  V_xx      -0.1350      
H       93 Eigenvector V_xx      -0.6255      0.7769      0.0715
H       93 Eigenvalue  V_yy      -0.1516      
H       93 Eigenvector V_yy      -0.5961     -0.5350      0.5987
H       93 Eigenvalue  V_zz       0.2866      
H       93 Eigenvector V_zz       0.5034      0.3319      0.7978
 
H       93 Cq:        0.1926 (MHz)
H       93 Eta:       0.0582
============
Atom: H       94
============
H       94 Coordinates      0.914   25.848  -17.846   A
 
TOTAL tensor

              -0.0908      0.1202      0.0003
               0.1202      0.2197     -0.0042
               0.0003     -0.0042     -0.1289

H       94 Eigenvalue  V_xx      -0.1282      
H       94 Eigenvector V_xx       0.3959     -0.1256      0.9097
H       94 Eigenvalue  V_yy      -0.1326      
H       94 Eigenvector V_yy       0.8595     -0.2981     -0.4152
H       94 Eigenvalue  V_zz       0.2608      
H       94 Eigenvector V_zz      -0.3233     -0.9462      0.0101
 
H       94 Cq:        0.1753 (MHz)
H       94 Eta:       0.0168
============
Atom: H       95
============
H       95 Coordinates      0.958   24.840  -19.945   A
 
TOTAL tensor

               0.0848      0.1013     -0.1724
               0.1013     -0.0846     -0.0803
              -0.1724     -0.0803     -0.0002

H       95 Eigenvalue  V_xx      -0.1319      
H       95 Eigenvector V_xx       0.3822     -0.9220     -0.0614
H       95 Eigenvalue  V_yy      -0.1354      
H       95 Eigenvector V_yy       0.5553      0.1761      0.8128
H       95 Eigenvalue  V_zz       0.2674      
H       95 Eigenvector V_zz       0.7386      0.3448     -0.5793
 
H       95 Cq:        0.1797 (MHz)
H       95 Eta:       0.0132
============
Atom: H       96
============
H       96 Coordinates     -0.694   22.530  -18.848   A
 
TOTAL tensor

               0.0610      0.1002     -0.1685
               0.1002     -0.0818     -0.0855
              -0.1685     -0.0855      0.0208

H       96 Eigenvalue  V_xx      -0.1276      
H       96 Eigenvector V_xx       0.4732      0.4157      0.7767
H       96 Eigenvalue  V_yy      -0.1336      
H       96 Eigenvector V_yy      -0.5353      0.8359     -0.1212
H       96 Eigenvalue  V_zz       0.2611      
H       96 Eigenvector V_zz      -0.6997     -0.3584      0.6181
 
H       96 Cq:        0.1755 (MHz)
H       96 Eta:       0.0229
============
Atom: H       97
============
H       97 Coordinates     -0.194   24.918  -15.809   A
 
TOTAL tensor

              -0.0811      0.0230      0.1398
               0.0230     -0.1346      0.0569
               0.1398      0.0569      0.2157

H       97 Eigenvalue  V_xx      -0.1366      
H       97 Eigenvector V_xx       0.9247      0.0573     -0.3764
H       97 Eigenvalue  V_yy      -0.1437      
H       97 Eigenvector V_yy       0.1078     -0.9876      0.1145
H       97 Eigenvalue  V_zz       0.2803      
H       97 Eigenvector V_zz       0.3651      0.1464      0.9194
 
H       97 Cq:        0.1883 (MHz)
H       97 Eta:       0.0254
============
Atom: H       98
============
H       98 Coordinates     -1.097   23.780  -16.829   A
 
TOTAL tensor

              -0.0526      0.1713     -0.0017
               0.1713      0.1917      0.0046
              -0.0017      0.0046     -0.1391

H       98 Eigenvalue  V_xx      -0.1363      
H       98 Eigenvector V_xx       0.5522     -0.2773     -0.7862
H       98 Eigenvalue  V_yy      -0.1437      
H       98 Eigenvector V_yy      -0.6967      0.3644     -0.6179
H       98 Eigenvalue  V_zz       0.2799      
H       98 Eigenvector V_zz       0.4579      0.8890      0.0080
 
H       98 Cq:        0.1881 (MHz)
H       98 Eta:       0.0264
============
Atom: H       99
============
H       99 Coordinates     -1.346   25.533  -17.010   A
 
TOTAL tensor

               0.0554     -0.2017      0.0470
              -0.2017      0.0695     -0.0532
               0.0470     -0.0532     -0.1250

H       99 Eigenvalue  V_xx      -0.1352      
H       99 Eigenvector V_xx       0.5246      0.3111     -0.7925
H       99 Eigenvalue  V_yy      -0.1416      
H       99 Eigenvector V_yy      -0.5080     -0.6325     -0.5847
H       99 Eigenvalue  V_zz       0.2768      
H       99 Eigenvector V_zz      -0.6832      0.7093     -0.1738
 
H       99 Cq:        0.1860 (MHz)
H       99 Eta:       0.0231
============
Atom: H      100
============
H      100 Coordinates      3.068   20.045  -22.024   A
 
TOTAL tensor

               0.1815     -0.1708      0.0572
              -0.1708     -0.0540     -0.0322
               0.0572     -0.0322     -0.1275

H      100 Eigenvalue  V_xx      -0.1374      
H      100 Eigenvector V_xx      -0.2675     -0.1831      0.9460
H      100 Eigenvalue  V_yy      -0.1443      
H      100 Eigenvector V_yy       0.4059      0.8690      0.2830
H      100 Eigenvalue  V_zz       0.2817      
H      100 Eigenvector V_zz      -0.8739      0.4597     -0.1582
 
H      100 Cq:        0.1893 (MHz)
H      100 Eta:       0.0242
============
Atom: H      101
============
H      101 Coordinates      1.612   20.044  -23.036   A
 
TOTAL tensor

              -0.0524      0.0892      0.1442
               0.0892     -0.0541      0.1472
               0.1442      0.1472      0.1065

H      101 Eigenvalue  V_xx      -0.1371      
H      101 Eigenvector V_xx       0.7537      0.2602     -0.6035
H      101 Eigenvalue  V_yy      -0.1432      
H      101 Eigenvector V_yy      -0.4751      0.8502     -0.2268
H      101 Eigenvalue  V_zz       0.2803      
H      101 Eigenvector V_zz       0.4541      0.4576      0.7644
 
H      101 Cq:        0.1884 (MHz)
H      101 Eta:       0.0219
============
Atom: H      102
============
H      102 Coordinates      2.324   21.582  -22.482   A
 
TOTAL tensor

              -0.1271      0.0769     -0.0232
               0.0769      0.2363     -0.1053
              -0.0232     -0.1053     -0.1092

H      102 Eigenvalue  V_xx      -0.1382      
H      102 Eigenvector V_xx      -0.3031      0.3150      0.8994
H      102 Eigenvalue  V_yy      -0.1434      
H      102 Eigenvector V_yy       0.9333     -0.0928      0.3470
H      102 Eigenvalue  V_zz       0.2816      
H      102 Eigenvector V_zz       0.1928      0.9445     -0.2659
 
H      102 Cq:        0.1893 (MHz)
H      102 Eta:       0.0185
============
Atom: H      103
============
H      103 Coordinates     -4.636   29.366  -22.370   A
 
TOTAL tensor

              -0.1637     -0.0801      0.1306
              -0.0801      0.0547     -0.2603
               0.1306     -0.2603      0.1090

H      103 Eigenvalue  V_xx      -0.1628      
H      103 Eigenvector V_xx       0.5149      0.7291      0.4509
H      103 Eigenvalue  V_yy      -0.2222      
H      103 Eigenvector V_yy      -0.8152      0.2537      0.5207
H      103 Eigenvalue  V_zz       0.3850      
H      103 Eigenvector V_zz       0.2653     -0.6356      0.7250
 
H      103 Cq:        0.2587 (MHz)
H      103 Eta:       0.1543
============
Atom: H      104
============
H      104 Coordinates      2.554   24.827  -24.756   A
 
TOTAL tensor

              -0.0678      0.0696     -0.1300
               0.0696     -0.0700     -0.1375
              -0.1300     -0.1375      0.1378

H      104 Eigenvalue  V_xx      -0.1301      
H      104 Eigenvector V_xx       0.8257      0.2261      0.5168
H      104 Eigenvalue  V_yy      -0.1404      
H      104 Eigenvector V_yy      -0.3983      0.8825      0.2502
H      104 Eigenvalue  V_zz       0.2705      
H      104 Eigenvector V_zz      -0.3995     -0.4124      0.8187
 
H      104 Cq:        0.1818 (MHz)
H      104 Eta:       0.0383
============
Atom: H      105
============
H      105 Coordinates      2.518   23.356  -23.801   A
 
TOTAL tensor

              -0.0828     -0.1360      0.0091
              -0.1360      0.2202     -0.0174
               0.0091     -0.0174     -0.1373

H      105 Eigenvalue  V_xx      -0.1338      
H      105 Eigenvector V_xx       0.8250      0.3393      0.4520
H      105 Eigenvalue  V_yy      -0.1394      
H      105 Eigenvector V_yy      -0.4377     -0.1224      0.8907
H      105 Eigenvalue  V_zz       0.2732      
H      105 Eigenvector V_zz       0.3576     -0.9327      0.0475
 
H      105 Cq:        0.1836 (MHz)
H      105 Eta:       0.0207
============
Atom: H      106
============
H      106 Coordinates      3.659   25.161  -22.576   A
 
TOTAL tensor

               0.2863     -0.0064      0.0238
              -0.0064     -0.1466      0.0027
               0.0238      0.0027     -0.1397

H      106 Eigenvalue  V_xx      -0.1398      
H      106 Eigenvector V_xx      -0.0451      0.4015      0.9147
H      106 Eigenvalue  V_yy      -0.1480      
H      106 Eigenvector V_yy       0.0354      0.9157     -0.4002
H      106 Eigenvalue  V_zz       0.2877      
H      106 Eigenvector V_zz      -0.9984      0.0143     -0.0555
 
H      106 Cq:        0.1933 (MHz)
H      106 Eta:       0.0286
============
Atom: H      107
============
H      107 Coordinates      2.258   26.227  -22.692   A
 
TOTAL tensor

              -0.1053     -0.1116      0.0108
              -0.1116      0.2387     -0.0219
               0.0108     -0.0219     -0.1334

H      107 Eigenvalue  V_xx      -0.1321      
H      107 Eigenvector V_xx       0.5125      0.2035      0.8342
H      107 Eigenvalue  V_yy      -0.1410      
H      107 Eigenvector V_yy       0.8104      0.2064     -0.5483
H      107 Eigenvalue  V_zz       0.2732      
H      107 Eigenvector V_zz       0.2838     -0.9571      0.0592
 
H      107 Cq:        0.1836 (MHz)
H      107 Eta:       0.0326
============
Atom: H      108
============
H      108 Coordinates      2.178   24.750  -21.705   A
 
TOTAL tensor

              -0.0904      0.0580     -0.1266
               0.0580     -0.0791     -0.1367
              -0.1266     -0.1367      0.1694

H      108 Eigenvalue  V_xx      -0.1388      
H      108 Eigenvector V_xx       0.3917      0.7706      0.5028
H      108 Eigenvalue  V_yy      -0.1432      
H      108 Eigenvector V_yy       0.8508     -0.5114      0.1209
H      108 Eigenvalue  V_zz       0.2820      
H      108 Eigenvector V_zz      -0.3503     -0.3804      0.8559
 
H      108 Cq:        0.1895 (MHz)
H      108 Eta:       0.0157
============
Atom: H      109
============
H      109 Coordinates      0.771   22.852  -25.746   A
 
TOTAL tensor

              -0.0814     -0.1493     -0.0239
              -0.1493      0.2076      0.0629
              -0.0239      0.0629     -0.1263

H      109 Eigenvalue  V_xx      -0.1365      
H      109 Eigenvector V_xx       0.3341     -0.0272      0.9422
H      109 Eigenvalue  V_yy      -0.1454      
H      109 Eigenvector V_yy       0.8607      0.4162     -0.2932
H      109 Eigenvalue  V_zz       0.2820      
H      109 Eigenvector V_zz      -0.3841      0.9089      0.1624
 
H      109 Cq:        0.1895 (MHz)
H      109 Eta:       0.0316
============
Atom: H      110
============
H      110 Coordinates      0.839   24.550  -26.253   A
 
TOTAL tensor

              -0.0594      0.1234     -0.1153
               0.1234      0.0342     -0.1680
              -0.1153     -0.1680      0.0252

H      110 Eigenvalue  V_xx      -0.1368      
H      110 Eigenvector V_xx       0.3965      0.4816      0.7815
H      110 Eigenvalue  V_yy      -0.1446      
H      110 Eigenvector V_yy       0.8035     -0.5938     -0.0417
H      110 Eigenvalue  V_zz       0.2814      
H      110 Eigenvector V_zz       0.4440      0.6445     -0.6225
 
H      110 Cq:        0.1891 (MHz)
H      110 Eta:       0.0279
============
Atom: H      111
============
H      111 Coordinates     -0.717   23.818  -25.803   A
 
TOTAL tensor

               0.2629      0.0099      0.0902
               0.0099     -0.1433      0.0063
               0.0902      0.0063     -0.1196

H      111 Eigenvalue  V_xx      -0.1373      
H      111 Eigenvector V_xx      -0.1985      0.5326      0.8228
H      111 Eigenvalue  V_yy      -0.1460      
H      111 Eigenvector V_yy       0.0953      0.8460     -0.5246
H      111 Eigenvalue  V_zz       0.2833      
H      111 Eigenvector V_zz      -0.9755     -0.0258     -0.2187
 
H      111 Cq:        0.1904 (MHz)
H      111 Eta:       0.0309
============
Atom: H      112
============
H      112 Coordinates     -0.015   26.061  -22.912   A
 
TOTAL tensor

              -0.1412      0.0008      0.0105
               0.0008     -0.0940      0.1275
               0.0105      0.1275      0.2351

H      112 Eigenvalue  V_xx      -0.1362      
H      112 Eigenvector V_xx      -0.4498      0.8486     -0.2785
H      112 Eigenvalue  V_yy      -0.1427      
H      112 Eigenvector V_yy       0.8928      0.4188     -0.1661
H      112 Eigenvalue  V_zz       0.2790      
H      112 Eigenvector V_zz       0.0243      0.3233      0.9460
 
H      112 Cq:        0.1875 (MHz)
H      112 Eta:       0.0233
============
Atom: H      113
============
H      113 Coordinates      0.516   26.417  -24.567   A
 
TOTAL tensor

              -0.0294      0.1361     -0.1233
               0.1361      0.0378     -0.1525
              -0.1233     -0.1525     -0.0084

H      113 Eigenvalue  V_xx      -0.1351      
H      113 Eigenvector V_xx       0.6311     -0.7294     -0.2638
H      113 Eigenvalue  V_yy      -0.1434      
H      113 Eigenvector V_yy       0.5825      0.2210      0.7822
H      113 Eigenvalue  V_zz       0.2785      
H      113 Eigenvector V_zz       0.5123      0.6474     -0.5644
 
H      113 Cq:        0.1871 (MHz)
H      113 Eta:       0.0298
============
Atom: H      114
============
H      114 Coordinates     -1.086   25.702  -24.293   A
 
TOTAL tensor

               0.2388      0.0012      0.1265
               0.0012     -0.1376      0.0017
               0.1265      0.0017     -0.1013

H      114 Eigenvalue  V_xx      -0.1373      
H      114 Eigenvector V_xx      -0.0673      0.9793      0.1910
H      114 Eigenvalue  V_yy      -0.1434      
H      114 Eigenvector V_yy      -0.3071     -0.2025      0.9299
H      114 Eigenvalue  V_zz       0.2807      
H      114 Eigenvector V_zz      -0.9493     -0.0040     -0.3144
 
H      114 Cq:        0.1887 (MHz)
H      114 Eta:       0.0217
============
Atom: H      115
============
H      115 Coordinates     -8.405   12.628  -16.087   A
 
TOTAL tensor

               0.2486      0.0987      0.0009
               0.0987     -0.1133     -0.0065
               0.0009     -0.0065     -0.1353

H      115 Eigenvalue  V_xx      -0.1302      
H      115 Eigenvector V_xx       0.1543     -0.5992      0.7856
H      115 Eigenvalue  V_yy      -0.1436      
H      115 Eigenvector V_yy       0.1931     -0.7615     -0.6188
H      115 Eigenvalue  V_zz       0.2738      
H      115 Eigenvector V_zz      -0.9690     -0.2472      0.0017
 
H      115 Cq:        0.1840 (MHz)
H      115 Eta:       0.0490
============
Atom: H      116
============
H      116 Coordinates     -6.807   12.132  -16.660   A
 
TOTAL tensor

              -0.0497     -0.1375     -0.0979
              -0.1375      0.0683      0.1456
              -0.0979      0.1456     -0.0186

H      116 Eigenvalue  V_xx      -0.1263      
H      116 Eigenvector V_xx       0.2055     -0.4891      0.8477
H      116 Eigenvalue  V_yy      -0.1404      
H      116 Eigenvector V_yy       0.8581      0.5065      0.0842
H      116 Eigenvalue  V_zz       0.2667      
H      116 Eigenvector V_zz      -0.4705      0.7101      0.5238
 
H      116 Cq:        0.1792 (MHz)
H      116 Eta:       0.0529
============
Atom: H      117
============
H      117 Coordinates     -6.618   11.893  -14.332   A
 
TOTAL tensor

              -0.1263     -0.0557      0.0114
              -0.0557      0.2200     -0.1140
               0.0114     -0.1140     -0.0937

H      117 Eigenvalue  V_xx      -0.1260      
H      117 Eigenvector V_xx       0.5965     -0.1631     -0.7859
H      117 Eigenvalue  V_yy      -0.1392      
H      117 Eigenvector V_yy      -0.7898     -0.2934     -0.5386
H      117 Eigenvalue  V_zz       0.2652      
H      117 Eigenvector V_zz      -0.1427      0.9420     -0.3038
 
H      117 Cq:        0.1782 (MHz)
H      117 Eta:       0.0497
============
Atom: H      118
============
H      118 Coordinates     -4.999   13.712  -13.692   A
 
TOTAL tensor

              -0.0765      0.0093      0.1520
               0.0093     -0.1343      0.0146
               0.1520      0.0146      0.2108

H      118 Eigenvalue  V_xx      -0.1340      
H      118 Eigenvector V_xx      -0.2879     -0.9430      0.1668
H      118 Eigenvalue  V_yy      -0.1430      
H      118 Eigenvector V_yy       0.8721     -0.3301     -0.3612
H      118 Eigenvalue  V_zz       0.2770      
H      118 Eigenvector V_zz       0.3957      0.0415      0.9175
 
H      118 Cq:        0.1862 (MHz)
H      118 Eta:       0.0324
============
Atom: H      119
============
H      119 Coordinates     -4.742   13.117  -15.347   A
 
TOTAL tensor

               0.0314     -0.1263     -0.1519
              -0.1263     -0.0317      0.1144
              -0.1519      0.1144      0.0004

H      119 Eigenvalue  V_xx      -0.1293      
H      119 Eigenvector V_xx      -0.3849     -0.8677      0.3146
H      119 Eigenvalue  V_yy      -0.1368      
H      119 Eigenvector V_yy       0.6612     -0.0214      0.7499
H      119 Eigenvalue  V_zz       0.2661      
H      119 Eigenvector V_zz       0.6439     -0.4967     -0.5820
 
H      119 Cq:        0.1788 (MHz)
H      119 Eta:       0.0284
============
Atom: H      120
============
H      120 Coordinates     -6.208   15.666  -14.484   A
 
TOTAL tensor

              -0.0156     -0.1175     -0.1324
              -0.1175     -0.0248      0.1386
              -0.1324      0.1386      0.0404

H      120 Eigenvalue  V_xx      -0.1223      
H      120 Eigenvector V_xx      -0.6951      0.1589     -0.7011
H      120 Eigenvalue  V_yy      -0.1402      
H      120 Eigenvector V_yy       0.4784      0.8302     -0.2861
H      120 Eigenvalue  V_zz       0.2626      
H      120 Eigenvector V_zz       0.5366     -0.5343     -0.6531
 
H      120 Cq:        0.1765 (MHz)
H      120 Eta:       0.0682
============
Atom: H      121
============
H      121 Coordinates     -3.594   15.565  -14.657   A
 
TOTAL tensor

               0.0225     -0.0429      0.1914
              -0.0429     -0.1191     -0.0589
               0.1914     -0.0589      0.0967

H      121 Eigenvalue  V_xx      -0.1296      
H      121 Eigenvector V_xx      -0.5548     -0.7890      0.2640
H      121 Eigenvalue  V_yy      -0.1385      
H      121 Eigenvector V_yy       0.5505     -0.5860     -0.5946
H      121 Eigenvalue  V_zz       0.2682      
H      121 Eigenvector V_zz       0.6238     -0.1846      0.7595
 
H      121 Cq:        0.1802 (MHz)
H      121 Eta:       0.0333
============
Atom: H      122
============
H      122 Coordinates     -3.849   15.305  -16.378   A
 
TOTAL tensor

              -0.0730     -0.0660     -0.1322
              -0.0660     -0.0573      0.1419
              -0.1322      0.1419      0.1303

H      122 Eigenvalue  V_xx      -0.1307      
H      122 Eigenvector V_xx      -0.5285     -0.8290      0.1831
H      122 Eigenvalue  V_yy      -0.1395      
H      122 Eigenvector V_yy       0.7513     -0.3562      0.5556
H      122 Eigenvalue  V_zz       0.2702      
H      122 Eigenvector V_zz      -0.3953      0.4312      0.8110
 
H      122 Cq:        0.1816 (MHz)
H      122 Eta:       0.0325
============
Atom: H      123
============
H      123 Coordinates     -4.727   17.719  -14.707   A
 
TOTAL tensor

              -0.1117     -0.0399     -0.1015
              -0.0399     -0.0711      0.1411
              -0.1015      0.1411      0.1828

H      123 Eigenvalue  V_xx      -0.1319      
H      123 Eigenvector V_xx       0.3956      0.8789     -0.2666
H      123 Eigenvalue  V_yy      -0.1444      
H      123 Eigenvector V_yy      -0.8777      0.2763     -0.3915
H      123 Eigenvalue  V_zz       0.2762      
H      123 Eigenvector V_zz      -0.2704      0.3889      0.8807
 
H      123 Cq:        0.1856 (MHz)
H      123 Eta:       0.0453
============
Atom: H      124
============
H      124 Coordinates     -5.244   17.517  -16.372   A
 
TOTAL tensor

               0.0885     -0.0588      0.1907
              -0.0588     -0.1171     -0.0542
               0.1907     -0.0542      0.0285

H      124 Eigenvalue  V_xx      -0.1311      
H      124 Eigenvector V_xx       0.5429      0.7399     -0.3973
H      124 Eigenvalue  V_yy      -0.1370      
H      124 Eigenvector V_yy      -0.3909      0.6413      0.6602
H      124 Eigenvalue  V_zz       0.2681      
H      124 Eigenvector V_zz      -0.7433      0.2031     -0.6374
 
H      124 Cq:        0.1802 (MHz)
H      124 Eta:       0.0221
============
Atom: H      125
============
H      125 Coordinates     -4.696   19.817  -14.518   A
 
TOTAL tensor

               0.2476      0.0662     -0.0418
               0.0662     -0.1200     -0.0175
              -0.0418     -0.0175     -0.1276

H      125 Eigenvalue  V_xx      -0.1221      
H      125 Eigenvector V_xx       0.2028     -0.6991      0.6856
H      125 Eigenvalue  V_yy      -0.1421      
H      125 Eigenvector V_yy       0.0407     -0.6936     -0.7192
H      125 Eigenvalue  V_zz       0.2642      
H      125 Eigenvector V_zz      -0.9784     -0.1738      0.1122
 
H      125 Cq:        0.1775 (MHz)
H      125 Eta:       0.0755
============
Atom: H      126
============
H      126 Coordinates     -3.729   21.803  -13.479   A
 
TOTAL tensor

              -0.0898     -0.0401     -0.1256
              -0.0401     -0.1024      0.1117
              -0.1256      0.1117      0.1922

H      126 Eigenvalue  V_xx      -0.1362      
H      126 Eigenvector V_xx       0.8373      0.5284      0.1405
H      126 Eigenvalue  V_yy      -0.1410      
H      126 Eigenvector V_yy      -0.4297      0.7948     -0.4285
H      126 Eigenvalue  V_zz       0.2772      
H      126 Eigenvector V_zz      -0.3381      0.2984      0.8926
 
H      126 Cq:        0.1863 (MHz)
H      126 Eta:       0.0173
============
Atom: H      127
============
H      127 Coordinates     -3.958   22.009  -15.217   A
 
TOTAL tensor

              -0.0119     -0.1023      0.1544
              -0.1023     -0.0419     -0.1322
               0.1544     -0.1322      0.0537

H      127 Eigenvalue  V_xx      -0.1302      
H      127 Eigenvector V_xx      -0.6073     -0.7922     -0.0595
H      127 Eigenvalue  V_yy      -0.1385      
H      127 Eigenvector V_yy      -0.5724      0.3845      0.7242
H      127 Eigenvalue  V_zz       0.2687      
H      127 Eigenvector V_zz       0.5509     -0.4739      0.6870
 
H      127 Cq:        0.1806 (MHz)
H      127 Eta:       0.0307
============
Atom: H      128
============
H      128 Coordinates     -1.868   22.970  -14.867   A
 
TOTAL tensor

              -0.1314      0.0040     -0.0009
               0.0040      0.2478     -0.0838
              -0.0009     -0.0838     -0.1164

H      128 Eigenvalue  V_xx      -0.1315      
H      128 Eigenvector V_xx      -0.9999      0.0103     -0.0011
H      128 Eigenvalue  V_yy      -0.1347      
H      128 Eigenvector V_yy       0.0011      0.2140      0.9768
H      128 Eigenvalue  V_zz       0.2662      
H      128 Eigenvector V_zz      -0.0103     -0.9768      0.2140
 
H      128 Cq:        0.1789 (MHz)
H      128 Eta:       0.0123
============
Atom: H      129
============
H      129 Coordinates     -0.283   21.522  -16.123   A
 
TOTAL tensor

               0.1925      0.1262     -0.1201
               0.1262     -0.0941     -0.0343
              -0.1201     -0.0343     -0.0984

H      129 Eigenvalue  V_xx      -0.1306      
H      129 Eigenvector V_xx      -0.0094      0.7020      0.7121
H      129 Eigenvalue  V_yy      -0.1504      
H      129 Eigenvector V_yy       0.4528     -0.6320      0.6290
H      129 Eigenvalue  V_zz       0.2810      
H      129 Eigenvector V_zz       0.8916      0.3283     -0.3119
 
H      129 Cq:        0.1888 (MHz)
H      129 Eta:       0.0706
============
Atom: H      130
============
H      130 Coordinates     -0.227   19.964  -17.903   A
 
TOTAL tensor

               0.1420      0.1596     -0.1237
               0.1596     -0.0527     -0.0583
              -0.1237     -0.0583     -0.0893

H      130 Eigenvalue  V_xx      -0.1316      
H      130 Eigenvector V_xx      -0.0854      0.6977      0.7113
H      130 Eigenvalue  V_yy      -0.1501      
H      130 Eigenvector V_yy       0.5627     -0.5554      0.6123
H      130 Eigenvalue  V_zz       0.2817      
H      130 Eigenvector V_zz       0.8222      0.4526     -0.3451
 
H      130 Cq:        0.1893 (MHz)
H      130 Eta:       0.0657
============
Atom: H      131
============
H      131 Coordinates     -1.025   17.916  -18.954   A
 
TOTAL tensor

              -0.0401     -0.0728     -0.1687
              -0.0728     -0.0798      0.1314
              -0.1687      0.1314      0.1199

H      131 Eigenvalue  V_xx      -0.1353      
H      131 Eigenvector V_xx      -0.6524     -0.7567     -0.0416
H      131 Eigenvalue  V_yy      -0.1525      
H      131 Eigenvector V_yy       0.5794     -0.5334      0.6163
H      131 Eigenvalue  V_zz       0.2878      
H      131 Eigenvector V_zz      -0.4885      0.3780      0.7864
 
H      131 Cq:        0.1934 (MHz)
H      131 Eta:       0.0597
============
Atom: H      132
============
H      132 Coordinates     -2.394   16.493  -17.559   A
 
TOTAL tensor

              -0.0947     -0.1113      0.0047
              -0.1113      0.2208     -0.0186
               0.0047     -0.0186     -0.1261

H      132 Eigenvalue  V_xx      -0.1266      
H      132 Eigenvector V_xx      -0.3241     -0.0533      0.9445
H      132 Eigenvalue  V_yy      -0.1304      
H      132 Eigenvector V_yy       0.8965      0.3014      0.3247
H      132 Eigenvalue  V_zz       0.2571      
H      132 Eigenvector V_zz      -0.3019      0.9520     -0.0499
 
H      132 Cq:        0.1728 (MHz)
H      132 Eta:       0.0148
============
Atom: H      133
============
H      133 Coordinates     -2.306   17.610  -15.510   A
 
TOTAL tensor

               0.0866     -0.0944      0.1740
              -0.0944     -0.0895     -0.0769
               0.1740     -0.0769      0.0029

H      133 Eigenvalue  V_xx      -0.1304      
H      133 Eigenvector V_xx       0.4973      0.8533     -0.1569
H      133 Eigenvalue  V_yy      -0.1351      
H      133 Eigenvector V_yy      -0.4497      0.4082      0.7944
H      133 Eigenvalue  V_zz       0.2655      
H      133 Eigenvector V_zz      -0.7419      0.3245     -0.5867
 
H      133 Cq:        0.1784 (MHz)
H      133 Eta:       0.0177
============
Atom: H      134
============
H      134 Coordinates     -3.896   19.897  -16.740   A
 
TOTAL tensor

               0.0472     -0.0947      0.1710
              -0.0947     -0.0840     -0.0882
               0.1710     -0.0882      0.0368

H      134 Eigenvalue  V_xx      -0.1278      
H      134 Eigenvector V_xx      -0.4965      0.4371      0.7500
H      134 Eigenvalue  V_yy      -0.1338      
H      134 Eigenvector V_yy       0.5473      0.8283     -0.1204
H      134 Eigenvalue  V_zz       0.2616      
H      134 Eigenvector V_zz      -0.6738      0.3507     -0.6504
 
H      134 Cq:        0.1758 (MHz)
H      134 Eta:       0.0230
============
Atom: H      135
============
H      135 Coordinates     -3.501   17.336  -19.626   A
 
TOTAL tensor

              -0.0852     -0.0325     -0.1337
              -0.0325     -0.1242      0.0827
              -0.1337      0.0827      0.2094

H      135 Eigenvalue  V_xx      -0.1368      
H      135 Eigenvector V_xx      -0.9250      0.0687     -0.3736
H      135 Eigenvalue  V_yy      -0.1438      
H      135 Eigenvector V_yy       0.1427      0.9743     -0.1742
H      135 Eigenvalue  V_zz       0.2805      
H      135 Eigenvector V_zz      -0.3521      0.2145      0.9111
 
H      135 Cq:        0.1885 (MHz)
H      135 Eta:       0.0249
============
Atom: H      136
============
H      136 Coordinates     -4.355   18.565  -18.673   A
 
TOTAL tensor

              -0.0643     -0.1619      0.0111
              -0.1619      0.2026     -0.0152
               0.0111     -0.0152     -0.1383

H      136 Eigenvalue  V_xx      -0.1363      
H      136 Eigenvector V_xx       0.5532      0.2991      0.7775
H      136 Eigenvalue  V_yy      -0.1435      
H      136 Eigenvector V_yy       0.7156      0.3071     -0.6273
H      136 Eigenvalue  V_zz       0.2798      
H      136 Eigenvector V_zz       0.4264     -0.9035      0.0441
 
H      136 Cq:        0.1880 (MHz)
H      136 Eta:       0.0259
============
Atom: H      137
============
H      137 Coordinates     -4.665   16.837  -18.383   A
 
TOTAL tensor

               0.0690      0.1977     -0.0624
               0.1977      0.0479     -0.0631
              -0.0624     -0.0631     -0.1170

H      137 Eigenvalue  V_xx      -0.1352      
H      137 Eigenvector V_xx       0.5081     -0.2662      0.8191
H      137 Eigenvalue  V_yy      -0.1413      
H      137 Eigenvector V_yy      -0.4921      0.6908      0.5298
H      137 Eigenvalue  V_zz       0.2765      
H      137 Eigenvector V_zz      -0.7068     -0.6723      0.2200
 
H      137 Cq:        0.1858 (MHz)
H      137 Eta:       0.0223
============
Atom: H      138
============
H      138 Coordinates     -0.043   22.153  -13.482   A
 
TOTAL tensor

               0.2106      0.1528     -0.0478
               0.1528     -0.0792     -0.0221
              -0.0478     -0.0221     -0.1314

H      138 Eigenvalue  V_xx      -0.1378      
H      138 Eigenvector V_xx       0.1901     -0.1286      0.9733
H      138 Eigenvalue  V_yy      -0.1452      
H      138 Eigenvector V_yy      -0.3654      0.9109      0.1917
H      138 Eigenvalue  V_zz       0.2830      
H      138 Eigenvector V_zz      -0.9112     -0.3921      0.1261
 
H      138 Cq:        0.1902 (MHz)
H      138 Eta:       0.0259
============
Atom: H      139
============
H      139 Coordinates     -1.520   22.242  -12.503   A
 
TOTAL tensor

              -0.0587     -0.0885     -0.1378
              -0.0885     -0.0486      0.1519
              -0.1378      0.1519      0.1073

H      139 Eigenvalue  V_xx      -0.1360      
H      139 Eigenvector V_xx      -0.7644      0.2549     -0.5922
H      139 Eigenvalue  V_yy      -0.1434      
H      139 Eigenvector V_yy      -0.4750     -0.8437      0.2500
H      139 Eigenvalue  V_zz       0.2794      
H      139 Eigenvector V_zz      -0.4359      0.4724      0.7660
 
H      139 Cq:        0.1878 (MHz)
H      139 Eta:       0.0267
============
Atom: H      140
============
H      140 Coordinates     -0.916   20.669  -13.085   A
 
TOTAL tensor

              -0.1384     -0.0452      0.0122
              -0.0452      0.2521     -0.0980
               0.0122     -0.0980     -0.1137

H      140 Eigenvalue  V_xx      -0.1382      
H      140 Eigenvector V_xx       0.1457      0.2568      0.9554
H      140 Eigenvalue  V_yy      -0.1438      
H      140 Eigenvector V_yy       0.9831      0.0703     -0.1689
H      140 Eigenvalue  V_zz       0.2820      
H      140 Eigenvector V_zz      -0.1106      0.9639     -0.2422
 
H      140 Cq:        0.1895 (MHz)
H      140 Eta:       0.0197
============
Atom: H      141
============
H      141 Coordinates     -7.681   13.061  -12.944   A
 
TOTAL tensor

              -0.1924     -0.0285     -0.0075
              -0.0285     -0.0508     -0.2473
              -0.0075     -0.2473      0.2431

H      141 Eigenvalue  V_xx      -0.1635      
H      141 Eigenvector V_xx      -0.7008      0.6151      0.3612
H      141 Eigenvalue  V_yy      -0.2205      
H      141 Eigenvector V_yy       0.7132      0.6136      0.3389
H      141 Eigenvalue  V_zz       0.3839      
H      141 Eigenvector V_zz       0.0132     -0.4951      0.8688
 
H      141 Cq:        0.2580 (MHz)
H      141 Eta:       0.1485
============
Atom: H      142
============
H      142 Coordinates     -0.938   17.896  -12.691   A
 
TOTAL tensor

               0.0761      0.1638     -0.1221
               0.1638     -0.0035     -0.0930
              -0.1221     -0.0930     -0.0727

H      142 Eigenvalue  V_xx      -0.1317      
H      142 Eigenvector V_xx       0.5246     -0.8243     -0.2129
H      142 Eigenvalue  V_yy      -0.1413      
H      142 Eigenvector V_yy       0.4543      0.0596      0.8888
H      142 Eigenvalue  V_zz       0.2731      
H      142 Eigenvector V_zz       0.7200      0.5630     -0.4057
 
H      142 Cq:        0.1835 (MHz)
H      142 Eta:       0.0351
============
Atom: H      143
============
H      143 Coordinates     -2.267   16.811  -13.080   A
 
TOTAL tensor

              -0.0341      0.0829      0.1553
               0.0829     -0.0650      0.1336
               0.1553      0.1336      0.0991

H      143 Eigenvalue  V_xx      -0.1331      
H      143 Eigenvector V_xx      -0.7891      0.5834      0.1920
H      143 Eigenvalue  V_yy      -0.1411      
H      143 Eigenvector V_yy      -0.3626     -0.6949      0.6209
H      143 Eigenvalue  V_zz       0.2742      
H      143 Eigenvector V_zz       0.4957      0.4204      0.7600
 
H      143 Cq:        0.1843 (MHz)
H      143 Eta:       0.0292
============
Atom: H      144
============
H      144 Coordinates     -0.372   15.604  -11.999   A
 
TOTAL tensor

               0.0456     -0.1463     -0.1550
              -0.1463     -0.0320      0.1148
              -0.1550      0.1148     -0.0136

H      144 Eigenvalue  V_xx      -0.1376      
H      144 Eigenvector V_xx       0.1641     -0.6131      0.7728
H      144 Eigenvalue  V_yy      -0.1458      
H      144 Eigenvector V_yy       0.7264      0.6051      0.3258
H      144 Eigenvalue  V_zz       0.2834      
H      144 Eigenvector V_zz      -0.6674      0.5079      0.5446
 
H      144 Cq:        0.1904 (MHz)
H      144 Eta:       0.0290
============
Atom: H      145
============
H      145 Coordinates     -0.574   16.557  -10.517   A
 
TOTAL tensor

              -0.0470      0.0702      0.1630
               0.0702     -0.0849      0.1205
               0.1630      0.1205      0.1318

H      145 Eigenvalue  V_xx      -0.1378      
H      145 Eigenvector V_xx      -0.3123      0.9233     -0.2237
H      145 Eigenvalue  V_yy      -0.1436      
H      145 Eigenvector V_yy      -0.8225     -0.1449      0.5501
H      145 Eigenvalue  V_zz       0.2814      
H      145 Eigenvector V_zz       0.4754      0.3558      0.8046
 
H      145 Cq:        0.1891 (MHz)
H      145 Eta:       0.0205
============
Atom: H      146
============
H      146 Coordinates     -1.850   15.448  -11.060   A
 
TOTAL tensor

               0.0606      0.1915     -0.0896
               0.1915      0.0424     -0.0901
              -0.0896     -0.0901     -0.1030

H      146 Eigenvalue  V_xx      -0.1385      
H      146 Eigenvector V_xx      -0.7177      0.5420     -0.4372
H      146 Eigenvalue  V_yy      -0.1463      
H      146 Eigenvector V_yy      -0.1187      0.5234      0.8438
H      146 Eigenvalue  V_zz       0.2848      
H      146 Eigenvector V_zz      -0.6861     -0.6575      0.3113
 
H      146 Cq:        0.1914 (MHz)
H      146 Eta:       0.0272
============
Atom: H      147
============
H      147 Coordinates     -1.104   19.609  -10.941   A
 
TOTAL tensor

               0.0842      0.1574     -0.1362
               0.1574     -0.0345     -0.0928
              -0.1362     -0.0928     -0.0497

H      147 Eigenvalue  V_xx      -0.1329      
H      147 Eigenvector V_xx       0.3158      0.3332      0.8884
H      147 Eigenvalue  V_yy      -0.1434      
H      147 Eigenvector V_yy      -0.6005      0.7951     -0.0848
H      147 Eigenvalue  V_zz       0.2763      
H      147 Eigenvector V_zz      -0.7346     -0.5067      0.4511
 
H      147 Cq:        0.1857 (MHz)
H      147 Eta:       0.0381
============
Atom: H      148
============
H      148 Coordinates     -1.469   18.414   -9.676   A
 
TOTAL tensor

              -0.0720     -0.0982      0.1222
              -0.0982      0.0088     -0.1726
               0.1222     -0.1726      0.0632

H      148 Eigenvalue  V_xx      -0.1356      
H      148 Eigenvector V_xx       0.5297      0.7742      0.3466
H      148 Eigenvalue  V_yy      -0.1448      
H      148 Eigenvector V_yy       0.7445     -0.2286     -0.6272
H      148 Eigenvalue  V_zz       0.2804      
H      148 Eigenvector V_zz       0.4063     -0.5903      0.6975
 
H      148 Cq:        0.1884 (MHz)
H      148 Eta:       0.0326
============
Atom: H      149
============
H      149 Coordinates     -2.576   19.774   -9.946   A
 
TOTAL tensor

               0.0164     -0.1612     -0.1121
              -0.1612      0.0347      0.1252
              -0.1121      0.1252     -0.0512

H      149 Eigenvalue  V_xx      -0.1328      
H      149 Eigenvector V_xx       0.7716      0.3408      0.5372
H      149 Eigenvalue  V_yy      -0.1411      
H      149 Eigenvector V_yy      -0.1922     -0.6801      0.7075
H      149 Eigenvalue  V_zz       0.2739      
H      149 Eigenvector V_zz      -0.6064      0.6491      0.4592
 
H      149 Cq:        0.1840 (MHz)
H      149 Eta:       0.0302
============
Atom: H      150
============
H      150 Coordinates     -4.289   16.697  -11.399   A
 
TOTAL tensor

              -0.0471      0.1267      0.1215
               0.1267      0.0225      0.1620
               0.1215      0.1620      0.0246

H      150 Eigenvalue  V_xx      -0.1359      
H      150 Eigenvector V_xx      -0.5010     -0.3898      0.7727
H      150 Eigenvalue  V_yy      -0.1439      
H      150 Eigenvector V_yy       0.7247     -0.6770      0.1284
H      150 Eigenvalue  V_zz       0.2798      
H      150 Eigenvector V_zz       0.4731      0.6243      0.6217
 
H      150 Cq:        0.1880 (MHz)
H      150 Eta:       0.0286
============
Atom: H      151
============
H      151 Coordinates     -3.306   16.792   -9.919   A
 
TOTAL tensor

              -0.0627     -0.0939      0.1299
              -0.0939     -0.0190     -0.1683
               0.1299     -0.1683      0.0817

H      151 Eigenvalue  V_xx      -0.1367      
H      151 Eigenvector V_xx      -0.8753     -0.4519      0.1722
H      151 Eigenvalue  V_yy      -0.1449      
H      151 Eigenvector V_yy       0.2363     -0.7103     -0.6630
H      151 Eigenvalue  V_zz       0.2816      
H      151 Eigenvector V_zz       0.4219     -0.5397      0.7285
 
H      151 Cq:        0.1893 (MHz)
H      151 Eta:       0.0291
============
Atom: H      152
============
H      152 Coordinates     -4.509   18.052  -10.268   A
 
TOTAL tensor

               0.0537     -0.1713     -0.1213
              -0.1713      0.0166      0.1069
              -0.1213      0.1069     -0.0703

H      152 Eigenvalue  V_xx      -0.1370      
H      152 Eigenvector V_xx      -0.6036     -0.7819      0.1557
H      152 Eigenvalue  V_yy      -0.1448      
H      152 Eigenvector V_yy       0.4207     -0.1465      0.8953
H      152 Eigenvalue  V_zz       0.2818      
H      152 Eigenvector V_zz       0.6772     -0.6059     -0.4174
 
H      152 Cq:        0.1893 (MHz)
H      152 Eta:       0.0277
============
Atom: C        1
============
C        1 Coordinates      4.021   20.146   18.475   A
 
TOTAL tensor

               0.2084     -0.1137      0.2094
              -0.1137     -0.0026     -0.2884
               0.2094     -0.2884     -0.2058

C        1 Eigenvalue  V_xx       0.0038      
C        1 Eigenvector V_xx       0.6690      0.6888     -0.2793
C        1 Eigenvalue  V_yy       0.4257      
C        1 Eigenvector V_yy      -0.7205      0.5087     -0.4713
C        1 Eigenvalue  V_zz      -0.4295      
C        1 Eigenvector V_zz      -0.1825      0.5165      0.8366
 
C        1 Cq:       -3.3004 (MHz)
C        1 Eta:       0.9821
============
Atom: C        2
============
C        2 Coordinates      4.257   21.352   19.349   A
 
TOTAL tensor

              -0.0487      0.0365     -0.0120
               0.0365      0.0443      0.0766
              -0.0120      0.0766      0.0044

C        2 Eigenvalue  V_xx      -0.0217      
C        2 Eigenvector V_xx       0.7151      0.3234     -0.6197
C        2 Eigenvalue  V_yy      -0.0849      
C        2 Eigenvector V_yy      -0.6842      0.5053     -0.5258
C        2 Eigenvalue  V_zz       0.1066      
C        2 Eigenvector V_zz      -0.1431     -0.8000     -0.5826
 
C        2 Cq:        0.8190 (MHz)
C        2 Eta:       0.5928
============
Atom: C        3
============
C        3 Coordinates      3.591   21.337   20.723   A
 
TOTAL tensor

               0.0033     -0.1527      0.1746
              -0.1527     -0.0769     -0.1993
               0.1746     -0.1993      0.0736

C        3 Eigenvalue  V_xx      -0.1391      
C        3 Eigenvector V_xx       0.8024      0.0703     -0.5927
C        3 Eigenvalue  V_yy      -0.2215      
C        3 Eigenvector V_yy      -0.2475     -0.8645     -0.4375
C        3 Eigenvalue  V_zz       0.3605      
C        3 Eigenvector V_zz      -0.5431      0.4977     -0.6762
 
C        3 Cq:        2.7701 (MHz)
C        3 Eta:       0.2286
============
Atom: C        4
============
C        4 Coordinates      2.218   20.689   20.590   A
 
TOTAL tensor

               0.0079      0.0083     -0.0284
               0.0083      0.0307      0.0355
              -0.0284      0.0355     -0.0386

C        4 Eigenvalue  V_xx       0.0193      
C        4 Eigenvector V_xx       0.9207      0.2540     -0.2964
C        4 Eigenvalue  V_yy       0.0460      
C        4 Eigenvector V_yy      -0.1148      0.9019      0.4163
C        4 Eigenvalue  V_zz      -0.0654      
C        4 Eigenvector V_zz       0.3731     -0.3493      0.8595
 
C        4 Cq:       -0.5023 (MHz)
C        4 Eta:       0.4084
============
Atom: C        5
============
C        5 Coordinates      2.354   19.271   20.084   A
 
TOTAL tensor

              -0.0523      0.0205     -0.3730
               0.0205     -0.2669      0.0222
              -0.3730      0.0222      0.3192

C        5 Eigenvalue  V_xx      -0.2449      
C        5 Eigenvector V_xx       0.5184      0.7964      0.3115
C        5 Eigenvalue  V_yy      -0.3053      
C        5 Eigenvector V_yy      -0.6741      0.6047     -0.4241
C        5 Eigenvalue  V_zz       0.5502      
C        5 Eigenvector V_zz      -0.5261      0.0099      0.8504
 
C        5 Cq:        4.2274 (MHz)
C        5 Eta:       0.1099
============
Atom: C        6
============
C        6 Coordinates      1.028   18.581   19.801   A
 
TOTAL tensor

               0.0399      0.0265      0.0273
               0.0265      0.0171      0.0216
               0.0273      0.0216     -0.0570

C        6 Eigenvalue  V_xx      -0.0002      
C        6 Eigenvector V_xx       0.5688     -0.8216     -0.0389
C        6 Eigenvalue  V_yy      -0.0668      
C        6 Eigenvector V_yy       0.2001      0.1841     -0.9623
C        6 Eigenvalue  V_zz       0.0670      
C        6 Eigenvector V_zz       0.7978      0.5396      0.2691
 
C        6 Cq:        0.5149 (MHz)
C        6 Eta:       0.9932
============
Atom: C        7
============
C        7 Coordinates      1.150   17.059   19.729   A
 
TOTAL tensor

               0.0002      0.0153      0.0331
               0.0153      0.0530     -0.0001
               0.0331     -0.0001     -0.0532

C        7 Eigenvalue  V_xx       0.0115      
C        7 Eigenvector V_xx      -0.8462      0.3112     -0.4327
C        7 Eigenvalue  V_yy       0.0579      
C        7 Eigenvector V_yy       0.3032      0.9487      0.0895
C        7 Eigenvalue  V_zz      -0.0694      
C        7 Eigenvector V_zz      -0.4383      0.0554      0.8971
 
C        7 Cq:       -0.5333 (MHz)
C        7 Eta:       0.6685
============
Atom: C        8
============
C        8 Coordinates      0.390   14.388   20.928   A
 
TOTAL tensor

              -0.1050     -0.2230     -0.2947
              -0.2230     -0.0399      0.2804
              -0.2947      0.2804      0.1449

C        8 Eigenvalue  V_xx      -0.2421      
C        8 Eigenvector V_xx       0.0832     -0.7757      0.6256
C        8 Eigenvalue  V_yy      -0.3126      
C        8 Eigenvector V_yy      -0.8685     -0.3643     -0.3362
C        8 Eigenvalue  V_zz       0.5547      
C        8 Eigenvector V_zz       0.4887     -0.5153     -0.7040
 
C        8 Cq:        4.2622 (MHz)
C        8 Eta:       0.1271
============
Atom: C        9
============
C        9 Coordinates      0.204   12.891   21.142   A
 
TOTAL tensor

               0.0104      0.0168     -0.0016
               0.0168      0.0619     -0.0045
              -0.0016     -0.0045     -0.0723

C        9 Eigenvalue  V_xx       0.0054      
C        9 Eigenvector V_xx       0.9584     -0.2854     -0.0032
C        9 Eigenvalue  V_yy       0.0671      
C        9 Eigenvector V_yy       0.2851      0.9579     -0.0340
C        9 Eigenvalue  V_zz      -0.0725      
C        9 Eigenvector V_zz       0.0128      0.0317      0.9994
 
C        9 Cq:       -0.5568 (MHz)
C        9 Eta:       0.8520
============
Atom: C       10
============
C       10 Coordinates     -1.227   12.376   20.931   A
 
TOTAL tensor

               0.0307      0.0065     -0.0081
               0.0065     -0.0449     -0.0015
              -0.0081     -0.0015      0.0142

C       10 Eigenvalue  V_xx       0.0109      
C       10 Eigenvector V_xx       0.3748      0.0194      0.9269
C       10 Eigenvalue  V_yy       0.0345      
C       10 Eigenvector V_yy       0.9233      0.0827     -0.3751
C       10 Eigenvalue  V_zz      -0.0454      
C       10 Eigenvector V_zz      -0.0839      0.9964      0.0131
 
C       10 Cq:       -0.3490 (MHz)
C       10 Eta:       0.5208
============
Atom: C       11
============
C       11 Coordinates     -1.881   13.067   19.776   A
 
TOTAL tensor

               0.0061     -0.1568     -0.0919
              -0.1568     -0.0422      0.1955
              -0.0919      0.1955      0.0361

C       11 Eigenvalue  V_xx      -0.0719      
C       11 Eigenvector V_xx       0.7815      0.0233      0.6235
C       11 Eigenvalue  V_yy      -0.2266      
C       11 Eigenvector V_yy      -0.3549     -0.8053      0.4750
C       11 Eigenvalue  V_zz       0.2985      
C       11 Eigenvector V_zz      -0.5131      0.5925      0.6211
 
C       11 Cq:        2.2934 (MHz)
C       11 Eta:       0.5184
============
Atom: C       12
============
C       12 Coordinates     -1.395   14.161   19.146   A
 
TOTAL tensor

               0.0190     -0.1552     -0.1002
              -0.1552     -0.0470      0.2337
              -0.1002      0.2337      0.0280

C       12 Eigenvalue  V_xx      -0.0702      
C       12 Eigenvector V_xx       0.8319      0.1300      0.5395
C       12 Eigenvalue  V_yy      -0.2594      
C       12 Eigenvector V_yy      -0.2399     -0.7925      0.5608
C       12 Eigenvalue  V_zz       0.3296      
C       12 Eigenvector V_zz      -0.5005      0.5959      0.6280
 
C       12 Cq:        2.5322 (MHz)
C       12 Eta:       0.5740
============
Atom: C       13
============
C       13 Coordinates     -2.099   14.731   18.010   A
 
TOTAL tensor

               0.0466     -0.1683     -0.1067
              -0.1683     -0.0880      0.1919
              -0.1067      0.1919      0.0415

C       13 Eigenvalue  V_xx      -0.0615      
C       13 Eigenvector V_xx       0.7463      0.0591      0.6630
C       13 Eigenvalue  V_yy      -0.2512      
C       13 Eigenvector V_yy      -0.3199     -0.8416      0.4351
C       13 Eigenvalue  V_zz       0.3128      
C       13 Eigenvector V_zz      -0.5837      0.5368      0.6092
 
C       13 Cq:        2.4031 (MHz)
C       13 Eta:       0.6064
============
Atom: C       14
============
C       14 Coordinates     -1.706   15.862   17.395   A
 
TOTAL tensor

               0.0512     -0.1858     -0.1318
              -0.1858     -0.0859      0.2113
              -0.1318      0.2113      0.0347

C       14 Eigenvalue  V_xx      -0.0867      
C       14 Eigenvector V_xx       0.7482      0.0891      0.6575
C       14 Eigenvalue  V_yy      -0.2673      
C       14 Eigenvector V_yy      -0.3004     -0.8381      0.4554
C       14 Eigenvalue  V_zz       0.3540      
C       14 Eigenvector V_zz      -0.5916      0.5382      0.6003
 
C       14 Cq:        2.7200 (MHz)
C       14 Eta:       0.5102
============
Atom: C       15
============
C       15 Coordinates     -0.552   16.700   17.851   A
 
TOTAL tensor

               0.0329      0.0363     -0.0167
               0.0363     -0.0947      0.0081
              -0.0167      0.0081      0.0617

C       15 Eigenvalue  V_xx       0.0354      
C       15 Eigenvector V_xx      -0.8495     -0.2656     -0.4558
C       15 Eigenvalue  V_yy       0.0698      
C       15 Eigenvector V_yy      -0.4580     -0.0574      0.8871
C       15 Eigenvalue  V_zz      -0.1051      
C       15 Eigenvector V_zz      -0.2618      0.9624     -0.0729
 
C       15 Cq:       -0.8079 (MHz)
C       15 Eta:       0.3276
============
Atom: C       16
============
C       16 Coordinates     -0.142   16.353   19.306   A
 
TOTAL tensor

              -0.0454      0.0119      0.0305
               0.0119      0.0589     -0.0273
               0.0305     -0.0273     -0.0135

C       16 Eigenvalue  V_xx       0.0006      
C       16 Eigenvector V_xx       0.5791      0.2447      0.7777
C       16 Eigenvalue  V_yy       0.0681      
C       16 Eigenvector V_yy      -0.0165     -0.9502      0.3112
C       16 Eigenvalue  V_zz      -0.0686      
C       16 Eigenvector V_zz       0.8151     -0.1930     -0.5462
 
C       16 Cq:       -0.5272 (MHz)
C       16 Eta:       0.9838
============
Atom: C       17
============
C       17 Coordinates     -0.082   14.820   19.532   A
 
TOTAL tensor

              -0.0078      0.0092      0.0330
               0.0092     -0.0225     -0.0199
               0.0330     -0.0199      0.0303

C       17 Eigenvalue  V_xx      -0.0081      
C       17 Eigenvector V_xx       0.6693      0.7141     -0.2053
C       17 Eigenvalue  V_yy      -0.0435      
C       17 Eigenvector V_yy      -0.5862      0.6773      0.4445
C       17 Eigenvalue  V_zz       0.0516      
C       17 Eigenvector V_zz       0.4565     -0.1772      0.8719
 
C       17 Cq:        0.3968 (MHz)
C       17 Eta:       0.6864
============
Atom: C       18
============
C       18 Coordinates      0.593   16.648   16.822   A
 
TOTAL tensor

               0.0135     -0.0128     -0.0445
              -0.0128     -0.0378     -0.0054
              -0.0445     -0.0054      0.0242

C       18 Eigenvalue  V_xx      -0.0175      
C       18 Eigenvector V_xx       0.6099     -0.5398      0.5802
C       18 Eigenvalue  V_yy      -0.0464      
C       18 Eigenvector V_yy       0.4269      0.8406      0.3334
C       18 Eigenvalue  V_zz       0.0639      
C       18 Eigenvector V_zz      -0.6677      0.0444      0.7431
 
C       18 Cq:        0.4907 (MHz)
C       18 Eta:       0.4534
============
Atom: C       19
============
C       19 Coordinates     -2.105   12.439   22.192   A
 
TOTAL tensor

              -0.0022      0.0037     -0.0446
               0.0037     -0.0537     -0.0027
              -0.0446     -0.0027      0.0559

C       19 Eigenvalue  V_xx      -0.0262      
C       19 Eigenvector V_xx       0.8757      0.0705      0.4776
C       19 Eigenvalue  V_yy      -0.0539      
C       19 Eigenvector V_yy       0.0768     -0.9970      0.0063
C       19 Eigenvalue  V_zz       0.0802      
C       19 Eigenvector V_zz      -0.4767     -0.0312      0.8785
 
C       19 Cq:        0.6159 (MHz)
C       19 Eta:       0.3454
============
Atom: C       20
============
C       20 Coordinates      0.141   15.225   23.178   A
 
TOTAL tensor

              -0.0323      0.3971      0.0188
               0.3971      0.0510     -0.1596
               0.0188     -0.1596     -0.0187

C       20 Eigenvalue  V_xx      -0.0075      
C       20 Eigenvector V_xx       0.3754     -0.0204      0.9266
C       20 Eigenvalue  V_yy      -0.4269      
C       20 Eigenvector V_yy      -0.6853      0.6671      0.2923
C       20 Eigenvalue  V_zz       0.4344      
C       20 Eigenvector V_zz      -0.6241     -0.7447      0.2364
 
C       20 Cq:        3.3376 (MHz)
C       20 Eta:       0.9654
============
Atom: C       21
============
C       21 Coordinates     -0.588   16.199   24.116   A
 
TOTAL tensor

              -0.0253     -0.0201     -0.0586
              -0.0201      0.0238      0.0557
              -0.0586      0.0557      0.0015

C       21 Eigenvalue  V_xx      -0.0174      
C       21 Eigenvector V_xx       0.5920      0.7349     -0.3308
C       21 Eigenvalue  V_yy      -0.0768      
C       21 Eigenvector V_yy      -0.6855      0.2432     -0.6863
C       21 Eigenvalue  V_zz       0.0942      
C       21 Eigenvector V_zz       0.4239     -0.6330     -0.6478
 
C       21 Cq:        0.7239 (MHz)
C       21 Eta:       0.6300
============
Atom: C       22
============
C       22 Coordinates     -2.110   16.267   23.852   A
 
TOTAL tensor

               0.0865     -0.0315      0.0019
              -0.0315     -0.0666     -0.0207
               0.0019     -0.0207     -0.0199

C       22 Eigenvalue  V_xx      -0.0135      
C       22 Eigenvector V_xx      -0.1130     -0.3018      0.9467
C       22 Eigenvalue  V_yy      -0.0795      
C       22 Eigenvector V_yy       0.1732      0.9322      0.3179
C       22 Eigenvalue  V_zz       0.0930      
C       22 Eigenvector V_zz      -0.9784      0.1999     -0.0531
 
C       22 Cq:        0.7147 (MHz)
C       22 Eta:       0.7090
============
Atom: C       23
============
C       23 Coordinates     -2.566   17.065   22.638   A
 
TOTAL tensor

              -0.0088     -0.0135      0.0351
              -0.0135     -0.0138     -0.0510
               0.0351     -0.0510      0.0226

C       23 Eigenvalue  V_xx      -0.0222      
C       23 Eigenvector V_xx      -0.8724     -0.4636      0.1548
C       23 Eigenvalue  V_yy      -0.0524      
C       23 Eigenvector V_yy       0.2767     -0.7296     -0.6254
C       23 Eigenvalue  V_zz       0.0746      
C       23 Eigenvector V_zz       0.4028     -0.5028      0.7648
 
C       23 Cq:        0.5733 (MHz)
C       23 Eta:       0.4040
============
Atom: C       24
============
C       24 Coordinates      0.045   17.594   23.948   A
 
TOTAL tensor

              -0.0303      0.0476     -0.0057
               0.0476      0.0823      0.0101
              -0.0057      0.0101     -0.0520

C       24 Eigenvalue  V_xx      -0.0409      
C       24 Eigenvector V_xx      -0.7549      0.2418      0.6096
C       24 Eigenvalue  V_yy      -0.0591      
C       24 Eigenvector V_yy       0.5604     -0.2449      0.7912
C       24 Eigenvalue  V_zz       0.1001      
C       24 Eigenvector V_zz       0.3406      0.9389      0.0494
 
C       24 Cq:        0.7688 (MHz)
C       24 Eta:       0.1817
============
Atom: C       25
============
C       25 Coordinates     -0.352   15.740   25.562   A
 
TOTAL tensor

              -0.0495     -0.0073      0.0163
              -0.0073     -0.0409     -0.0211
               0.0163     -0.0211      0.0904

C       25 Eigenvalue  V_xx      -0.0419      
C       25 Eigenvector V_xx      -0.4319      0.8809      0.1937
C       25 Eigenvalue  V_yy      -0.0538      
C       25 Eigenvector V_yy       0.8942      0.4462     -0.0355
C       25 Eigenvalue  V_zz       0.0957      
C       25 Eigenvector V_zz       0.1177     -0.1579      0.9804
 
C       25 Cq:        0.7354 (MHz)
C       25 Eta:       0.1241
============
Atom: C       26
============
C       26 Coordinates      7.180    6.056   16.885   A
 
TOTAL tensor

               0.2400      0.0914     -0.2232
               0.0914     -0.0485     -0.2794
              -0.2232     -0.2794     -0.1914

C       26 Eigenvalue  V_xx       0.0058      
C       26 Eigenvector V_xx       0.6042     -0.7216      0.3381
C       26 Eigenvalue  V_yy       0.4266      
C       26 Eigenvector V_yy       0.7723      0.4258     -0.4714
C       26 Eigenvalue  V_zz      -0.4324      
C       26 Eigenvector V_zz       0.1962      0.5459      0.8145
 
C       26 Cq:       -3.3226 (MHz)
C       26 Eta:       0.9731
============
Atom: C       27
============
C       27 Coordinates      7.341    4.792   16.080   A
 
TOTAL tensor

              -0.0647     -0.0286      0.0160
              -0.0286      0.0570      0.0712
               0.0160      0.0712      0.0077

C       27 Eigenvalue  V_xx      -0.0228      
C       27 Eigenvector V_xx       0.5628     -0.4290      0.7066
C       27 Eigenvalue  V_yy      -0.0861      
C       27 Eigenvector V_yy       0.8224      0.3767     -0.4264
C       27 Eigenvalue  V_zz       0.1089      
C       27 Eigenvector V_zz      -0.0833      0.8210      0.5648
 
C       27 Cq:        0.8368 (MHz)
C       27 Eta:       0.5808
============
Atom: C       28
============
C       28 Coordinates      6.776    4.823   14.668   A
 
TOTAL tensor

               0.0575      0.1483     -0.1998
               0.1483     -0.1009     -0.1703
              -0.1998     -0.1703      0.0434

C       28 Eigenvalue  V_xx      -0.1449      
C       28 Eigenvector V_xx      -0.7629      0.2250     -0.6060
C       28 Eigenvalue  V_yy      -0.2153      
C       28 Eigenvector V_yy       0.1229     -0.8699     -0.4777
C       28 Eigenvalue  V_zz       0.3603      
C       28 Eigenvector V_zz      -0.6347     -0.4390      0.6360
 
C       28 Cq:        2.7681 (MHz)
C       28 Eta:       0.1954
============
Atom: C       29
============
C       29 Coordinates      5.439    5.558   14.698   A
 
TOTAL tensor

              -0.0047     -0.0096      0.0302
              -0.0096      0.0409      0.0360
               0.0302      0.0360     -0.0362

C       29 Eigenvalue  V_xx       0.0114      
C       29 Eigenvector V_xx      -0.8893      0.2073     -0.4078
C       29 Eigenvalue  V_yy       0.0552      
C       29 Eigenvector V_yy       0.0420      0.9247      0.3784
C       29 Eigenvalue  V_zz      -0.0666      
C       29 Eigenvector V_zz      -0.4555     -0.3193      0.8310
 
C       29 Cq:       -0.5114 (MHz)
C       29 Eta:       0.6581
============
Atom: C       30
============
C       30 Coordinates      5.607    6.976   15.202   A
 
TOTAL tensor

              -0.0533     -0.0130      0.3620
              -0.0130     -0.2698      0.0092
               0.3620      0.0092      0.3230

C       30 Eigenvalue  V_xx      -0.2555      
C       30 Eigenvector V_xx       0.5725     -0.7431     -0.3465
C       30 Eigenvalue  V_yy      -0.2874      
C       30 Eigenvector V_yy       0.6347      0.6692     -0.3865
C       30 Eigenvalue  V_zz       0.5429      
C       30 Eigenvector V_zz       0.5190      0.0014      0.8547
 
C       30 Cq:        4.1712 (MHz)
C       30 Eta:       0.0589
============
Atom: C       31
============
C       31 Coordinates      4.286    7.674   15.487   A
 
TOTAL tensor

               0.0407     -0.0248     -0.0228
              -0.0248      0.0127      0.0289
              -0.0228      0.0289     -0.0534

C       31 Eigenvalue  V_xx       0.0006      
C       31 Eigenvector V_xx       0.5878      0.7902      0.1737
C       31 Eigenvalue  V_yy       0.0653      
C       31 Eigenvector V_yy      -0.7983      0.5317      0.2828
C       31 Eigenvalue  V_zz      -0.0659      
C       31 Eigenvector V_zz       0.1311     -0.3049      0.9433
 
C       31 Cq:       -0.5064 (MHz)
C       31 Eta:       0.9813
============
Atom: C       32
============
C       32 Coordinates      4.421    9.186   15.676   A
 
TOTAL tensor

              -0.0038     -0.0111     -0.0436
              -0.0111      0.0513      0.0048
              -0.0436      0.0048     -0.0475

C       32 Eigenvalue  V_xx       0.0187      
C       32 Eigenvector V_xx      -0.7953     -0.3448      0.4987
C       32 Eigenvalue  V_yy       0.0558      
C       32 Eigenvector V_yy       0.3000     -0.9386     -0.1705
C       32 Eigenvalue  V_zz      -0.0744      
C       32 Eigenvector V_zz       0.5268      0.0140      0.8499
 
C       32 Cq:       -0.5717 (MHz)
C       32 Eta:       0.4986
============
Atom: C       33
============
C       33 Coordinates      3.621   11.896   14.650   A
 
TOTAL tensor

              -0.1263      0.2092      0.2811
               0.2092     -0.0325      0.2927
               0.2811      0.2927      0.1588

C       33 Eigenvalue  V_xx      -0.2446      
C       33 Eigenvector V_xx       0.0528      0.7903     -0.6104
C       33 Eigenvalue  V_yy      -0.3075      
C       33 Eigenvector V_yy      -0.8869      0.3180      0.3350
C       33 Eigenvalue  V_zz       0.5520      
C       33 Eigenvector V_zz       0.4589      0.5237      0.7178
 
C       33 Cq:        4.2414 (MHz)
C       33 Eta:       0.1140
============
Atom: C       34
============
C       34 Coordinates      3.351   13.380   14.459   A
 
TOTAL tensor

               0.0136     -0.0212      0.0015
              -0.0212      0.0553     -0.0051
               0.0015     -0.0051     -0.0689

C       34 Eigenvalue  V_xx       0.0047      
C       34 Eigenvector V_xx       0.9223      0.3864     -0.0077
C       34 Eigenvalue  V_yy       0.0644      
C       34 Eigenvector V_yy      -0.3864      0.9215     -0.0396
C       34 Eigenvalue  V_zz      -0.0691      
C       34 Eigenvector V_zz      -0.0082      0.0395      0.9992
 
C       34 Cq:       -0.5309 (MHz)
C       34 Eta:       0.8630
============
Atom: C       35
============
C       35 Coordinates      1.882   13.783   14.628   A
 
TOTAL tensor

               0.0280      0.0027      0.0075
               0.0027     -0.0442     -0.0016
               0.0075     -0.0016      0.0162

C       35 Eigenvalue  V_xx       0.0127      
C       35 Eigenvector V_xx      -0.4305     -0.0459      0.9014
C       35 Eigenvalue  V_yy       0.0317      
C       35 Eigenvector V_yy      -0.9017     -0.0229     -0.4318
C       35 Eigenvalue  V_zz      -0.0444      
C       35 Eigenvector V_zz       0.0405     -0.9987     -0.0315
 
C       35 Cq:       -0.3409 (MHz)
C       35 Eta:       0.4278
============
Atom: C       36
============
C       36 Coordinates      1.259   13.054   15.778   A
 
TOTAL tensor

              -0.0098      0.1533      0.0795
               0.1533     -0.0287      0.2007
               0.0795      0.2007      0.0385

C       36 Eigenvalue  V_xx      -0.0687      
C       36 Eigenvector V_xx       0.7937      0.0105     -0.6082
C       36 Eigenvalue  V_yy      -0.2260      
C       36 Eigenvector V_yy      -0.3810      0.7880     -0.4836
C       36 Eigenvalue  V_zz       0.2947      
C       36 Eigenvector V_zz      -0.4742     -0.6156     -0.6295
 
C       36 Cq:        2.2640 (MHz)
C       36 Eta:       0.5336
============
Atom: C       37
============
C       37 Coordinates      1.803   11.986   16.404   A
 
TOTAL tensor

              -0.0019      0.1570      0.0887
               0.1570     -0.0329      0.2399
               0.0887      0.2399      0.0348

C       37 Eigenvalue  V_xx      -0.0720      
C       37 Eigenvector V_xx       0.8398     -0.0708     -0.5382
C       37 Eigenvalue  V_yy      -0.2595      
C       37 Eigenvector V_yy      -0.2874      0.7831     -0.5515
C       37 Eigenvalue  V_zz       0.3315      
C       37 Eigenvector V_zz      -0.4605     -0.6179     -0.6373
 
C       37 Cq:        2.5471 (MHz)
C       37 Eta:       0.5653
============
Atom: C       38
============
C       38 Coordinates      1.126   11.359   17.525   A
 
TOTAL tensor

               0.0383      0.1635      0.1018
               0.1635     -0.0897      0.1917
               0.1018      0.1917      0.0514

C       38 Eigenvalue  V_xx      -0.0568      
C       38 Eigenvector V_xx       0.7574     -0.0343     -0.6520
C       38 Eigenvalue  V_yy      -0.2500      
C       38 Eigenvector V_yy      -0.3281      0.8434     -0.4255
C       38 Eigenvalue  V_zz       0.3068      
C       38 Eigenvector V_zz      -0.5645     -0.5362     -0.6276
 
C       38 Cq:        2.3575 (MHz)
C       38 Eta:       0.6298
============
Atom: C       39
============
C       39 Coordinates      1.564   10.221   18.097   A
 
TOTAL tensor

               0.0392      0.1870      0.1326
               0.1870     -0.0883      0.2111
               0.1326      0.2111      0.0491

C       39 Eigenvalue  V_xx      -0.0880      
C       39 Eigenvector V_xx       0.7478     -0.0391     -0.6627
C       39 Eigenvalue  V_yy      -0.2677      
C       39 Eigenvector V_yy       0.3311     -0.8433      0.4233
C       39 Eigenvalue  V_zz       0.3557      
C       39 Eigenvector V_zz      -0.5754     -0.5360     -0.6177
 
C       39 Cq:        2.7331 (MHz)
C       39 Eta:       0.5050
============
Atom: C       40
============
C       40 Coordinates      2.737    9.431   17.599   A
 
TOTAL tensor

               0.0376     -0.0390      0.0135
              -0.0390     -0.1005      0.0035
               0.0135      0.0035      0.0629

C       40 Eigenvalue  V_xx       0.0412      
C       40 Eigenvector V_xx       0.8408     -0.2435     -0.4835
C       40 Eigenvalue  V_yy       0.0699      
C       40 Eigenvector V_yy       0.4765     -0.0911      0.8745
C       40 Eigenvalue  V_zz      -0.1111      
C       40 Eigenvector V_zz       0.2570      0.9656     -0.0394
 
C       40 Cq:       -0.8534 (MHz)
C       40 Eta:       0.2585
============
Atom: C       41
============
C       41 Coordinates      3.126    9.854   16.159   A
 
TOTAL tensor

              -0.0436     -0.0177     -0.0380
              -0.0177      0.0615     -0.0220
              -0.0380     -0.0220     -0.0179

C       41 Eigenvalue  V_xx       0.0084      
C       41 Eigenvector V_xx      -0.6114      0.1197      0.7822
C       41 Eigenvalue  V_yy       0.0678      
C       41 Eigenvector V_yy      -0.0822      0.9735     -0.2132
C       41 Eigenvalue  V_zz      -0.0763      
C       41 Eigenvector V_zz      -0.7870     -0.1947     -0.5854
 
C       41 Cq:       -0.5859 (MHz)
C       41 Eta:       0.7786
============
Atom: C       42
============
C       42 Coordinates      3.150   11.398   16.020   A
 
TOTAL tensor

              -0.0016     -0.0076     -0.0328
              -0.0076     -0.0177     -0.0217
              -0.0328     -0.0217      0.0193

C       42 Eigenvalue  V_xx      -0.0043      
C       42 Eigenvector V_xx       0.6449     -0.7309      0.2233
C       42 Eigenvalue  V_yy      -0.0418      
C       42 Eigenvector V_yy       0.5515      0.6474      0.5261
C       42 Eigenvalue  V_zz       0.0461      
C       42 Eigenvector V_zz      -0.5291     -0.2161      0.8206
 
C       42 Cq:        0.3544 (MHz)
C       42 Eta:       0.8144
============
Atom: C       43
============
C       43 Coordinates      3.886    9.465   18.622   A
 
TOTAL tensor

               0.0106      0.0133      0.0433
               0.0133     -0.0368     -0.0080
               0.0433     -0.0080      0.0263

C       43 Eigenvalue  V_xx      -0.0150      
C       43 Eigenvector V_xx      -0.6185     -0.5713      0.5394
C       43 Eigenvalue  V_yy      -0.0475      
C       43 Eigenvector V_yy       0.4502     -0.8203     -0.3527
C       43 Eigenvalue  V_zz       0.0625      
C       43 Eigenvector V_zz       0.6440      0.0247      0.7646
 
C       43 Cq:        0.4804 (MHz)
C       43 Eta:       0.5210
============
Atom: C       44
============
C       44 Coordinates      1.044   13.617   13.349   A
 
TOTAL tensor

              -0.0130      0.0118      0.0397
               0.0118     -0.0570     -0.0018
               0.0397     -0.0018      0.0701

C       44 Eigenvalue  V_xx      -0.0248      
C       44 Eigenvector V_xx      -0.8703     -0.3383      0.3579
C       44 Eigenvalue  V_yy      -0.0613      
C       44 Eigenvector V_yy      -0.3205      0.9408      0.1101
C       44 Eigenvalue  V_zz       0.0861      
C       44 Eigenvector V_zz       0.3740      0.0189      0.9272
 
C       44 Cq:        0.6613 (MHz)
C       44 Eta:       0.4238
============
Atom: C       45
============
C       45 Coordinates      3.426   11.057   12.398   A
 
TOTAL tensor

              -0.0078     -0.4016     -0.0092
              -0.4016      0.0263     -0.1655
              -0.0092     -0.1655     -0.0185

C       45 Eigenvalue  V_xx      -0.0105      
C       45 Eigenvector V_xx      -0.3828     -0.0238      0.9235
C       45 Eigenvalue  V_yy      -0.4298      
C       45 Eigenvector V_yy       0.6626      0.6896      0.2924
C       45 Eigenvalue  V_zz       0.4402      
C       45 Eigenvector V_zz      -0.6438      0.7238     -0.2482
 
C       45 Cq:        3.3826 (MHz)
C       45 Eta:       0.9525
============
Atom: C       46
============
C       46 Coordinates      2.691   10.088   11.462   A
 
TOTAL tensor

              -0.0136      0.0219      0.0470
               0.0219      0.0225      0.0586
               0.0470      0.0586     -0.0089

C       46 Eigenvalue  V_xx      -0.0204      
C       46 Eigenvector V_xx       0.7481     -0.6366      0.1874
C       46 Eigenvalue  V_yy      -0.0685      
C       46 Eigenvector V_yy      -0.5124     -0.3747      0.7727
C       46 Eigenvalue  V_zz       0.0890      
C       46 Eigenvector V_zz       0.4216      0.6741      0.6065
 
C       46 Cq:        0.6835 (MHz)
C       46 Eta:       0.5404
============
Atom: C       47
============
C       47 Coordinates      1.727    9.166   12.241   A
 
TOTAL tensor

              -0.0051      0.0707     -0.0302
               0.0707      0.0092     -0.0107
              -0.0302     -0.0107     -0.0040

C       47 Eigenvalue  V_xx      -0.0098      
C       47 Eigenvector V_xx       0.0349      0.3908      0.9198
C       47 Eigenvalue  V_yy      -0.0727      
C       47 Eigenvector V_yy       0.7509     -0.6176      0.2339
C       47 Eigenvalue  V_zz       0.0824      
C       47 Eigenvector V_zz       0.6595      0.6825     -0.3150
 
C       47 Cq:        0.6332 (MHz)
C       47 Eta:       0.7633
============
Atom: C       48
============
C       48 Coordinates      1.098    8.062   11.401   A
 
TOTAL tensor

              -0.0157      0.0199      0.0186
               0.0199      0.0128      0.0286
               0.0186      0.0286      0.0029

C       48 Eigenvalue  V_xx      -0.0209      
C       48 Eigenvector V_xx      -0.1794      0.6957     -0.6956
C       48 Eigenvalue  V_yy      -0.0276      
C       48 Eigenvector V_yy      -0.9029      0.1644      0.3973
C       48 Eigenvalue  V_zz       0.0484      
C       48 Eigenvector V_zz       0.3907      0.6993      0.5986
 
C       48 Cq:        0.3721 (MHz)
C       48 Eta:       0.1380
============
Atom: C       49
============
C       49 Coordinates      3.766    9.276   10.720   A
 
TOTAL tensor

               0.0099     -0.0560     -0.0416
              -0.0560     -0.0127      0.0379
              -0.0416      0.0379      0.0028

C       49 Eigenvalue  V_xx      -0.0326      
C       49 Eigenvector V_xx       0.4743     -0.2637      0.8399
C       49 Eigenvalue  V_yy      -0.0588      
C       49 Eigenvector V_yy      -0.5972     -0.7974      0.0869
C       49 Eigenvalue  V_zz       0.0914      
C       49 Eigenvector V_zz       0.6468     -0.5428     -0.5357
 
C       49 Cq:        0.7019 (MHz)
C       49 Eta:       0.2866
============
Atom: C       50
============
C       50 Coordinates      1.915   10.948   10.448   A
 
TOTAL tensor

              -0.0146     -0.0509      0.0682
              -0.0509     -0.0165     -0.0409
               0.0682     -0.0409      0.0311

C       50 Eigenvalue  V_xx      -0.0381      
C       50 Eigenvector V_xx       0.1842     -0.7560     -0.6281
C       50 Eigenvalue  V_yy      -0.0734      
C       50 Eigenvector V_yy      -0.8090     -0.4795      0.3399
C       50 Eigenvalue  V_zz       0.1116      
C       50 Eigenvector V_zz      -0.5582      0.4455     -0.7000
 
C       50 Cq:        0.8572 (MHz)
C       50 Eta:       0.3165
============
Atom: C       51
============
C       51 Coordinates     -4.021   28.254  -18.475   A
 
TOTAL tensor

               0.2084      0.1137      0.2094
               0.1137     -0.0026      0.2884
               0.2094      0.2884     -0.2058

C       51 Eigenvalue  V_xx       0.0038      
C       51 Eigenvector V_xx       0.6690     -0.6888     -0.2793
C       51 Eigenvalue  V_yy       0.4257      
C       51 Eigenvector V_yy       0.7205      0.5087      0.4713
C       51 Eigenvalue  V_zz      -0.4295      
C       51 Eigenvector V_zz      -0.1825     -0.5165      0.8366
 
C       51 Cq:       -3.3004 (MHz)
C       51 Eta:       0.9821
============
Atom: C       52
============
C       52 Coordinates     -4.257   29.460  -19.349   A
 
TOTAL tensor

              -0.0487     -0.0365     -0.0120
              -0.0365      0.0443     -0.0766
              -0.0120     -0.0766      0.0044

C       52 Eigenvalue  V_xx      -0.0217      
C       52 Eigenvector V_xx       0.7151     -0.3234     -0.6197
C       52 Eigenvalue  V_yy      -0.0849      
C       52 Eigenvector V_yy       0.6842      0.5053      0.5258
C       52 Eigenvalue  V_zz       0.1066      
C       52 Eigenvector V_zz      -0.1431      0.8000     -0.5826
 
C       52 Cq:        0.8190 (MHz)
C       52 Eta:       0.5928
============
Atom: C       53
============
C       53 Coordinates     -3.591   29.445  -20.723   A
 
TOTAL tensor

               0.0033      0.1527      0.1746
               0.1527     -0.0769      0.1993
               0.1746      0.1993      0.0736

C       53 Eigenvalue  V_xx      -0.1391      
C       53 Eigenvector V_xx      -0.8024      0.0703      0.5927
C       53 Eigenvalue  V_yy      -0.2215      
C       53 Eigenvector V_yy      -0.2475      0.8645     -0.4375
C       53 Eigenvalue  V_zz       0.3605      
C       53 Eigenvector V_zz      -0.5431     -0.4977     -0.6762
 
C       53 Cq:        2.7701 (MHz)
C       53 Eta:       0.2286
============
Atom: C       54
============
C       54 Coordinates     -2.218   28.797  -20.590   A
 
TOTAL tensor

               0.0079     -0.0083     -0.0284
              -0.0083      0.0307     -0.0355
              -0.0284     -0.0355     -0.0386

C       54 Eigenvalue  V_xx       0.0193      
C       54 Eigenvector V_xx      -0.9207      0.2540      0.2964
C       54 Eigenvalue  V_yy       0.0460      
C       54 Eigenvector V_yy      -0.1148     -0.9019      0.4163
C       54 Eigenvalue  V_zz      -0.0654      
C       54 Eigenvector V_zz       0.3731      0.3493      0.8595
 
C       54 Cq:       -0.5023 (MHz)
C       54 Eta:       0.4084
============
Atom: C       55
============
C       55 Coordinates     -2.354   27.379  -20.084   A
 
TOTAL tensor

              -0.0523     -0.0205     -0.3730
              -0.0205     -0.2669     -0.0222
              -0.3730     -0.0222      0.3192

C       55 Eigenvalue  V_xx      -0.2449      
C       55 Eigenvector V_xx      -0.5184      0.7964     -0.3115
C       55 Eigenvalue  V_yy      -0.3053      
C       55 Eigenvector V_yy      -0.6741     -0.6047     -0.4241
C       55 Eigenvalue  V_zz       0.5502      
C       55 Eigenvector V_zz      -0.5261     -0.0099      0.8504
 
C       55 Cq:        4.2274 (MHz)
C       55 Eta:       0.1099
============
Atom: C       56
============
C       56 Coordinates     -1.028   26.689  -19.801   A
 
TOTAL tensor

               0.0399     -0.0265      0.0273
              -0.0265      0.0171     -0.0216
               0.0273     -0.0216     -0.0570

C       56 Eigenvalue  V_xx      -0.0002      
C       56 Eigenvector V_xx       0.5688      0.8216     -0.0389
C       56 Eigenvalue  V_yy      -0.0668      
C       56 Eigenvector V_yy       0.2001     -0.1841     -0.9623
C       56 Eigenvalue  V_zz       0.0670      
C       56 Eigenvector V_zz      -0.7978      0.5396     -0.2691
 
C       56 Cq:        0.5149 (MHz)
C       56 Eta:       0.9932
============
Atom: C       57
============
C       57 Coordinates     -1.150   25.167  -19.729   A
 
TOTAL tensor

               0.0002     -0.0153      0.0331
              -0.0153      0.0530      0.0001
               0.0331      0.0001     -0.0532

C       57 Eigenvalue  V_xx       0.0115      
C       57 Eigenvector V_xx       0.8462      0.3112      0.4327
C       57 Eigenvalue  V_yy       0.0579      
C       57 Eigenvector V_yy       0.3032     -0.9487      0.0895
C       57 Eigenvalue  V_zz      -0.0694      
C       57 Eigenvector V_zz      -0.4383     -0.0554      0.8971
 
C       57 Cq:       -0.5333 (MHz)
C       57 Eta:       0.6685
============
Atom: C       58
============
C       58 Coordinates     -0.390   22.496  -20.928   A
 
TOTAL tensor

              -0.1050      0.2230     -0.2947
               0.2230     -0.0399     -0.2804
              -0.2947     -0.2804      0.1449

C       58 Eigenvalue  V_xx      -0.2421      
C       58 Eigenvector V_xx      -0.0832     -0.7757     -0.6256
C       58 Eigenvalue  V_yy      -0.3126      
C       58 Eigenvector V_yy      -0.8685      0.3643     -0.3362
C       58 Eigenvalue  V_zz       0.5547      
C       58 Eigenvector V_zz       0.4887      0.5153     -0.7040
 
C       58 Cq:        4.2622 (MHz)
C       58 Eta:       0.1271
============
Atom: C       59
============
C       59 Coordinates     -0.204   20.999  -21.142   A
 
TOTAL tensor

               0.0104     -0.0168     -0.0016
              -0.0168      0.0619      0.0045
              -0.0016      0.0045     -0.0723

C       59 Eigenvalue  V_xx       0.0054      
C       59 Eigenvector V_xx       0.9584      0.2854     -0.0032
C       59 Eigenvalue  V_yy       0.0671      
C       59 Eigenvector V_yy      -0.2851      0.9579      0.0340
C       59 Eigenvalue  V_zz      -0.0725      
C       59 Eigenvector V_zz       0.0128     -0.0317      0.9994
 
C       59 Cq:       -0.5568 (MHz)
C       59 Eta:       0.8520
============
Atom: C       60
============
C       60 Coordinates      1.227   20.484  -20.931   A
 
TOTAL tensor

               0.0307     -0.0065     -0.0081
              -0.0065     -0.0449      0.0015
              -0.0081      0.0015      0.0142

C       60 Eigenvalue  V_xx       0.0109      
C       60 Eigenvector V_xx       0.3748     -0.0194      0.9269
C       60 Eigenvalue  V_yy       0.0345      
C       60 Eigenvector V_yy      -0.9233      0.0827      0.3751
C       60 Eigenvalue  V_zz      -0.0454      
C       60 Eigenvector V_zz      -0.0839     -0.9964      0.0131
 
C       60 Cq:       -0.3490 (MHz)
C       60 Eta:       0.5208
============
Atom: C       61
============
C       61 Coordinates      1.881   21.175  -19.776   A
 
TOTAL tensor

               0.0061      0.1568     -0.0919
               0.1568     -0.0422     -0.1955
              -0.0919     -0.1955      0.0361

C       61 Eigenvalue  V_xx      -0.0719      
C       61 Eigenvector V_xx       0.7815     -0.0233      0.6235
C       61 Eigenvalue  V_yy      -0.2266      
C       61 Eigenvector V_yy       0.3549     -0.8053     -0.4750
C       61 Eigenvalue  V_zz       0.2985      
C       61 Eigenvector V_zz      -0.5131     -0.5925      0.6211
 
C       61 Cq:        2.2934 (MHz)
C       61 Eta:       0.5184
============
Atom: C       62
============
C       62 Coordinates      1.395   22.269  -19.146   A
 
TOTAL tensor

               0.0190      0.1552     -0.1002
               0.1552     -0.0470     -0.2337
              -0.1002     -0.2337      0.0280

C       62 Eigenvalue  V_xx      -0.0702      
C       62 Eigenvector V_xx       0.8319     -0.1300      0.5395
C       62 Eigenvalue  V_yy      -0.2594      
C       62 Eigenvector V_yy       0.2399     -0.7925     -0.5608
C       62 Eigenvalue  V_zz       0.3296      
C       62 Eigenvector V_zz      -0.5005     -0.5959      0.6280
 
C       62 Cq:        2.5322 (MHz)
C       62 Eta:       0.5740
============
Atom: C       63
============
C       63 Coordinates      2.099   22.839  -18.010   A
 
TOTAL tensor

               0.0466      0.1683     -0.1067
               0.1683     -0.0880     -0.1919
              -0.1067     -0.1919      0.0415

C       63 Eigenvalue  V_xx      -0.0615      
C       63 Eigenvector V_xx       0.7463     -0.0591      0.6630
C       63 Eigenvalue  V_yy      -0.2512      
C       63 Eigenvector V_yy       0.3199     -0.8416     -0.4351
C       63 Eigenvalue  V_zz       0.3128      
C       63 Eigenvector V_zz      -0.5837     -0.5368      0.6092
 
C       63 Cq:        2.4031 (MHz)
C       63 Eta:       0.6064
============
Atom: C       64
============
C       64 Coordinates      1.706   23.970  -17.395   A
 
TOTAL tensor

               0.0512      0.1858     -0.1318
               0.1858     -0.0859     -0.2113
              -0.1318     -0.2113      0.0347

C       64 Eigenvalue  V_xx      -0.0867      
C       64 Eigenvector V_xx       0.7482     -0.0891      0.6575
C       64 Eigenvalue  V_yy      -0.2673      
C       64 Eigenvector V_yy       0.3004     -0.8381     -0.4554
C       64 Eigenvalue  V_zz       0.3540      
C       64 Eigenvector V_zz      -0.5916     -0.5382      0.6003
 
C       64 Cq:        2.7200 (MHz)
C       64 Eta:       0.5102
============
Atom: C       65
============
C       65 Coordinates      0.552   24.808  -17.851   A
 
TOTAL tensor

               0.0329     -0.0363     -0.0167
              -0.0363     -0.0947     -0.0081
              -0.0167     -0.0081      0.0617

C       65 Eigenvalue  V_xx       0.0354      
C       65 Eigenvector V_xx       0.8495     -0.2656      0.4558
C       65 Eigenvalue  V_yy       0.0698      
C       65 Eigenvector V_yy      -0.4580      0.0574      0.8871
C       65 Eigenvalue  V_zz      -0.1051      
C       65 Eigenvector V_zz      -0.2618     -0.9624     -0.0729
 
C       65 Cq:       -0.8079 (MHz)
C       65 Eta:       0.3276
============
Atom: C       66
============
C       66 Coordinates      0.142   24.461  -19.306   A
 
TOTAL tensor

              -0.0454     -0.0119      0.0305
              -0.0119      0.0589      0.0273
               0.0305      0.0273     -0.0135

C       66 Eigenvalue  V_xx       0.0006      
C       66 Eigenvector V_xx       0.5791     -0.2447      0.7777
C       66 Eigenvalue  V_yy       0.0681      
C       66 Eigenvector V_yy      -0.0165      0.9502      0.3112
C       66 Eigenvalue  V_zz      -0.0686      
C       66 Eigenvector V_zz      -0.8151     -0.1930      0.5462
 
C       66 Cq:       -0.5272 (MHz)
C       66 Eta:       0.9838
============
Atom: C       67
============
C       67 Coordinates      0.082   22.928  -19.532   A
 
TOTAL tensor

              -0.0078     -0.0092      0.0330
              -0.0092     -0.0225      0.0199
               0.0330      0.0199      0.0303

C       67 Eigenvalue  V_xx      -0.0081      
C       67 Eigenvector V_xx       0.6693     -0.7141     -0.2053
C       67 Eigenvalue  V_yy      -0.0435      
C       67 Eigenvector V_yy       0.5862      0.6773     -0.4445
C       67 Eigenvalue  V_zz       0.0516      
C       67 Eigenvector V_zz       0.4565      0.1772      0.8719
 
C       67 Cq:        0.3968 (MHz)
C       67 Eta:       0.6864
============
Atom: C       68
============
C       68 Coordinates     -0.593   24.756  -16.822   A
 
TOTAL tensor

               0.0135      0.0128     -0.0445
               0.0128     -0.0378      0.0054
              -0.0445      0.0054      0.0242

C       68 Eigenvalue  V_xx      -0.0175      
C       68 Eigenvector V_xx      -0.6099     -0.5398     -0.5802
C       68 Eigenvalue  V_yy      -0.0464      
C       68 Eigenvector V_yy       0.4269     -0.8406      0.3334
C       68 Eigenvalue  V_zz       0.0639      
C       68 Eigenvector V_zz      -0.6677     -0.0444      0.7431
 
C       68 Cq:        0.4907 (MHz)
C       68 Eta:       0.4534
============
Atom: C       69
============
C       69 Coordinates      2.105   20.547  -22.192   A
 
TOTAL tensor

              -0.0022     -0.0037     -0.0446
              -0.0037     -0.0537      0.0027
              -0.0446      0.0027      0.0559

C       69 Eigenvalue  V_xx      -0.0262      
C       69 Eigenvector V_xx      -0.8757      0.0705     -0.4776
C       69 Eigenvalue  V_yy      -0.0539      
C       69 Eigenvector V_yy       0.0768      0.9970      0.0063
C       69 Eigenvalue  V_zz       0.0802      
C       69 Eigenvector V_zz      -0.4767      0.0312      0.8785
 
C       69 Cq:        0.6159 (MHz)
C       69 Eta:       0.3454
============
Atom: C       70
============
C       70 Coordinates     -0.141   23.333  -23.178   A
 
TOTAL tensor

              -0.0323     -0.3971      0.0188
              -0.3971      0.0510      0.1596
               0.0188      0.1596     -0.0187

C       70 Eigenvalue  V_xx      -0.0075      
C       70 Eigenvector V_xx       0.3754      0.0204      0.9266
C       70 Eigenvalue  V_yy      -0.4269      
C       70 Eigenvector V_yy      -0.6853     -0.6671      0.2923
C       70 Eigenvalue  V_zz       0.4344      
C       70 Eigenvector V_zz       0.6241     -0.7447     -0.2364
 
C       70 Cq:        3.3376 (MHz)
C       70 Eta:       0.9654
============
Atom: C       71
============
C       71 Coordinates      0.588   24.307  -24.116   A
 
TOTAL tensor

              -0.0253      0.0201     -0.0586
               0.0201      0.0238     -0.0557
              -0.0586     -0.0557      0.0015

C       71 Eigenvalue  V_xx      -0.0174      
C       71 Eigenvector V_xx       0.5920     -0.7349     -0.3308
C       71 Eigenvalue  V_yy      -0.0768      
C       71 Eigenvector V_yy       0.6855      0.2432      0.6863
C       71 Eigenvalue  V_zz       0.0942      
C       71 Eigenvector V_zz       0.4239      0.6330     -0.6478
 
C       71 Cq:        0.7239 (MHz)
C       71 Eta:       0.6300
============
Atom: C       72
============
C       72 Coordinates      2.110   24.375  -23.852   A
 
TOTAL tensor

               0.0865      0.0315      0.0019
               0.0315     -0.0666      0.0207
               0.0019      0.0207     -0.0199

C       72 Eigenvalue  V_xx      -0.0135      
C       72 Eigenvector V_xx      -0.1130      0.3018      0.9467
C       72 Eigenvalue  V_yy      -0.0795      
C       72 Eigenvector V_yy      -0.1732      0.9322     -0.3179
C       72 Eigenvalue  V_zz       0.0930      
C       72 Eigenvector V_zz      -0.9784     -0.1999     -0.0531
 
C       72 Cq:        0.7147 (MHz)
C       72 Eta:       0.7090
============
Atom: C       73
============
C       73 Coordinates      2.566   25.174  -22.638   A
 
TOTAL tensor

              -0.0088      0.0135      0.0351
               0.0135     -0.0138      0.0510
               0.0351      0.0510      0.0226

C       73 Eigenvalue  V_xx      -0.0222      
C       73 Eigenvector V_xx      -0.8724      0.4636      0.1548
C       73 Eigenvalue  V_yy      -0.0524      
C       73 Eigenvector V_yy      -0.2767     -0.7296      0.6254
C       73 Eigenvalue  V_zz       0.0746      
C       73 Eigenvector V_zz       0.4028      0.5028      0.7648
 
C       73 Cq:        0.5733 (MHz)
C       73 Eta:       0.4040
============
Atom: C       74
============
C       74 Coordinates     -0.045   25.702  -23.948   A
 
TOTAL tensor

              -0.0303     -0.0476     -0.0057
              -0.0476      0.0823     -0.0101
              -0.0057     -0.0101     -0.0520

C       74 Eigenvalue  V_xx      -0.0409      
C       74 Eigenvector V_xx       0.7549      0.2418     -0.6096
C       74 Eigenvalue  V_yy      -0.0591      
C       74 Eigenvector V_yy       0.5604      0.2449      0.7912
C       74 Eigenvalue  V_zz       0.1001      
C       74 Eigenvector V_zz       0.3406     -0.9389      0.0494
 
C       74 Cq:        0.7688 (MHz)
C       74 Eta:       0.1817
============
Atom: C       75
============
C       75 Coordinates      0.352   23.848  -25.562   A
 
TOTAL tensor

              -0.0495      0.0073      0.0163
               0.0073     -0.0409      0.0211
               0.0163      0.0211      0.0904

C       75 Eigenvalue  V_xx      -0.0419      
C       75 Eigenvector V_xx       0.4319      0.8809     -0.1937
C       75 Eigenvalue  V_yy      -0.0538      
C       75 Eigenvector V_yy       0.8942     -0.4462     -0.0355
C       75 Eigenvalue  V_zz       0.0957      
C       75 Eigenvector V_zz       0.1177      0.1579      0.9804
 
C       75 Cq:        0.7354 (MHz)
C       75 Eta:       0.1241
============
Atom: C       76
============
C       76 Coordinates     -7.180   14.164  -16.885   A
 
TOTAL tensor

               0.2400     -0.0914     -0.2232
              -0.0914     -0.0485      0.2794
              -0.2232      0.2794     -0.1914

C       76 Eigenvalue  V_xx       0.0058      
C       76 Eigenvector V_xx       0.6042      0.7216      0.3381
C       76 Eigenvalue  V_yy       0.4266      
C       76 Eigenvector V_yy      -0.7723      0.4258      0.4714
C       76 Eigenvalue  V_zz      -0.4324      
C       76 Eigenvector V_zz       0.1962     -0.5459      0.8145
 
C       76 Cq:       -3.3226 (MHz)
C       76 Eta:       0.9731
============
Atom: C       77
============
C       77 Coordinates     -7.341   12.901  -16.080   A
 
TOTAL tensor

              -0.0647      0.0286      0.0160
               0.0286      0.0570     -0.0712
               0.0160     -0.0712      0.0077

C       77 Eigenvalue  V_xx      -0.0228      
C       77 Eigenvector V_xx      -0.5628     -0.4290     -0.7066
C       77 Eigenvalue  V_yy      -0.0861      
C       77 Eigenvector V_yy       0.8224     -0.3767     -0.4264
C       77 Eigenvalue  V_zz       0.1089      
C       77 Eigenvector V_zz      -0.0833     -0.8210      0.5648
 
C       77 Cq:        0.8368 (MHz)
C       77 Eta:       0.5808
============
Atom: C       78
============
C       78 Coordinates     -6.776   12.931  -14.668   A
 
TOTAL tensor

               0.0575     -0.1483     -0.1998
              -0.1483     -0.1009      0.1703
              -0.1998      0.1703      0.0434

C       78 Eigenvalue  V_xx      -0.1449      
C       78 Eigenvector V_xx       0.7629      0.2250      0.6060
C       78 Eigenvalue  V_yy      -0.2153      
C       78 Eigenvector V_yy       0.1229      0.8699     -0.4777
C       78 Eigenvalue  V_zz       0.3603      
C       78 Eigenvector V_zz      -0.6347      0.4390      0.6360
 
C       78 Cq:        2.7681 (MHz)
C       78 Eta:       0.1954
============
Atom: C       79
============
C       79 Coordinates     -5.439   13.666  -14.698   A
 
TOTAL tensor

              -0.0047      0.0096      0.0302
               0.0096      0.0409     -0.0360
               0.0302     -0.0360     -0.0362

C       79 Eigenvalue  V_xx       0.0114      
C       79 Eigenvector V_xx      -0.8893     -0.2073     -0.4078
C       79 Eigenvalue  V_yy       0.0552      
C       79 Eigenvector V_yy      -0.0420      0.9247     -0.3784
C       79 Eigenvalue  V_zz      -0.0666      
C       79 Eigenvector V_zz      -0.4555      0.3193      0.8310
 
C       79 Cq:       -0.5114 (MHz)
C       79 Eta:       0.6581
============
Atom: C       80
============
C       80 Coordinates     -5.607   15.084  -15.202   A
 
TOTAL tensor

              -0.0533      0.0130      0.3620
               0.0130     -0.2698     -0.0092
               0.3620     -0.0092      0.3230

C       80 Eigenvalue  V_xx      -0.2555      
C       80 Eigenvector V_xx      -0.5725     -0.7431      0.3465
C       80 Eigenvalue  V_yy      -0.2874      
C       80 Eigenvector V_yy       0.6347     -0.6692     -0.3865
C       80 Eigenvalue  V_zz       0.5429      
C       80 Eigenvector V_zz       0.5190     -0.0014      0.8547
 
C       80 Cq:        4.1712 (MHz)
C       80 Eta:       0.0589
============
Atom: C       81
============
C       81 Coordinates     -4.286   15.782  -15.487   A
 
TOTAL tensor

               0.0407      0.0248     -0.0228
               0.0248      0.0127     -0.0289
              -0.0228     -0.0289     -0.0534

C       81 Eigenvalue  V_xx       0.0006      
C       81 Eigenvector V_xx       0.5878     -0.7902      0.1737
C       81 Eigenvalue  V_yy       0.0653      
C       81 Eigenvector V_yy       0.7983      0.5317     -0.2828
C       81 Eigenvalue  V_zz      -0.0659      
C       81 Eigenvector V_zz       0.1311      0.3049      0.9433
 
C       81 Cq:       -0.5064 (MHz)
C       81 Eta:       0.9813
============
Atom: C       82
============
C       82 Coordinates     -4.421   17.294  -15.676   A
 
TOTAL tensor

              -0.0038      0.0111     -0.0436
               0.0111      0.0513     -0.0048
              -0.0436     -0.0048     -0.0475

C       82 Eigenvalue  V_xx       0.0187      
C       82 Eigenvector V_xx       0.7953     -0.3448     -0.4987
C       82 Eigenvalue  V_yy       0.0558      
C       82 Eigenvector V_yy       0.3000      0.9386     -0.1705
C       82 Eigenvalue  V_zz      -0.0744      
C       82 Eigenvector V_zz       0.5268     -0.0140      0.8499
 
C       82 Cq:       -0.5717 (MHz)
C       82 Eta:       0.4986
============
Atom: C       83
============
C       83 Coordinates     -3.621   20.005  -14.650   A
 
TOTAL tensor

              -0.1263     -0.2092      0.2811
              -0.2092     -0.0325     -0.2927
               0.2811     -0.2927      0.1588

C       83 Eigenvalue  V_xx      -0.2446      
C       83 Eigenvector V_xx      -0.0528      0.7903      0.6104
C       83 Eigenvalue  V_yy      -0.3075      
C       83 Eigenvector V_yy      -0.8869     -0.3180      0.3350
C       83 Eigenvalue  V_zz       0.5520      
C       83 Eigenvector V_zz       0.4589     -0.5237      0.7178
 
C       83 Cq:        4.2414 (MHz)
C       83 Eta:       0.1140
============
Atom: C       84
============
C       84 Coordinates     -3.351   21.488  -14.459   A
 
TOTAL tensor

               0.0136      0.0212      0.0015
               0.0212      0.0553      0.0051
               0.0015      0.0051     -0.0689

C       84 Eigenvalue  V_xx       0.0047      
C       84 Eigenvector V_xx       0.9223     -0.3864     -0.0077
C       84 Eigenvalue  V_yy       0.0644      
C       84 Eigenvector V_yy       0.3864      0.9215      0.0396
C       84 Eigenvalue  V_zz      -0.0691      
C       84 Eigenvector V_zz      -0.0082     -0.0395      0.9992
 
C       84 Cq:       -0.5309 (MHz)
C       84 Eta:       0.8630
============
Atom: C       85
============
C       85 Coordinates     -1.882   21.891  -14.628   A
 
TOTAL tensor

               0.0280     -0.0027      0.0075
              -0.0027     -0.0442      0.0016
               0.0075      0.0016      0.0162

C       85 Eigenvalue  V_xx       0.0127      
C       85 Eigenvector V_xx      -0.4305      0.0459      0.9014
C       85 Eigenvalue  V_yy       0.0317      
C       85 Eigenvector V_yy       0.9017     -0.0229      0.4318
C       85 Eigenvalue  V_zz      -0.0444      
C       85 Eigenvector V_zz       0.0405      0.9987     -0.0315
 
C       85 Cq:       -0.3409 (MHz)
C       85 Eta:       0.4278
============
Atom: C       86
============
C       86 Coordinates     -1.259   21.163  -15.778   A
 
TOTAL tensor

              -0.0098     -0.1533      0.0795
              -0.1533     -0.0287     -0.2007
               0.0795     -0.2007      0.0385

C       86 Eigenvalue  V_xx      -0.0687      
C       86 Eigenvector V_xx       0.7937     -0.0105     -0.6082
C       86 Eigenvalue  V_yy      -0.2260      
C       86 Eigenvector V_yy       0.3810      0.7880      0.4836
C       86 Eigenvalue  V_zz       0.2947      
C       86 Eigenvector V_zz      -0.4742      0.6156     -0.6295
 
C       86 Cq:        2.2640 (MHz)
C       86 Eta:       0.5336
============
Atom: C       87
============
C       87 Coordinates     -1.803   20.094  -16.404   A
 
TOTAL tensor

              -0.0019     -0.1570      0.0887
              -0.1570     -0.0329     -0.2399
               0.0887     -0.2399      0.0348

C       87 Eigenvalue  V_xx      -0.0720      
C       87 Eigenvector V_xx       0.8398      0.0708     -0.5382
C       87 Eigenvalue  V_yy      -0.2595      
C       87 Eigenvector V_yy       0.2874      0.7831      0.5515
C       87 Eigenvalue  V_zz       0.3315      
C       87 Eigenvector V_zz      -0.4605      0.6179     -0.6373
 
C       87 Cq:        2.5471 (MHz)
C       87 Eta:       0.5653
============
Atom: C       88
============
C       88 Coordinates     -1.126   19.467  -17.525   A
 
TOTAL tensor

               0.0383     -0.1635      0.1018
              -0.1635     -0.0897     -0.1917
               0.1018     -0.1917      0.0514

C       88 Eigenvalue  V_xx      -0.0568      
C       88 Eigenvector V_xx       0.7574      0.0343     -0.6520
C       88 Eigenvalue  V_yy      -0.2500      
C       88 Eigenvector V_yy       0.3281      0.8434      0.4255
C       88 Eigenvalue  V_zz       0.3068      
C       88 Eigenvector V_zz      -0.5645      0.5362     -0.6276
 
C       88 Cq:        2.3575 (MHz)
C       88 Eta:       0.6298
============
Atom: C       89
============
C       89 Coordinates     -1.564   18.329  -18.097   A
 
TOTAL tensor

               0.0392     -0.1870      0.1326
              -0.1870     -0.0883     -0.2111
               0.1326     -0.2111      0.0491

C       89 Eigenvalue  V_xx      -0.0880      
C       89 Eigenvector V_xx      -0.7478     -0.0391      0.6627
C       89 Eigenvalue  V_yy      -0.2677      
C       89 Eigenvector V_yy       0.3311      0.8433      0.4233
C       89 Eigenvalue  V_zz       0.3557      
C       89 Eigenvector V_zz      -0.5754      0.5360     -0.6177
 
C       89 Cq:        2.7331 (MHz)
C       89 Eta:       0.5050
============
Atom: C       90
============
C       90 Coordinates     -2.737   17.539  -17.599   A
 
TOTAL tensor

               0.0376      0.0390      0.0135
               0.0390     -0.1005     -0.0035
               0.0135     -0.0035      0.0629

C       90 Eigenvalue  V_xx       0.0412      
C       90 Eigenvector V_xx      -0.8408     -0.2435      0.4835
C       90 Eigenvalue  V_yy       0.0699      
C       90 Eigenvector V_yy       0.4765      0.0911      0.8745
C       90 Eigenvalue  V_zz      -0.1111      
C       90 Eigenvector V_zz       0.2570     -0.9656     -0.0394
 
C       90 Cq:       -0.8534 (MHz)
C       90 Eta:       0.2585
============
Atom: C       91
============
C       91 Coordinates     -3.126   17.963  -16.159   A
 
TOTAL tensor

              -0.0436      0.0177     -0.0380
               0.0177      0.0615      0.0220
              -0.0380      0.0220     -0.0179

C       91 Eigenvalue  V_xx       0.0084      
C       91 Eigenvector V_xx      -0.6114     -0.1197      0.7822
C       91 Eigenvalue  V_yy       0.0678      
C       91 Eigenvector V_yy       0.0822      0.9735      0.2132
C       91 Eigenvalue  V_zz      -0.0763      
C       91 Eigenvector V_zz      -0.7870      0.1947     -0.5854
 
C       91 Cq:       -0.5859 (MHz)
C       91 Eta:       0.7786
============
Atom: C       92
============
C       92 Coordinates     -3.150   19.506  -16.020   A
 
TOTAL tensor

              -0.0016      0.0076     -0.0328
               0.0076     -0.0177      0.0217
              -0.0328      0.0217      0.0193

C       92 Eigenvalue  V_xx      -0.0043      
C       92 Eigenvector V_xx       0.6449      0.7309      0.2233
C       92 Eigenvalue  V_yy      -0.0418      
C       92 Eigenvector V_yy      -0.5515      0.6474     -0.5261
C       92 Eigenvalue  V_zz       0.0461      
C       92 Eigenvector V_zz      -0.5291      0.2161      0.8206
 
C       92 Cq:        0.3544 (MHz)
C       92 Eta:       0.8144
============
Atom: C       93
============
C       93 Coordinates     -3.886   17.573  -18.622   A
 
TOTAL tensor

               0.0106     -0.0133      0.0433
              -0.0133     -0.0368      0.0080
               0.0433      0.0080      0.0263

C       93 Eigenvalue  V_xx      -0.0150      
C       93 Eigenvector V_xx       0.6185     -0.5713     -0.5394
C       93 Eigenvalue  V_yy      -0.0475      
C       93 Eigenvector V_yy       0.4502      0.8203     -0.3527
C       93 Eigenvalue  V_zz       0.0625      
C       93 Eigenvector V_zz       0.6440     -0.0247      0.7646
 
C       93 Cq:        0.4804 (MHz)
C       93 Eta:       0.5210
============
Atom: C       94
============
C       94 Coordinates     -1.044   21.725  -13.349   A
 
TOTAL tensor

              -0.0130     -0.0118      0.0397
              -0.0118     -0.0570      0.0018
               0.0397      0.0018      0.0701

C       94 Eigenvalue  V_xx      -0.0248      
C       94 Eigenvector V_xx       0.8703     -0.3383     -0.3579
C       94 Eigenvalue  V_yy      -0.0613      
C       94 Eigenvector V_yy      -0.3205     -0.9408      0.1101
C       94 Eigenvalue  V_zz       0.0861      
C       94 Eigenvector V_zz       0.3740     -0.0189      0.9272
 
C       94 Cq:        0.6613 (MHz)
C       94 Eta:       0.4238
============
Atom: C       95
============
C       95 Coordinates     -3.426   19.166  -12.398   A
 
TOTAL tensor

              -0.0078      0.4016     -0.0092
               0.4016      0.0263      0.1655
              -0.0092      0.1655     -0.0185

C       95 Eigenvalue  V_xx      -0.0105      
C       95 Eigenvector V_xx      -0.3828      0.0238      0.9235
C       95 Eigenvalue  V_yy      -0.4298      
C       95 Eigenvector V_yy      -0.6626      0.6896     -0.2924
C       95 Eigenvalue  V_zz       0.4402      
C       95 Eigenvector V_zz      -0.6438     -0.7238     -0.2482
 
C       95 Cq:        3.3826 (MHz)
C       95 Eta:       0.9525
============
Atom: C       96
============
C       96 Coordinates     -2.691   18.196  -11.462   A
 
TOTAL tensor

              -0.0136     -0.0219      0.0470
              -0.0219      0.0225     -0.0586
               0.0470     -0.0586     -0.0089

C       96 Eigenvalue  V_xx      -0.0204      
C       96 Eigenvector V_xx      -0.7481     -0.6366     -0.1874
C       96 Eigenvalue  V_yy      -0.0685      
C       96 Eigenvector V_yy      -0.5124      0.3747      0.7727
C       96 Eigenvalue  V_zz       0.0890      
C       96 Eigenvector V_zz       0.4216     -0.6741      0.6065
 
C       96 Cq:        0.6835 (MHz)
C       96 Eta:       0.5404
============
Atom: C       97
============
C       97 Coordinates     -1.727   17.274  -12.241   A
 
TOTAL tensor

              -0.0051     -0.0707     -0.0302
              -0.0707      0.0092      0.0107
              -0.0302      0.0107     -0.0040

C       97 Eigenvalue  V_xx      -0.0098      
C       97 Eigenvector V_xx       0.0349     -0.3908      0.9198
C       97 Eigenvalue  V_yy      -0.0727      
C       97 Eigenvector V_yy      -0.7509     -0.6176     -0.2339
C       97 Eigenvalue  V_zz       0.0824      
C       97 Eigenvector V_zz       0.6595     -0.6825     -0.3150
 
C       97 Cq:        0.6332 (MHz)
C       97 Eta:       0.7633
============
Atom: C       98
============
C       98 Coordinates     -1.098   16.170  -11.401   A
 
TOTAL tensor

              -0.0157     -0.0199      0.0186
              -0.0199      0.0128     -0.0286
               0.0186     -0.0286      0.0029

C       98 Eigenvalue  V_xx      -0.0209      
C       98 Eigenvector V_xx       0.1794      0.6957      0.6956
C       98 Eigenvalue  V_yy      -0.0276      
C       98 Eigenvector V_yy      -0.9029     -0.1644      0.3973
C       98 Eigenvalue  V_zz       0.0484      
C       98 Eigenvector V_zz       0.3907     -0.6993      0.5986
 
C       98 Cq:        0.3721 (MHz)
C       98 Eta:       0.1380
============
Atom: C       99
============
C       99 Coordinates     -3.766   17.385  -10.720   A
 
TOTAL tensor

               0.0099      0.0560     -0.0416
               0.0560     -0.0127     -0.0379
              -0.0416     -0.0379      0.0028

C       99 Eigenvalue  V_xx      -0.0326      
C       99 Eigenvector V_xx       0.4743      0.2637      0.8399
C       99 Eigenvalue  V_yy      -0.0588      
C       99 Eigenvector V_yy       0.5972     -0.7974     -0.0869
C       99 Eigenvalue  V_zz       0.0914      
C       99 Eigenvector V_zz       0.6468      0.5428     -0.5357
 
C       99 Cq:        0.7019 (MHz)
C       99 Eta:       0.2866
============
Atom: C      100
============
C      100 Coordinates     -1.915   19.057  -10.448   A
 
TOTAL tensor

              -0.0146      0.0509      0.0682
               0.0509     -0.0165      0.0409
               0.0682      0.0409      0.0311

C      100 Eigenvalue  V_xx      -0.0381      
C      100 Eigenvector V_xx       0.1842      0.7560     -0.6281
C      100 Eigenvalue  V_yy      -0.0734      
C      100 Eigenvector V_yy      -0.8090      0.4795      0.3399
C      100 Eigenvalue  V_zz       0.1116      
C      100 Eigenvector V_zz       0.5582      0.4455      0.7000
 
C      100 Cq:        0.8572 (MHz)
C      100 Eta:       0.3165
============
Atom: O        1
============
O        1 Coordinates      3.113   19.216   18.821   A
 
TOTAL tensor

               0.1588      0.6949     -1.0278
               0.6949     -0.4256     -0.3931
              -1.0278     -0.3931      0.2668

O        1 Eigenvalue  V_xx      -0.5481      
O        1 Eigenvector V_xx      -0.2425     -0.7181     -0.6523
O        1 Eigenvalue  V_yy      -0.9937      
O        1 Eigenvector V_yy      -0.7050      0.5923     -0.3901
O        1 Eigenvalue  V_zz       1.5418      
O        1 Eigenvector V_zz       0.6665      0.3653     -0.6499
 
O        1 Cq:       -9.2668 (MHz)
O        1 Eta:       0.2890
============
Atom: O        2
============
O        2 Coordinates      4.615   19.988   17.413   A
 
TOTAL tensor

               0.1708     -0.9113     -0.2368
              -0.9113     -0.8589     -0.3133
              -0.2368     -0.3133      0.6881

O        2 Eigenvalue  V_xx       0.6770      
O        2 Eigenvector V_xx       0.7078     -0.5180      0.4804
O        2 Eigenvalue  V_yy       0.7846      
O        2 Eigenvector V_yy      -0.4998      0.1134      0.8587
O        2 Eigenvalue  V_zz      -1.4615      
O        2 Eigenvector V_zz      -0.4993     -0.8479     -0.1786
 
O        2 Cq:        8.7845 (MHz)
O        2 Eta:       0.0736
============
Atom: O        3
============
O        3 Coordinates      4.391   20.613   21.672   A
 
TOTAL tensor

              -0.6603     -0.4276      1.4558
              -0.4276     -0.0175      0.0894
               1.4558      0.0894      0.6778

O        3 Eigenvalue  V_xx       0.0672      
O        3 Eigenvector V_xx       0.1475     -0.9665     -0.2102
O        3 Eigenvalue  V_yy       1.6261      
O        3 Eigenvector V_yy       0.5474     -0.0972      0.8312
O        3 Eigenvalue  V_zz      -1.6934      
O        3 Eigenvector V_zz      -0.8238     -0.2377      0.5147
 
O        3 Cq:       10.1778 (MHz)
O        3 Eta:       0.9206
============
Atom: O        4
============
O        4 Coordinates     -0.350   15.188   21.929   A
 
TOTAL tensor

              -0.6204     -0.1941     -0.1333
              -0.1941     -0.6144      0.7647
              -0.1333      0.7647      1.2348

O        4 Eigenvalue  V_xx      -0.5774      
O        4 Eigenvector V_xx       0.9121     -0.3494      0.2146
O        4 Eigenvalue  V_yy      -0.9497      
O        4 Eigenvector V_yy      -0.4003     -0.8723      0.2809
O        4 Eigenvalue  V_zz       1.5271      
O        4 Eigenvector V_zz      -0.0890      0.3421      0.9354
 
O        4 Cq:       -9.1787 (MHz)
O        4 Eta:       0.2438
============
Atom: O        5
============
O        5 Coordinates      1.117   14.560   23.522   A
 
TOTAL tensor

               0.7286      0.0315      0.1866
               0.0315      0.4188     -0.8478
               0.1866     -0.8478     -1.1474

O        5 Eigenvalue  V_xx       0.7154      
O        5 Eigenvector V_xx       0.8489      0.5080     -0.1462
O        5 Eigenvalue  V_yy       0.8180      
O        5 Eigenvector V_yy      -0.5224      0.7638     -0.3791
O        5 Eigenvalue  V_zz      -1.5333      
O        5 Eigenvector V_zz      -0.0809      0.3981      0.9138
 
O        5 Cq:        9.2160 (MHz)
O        5 Eta:       0.0669
============
Atom: O        6
============
O        6 Coordinates      6.364    7.037   16.464   A
 
TOTAL tensor

               0.0240     -0.6517      1.0443
              -0.6517     -0.3520     -0.4585
               1.0443     -0.4585      0.3281

O        6 Eigenvalue  V_xx      -0.5659      
O        6 Eigenvector V_xx       0.1472     -0.7996     -0.5822
O        6 Eigenvalue  V_yy      -0.9826      
O        6 Eigenvector V_yy       0.7643      0.4656     -0.4461
O        6 Eigenvalue  V_zz       1.5484      
O        6 Eigenvector V_zz       0.6278     -0.3793      0.6797
 
O        6 Cq:       -9.3067 (MHz)
O        6 Eta:       0.2691
============
Atom: O        7
============
O        7 Coordinates      7.751    6.218   17.958   A
 
TOTAL tensor

               0.2868      0.8418      0.1575
               0.8418     -1.0174     -0.2237
               0.1575     -0.2237      0.7305

O        7 Eigenvalue  V_xx       0.6783      
O        7 Eigenvector V_xx       0.7786      0.4449     -0.4424
O        7 Eigenvalue  V_yy       0.7851      
O        7 Eigenvector V_yy       0.4482      0.0990      0.8884
O        7 Eigenvalue  V_zz      -1.4634      
O        7 Eigenvector V_zz       0.4391     -0.8901     -0.1223
 
O        7 Cq:        8.7955 (MHz)
O        7 Eta:       0.0730
============
Atom: O        8
============
O        8 Coordinates      7.709    5.461   13.784   A
 
TOTAL tensor

              -0.4696      0.8586     -1.0700
               0.8586     -0.5696      0.2226
              -1.0700      0.2226      1.0392

O        8 Eigenvalue  V_xx       0.0810      
O        8 Eigenvector V_xx       0.4970      0.7835      0.3730
O        8 Eigenvalue  V_yy       1.6146      
O        8 Eigenvector V_yy       0.4876      0.1033     -0.8669
O        8 Eigenvalue  V_zz      -1.6956      
O        8 Eigenvector V_zz      -0.7178      0.6127     -0.3307
 
O        8 Cq:       10.1913 (MHz)
O        8 Eta:       0.9044
============
Atom: O        9
============
O        9 Coordinates      2.925   11.084   13.637   A
 
TOTAL tensor

              -0.6147      0.1508      0.1075
               0.1508     -0.6107      0.7611
               0.1075      0.7611      1.2253

O        9 Eigenvalue  V_xx      -0.5883      
O        9 Eigenvector V_xx       0.9401      0.2908     -0.1777
O        9 Eigenvalue  V_yy      -0.9224      
O        9 Eigenvector V_yy      -0.3332      0.8938     -0.3001
O        9 Eigenvalue  V_zz       1.5107      
O        9 Eigenvector V_zz       0.0716      0.3413      0.9372
 
O        9 Cq:       -9.0800 (MHz)
O        9 Eta:       0.2211
============
Atom: O       10
============
O       10 Coordinates      4.385   11.745   12.047   A
 
TOTAL tensor

               0.7146      0.0153     -0.1373
               0.0153      0.3419     -0.8765
              -0.1373     -0.8765     -1.0565

O       10 Eigenvalue  V_xx       0.6660      
O       10 Eigenvector V_xx       0.7995     -0.5587      0.2205
O       10 Eigenvalue  V_yy       0.8187      
O       10 Eigenvector V_yy       0.5982      0.7082     -0.3749
O       10 Eigenvalue  V_zz      -1.4847      
O       10 Eigenvector V_zz       0.0532      0.4316      0.9005
 
O       10 Cq:        8.9238 (MHz)
O       10 Eta:       0.1029
============
Atom: O       11
============
O       11 Coordinates     -3.113   27.325  -18.821   A
 
TOTAL tensor

               0.1588     -0.6949     -1.0278
              -0.6949     -0.4256      0.3931
              -1.0278      0.3931      0.2668

O       11 Eigenvalue  V_xx      -0.5481      
O       11 Eigenvector V_xx       0.2425     -0.7181      0.6523
O       11 Eigenvalue  V_yy      -0.9937      
O       11 Eigenvector V_yy      -0.7050     -0.5923     -0.3901
O       11 Eigenvalue  V_zz       1.5418      
O       11 Eigenvector V_zz       0.6665     -0.3653     -0.6499
 
O       11 Cq:       -9.2668 (MHz)
O       11 Eta:       0.2890
============
Atom: O       12
============
O       12 Coordinates     -4.615   28.096  -17.413   A
 
TOTAL tensor

               0.1708      0.9113     -0.2368
               0.9113     -0.8589      0.3133
              -0.2368      0.3133      0.6881

O       12 Eigenvalue  V_xx       0.6770      
O       12 Eigenvector V_xx       0.7078      0.5180      0.4804
O       12 Eigenvalue  V_yy       0.7846      
O       12 Eigenvector V_yy       0.4998      0.1134     -0.8587
O       12 Eigenvalue  V_zz      -1.4615      
O       12 Eigenvector V_zz      -0.4993      0.8479     -0.1786
 
O       12 Cq:        8.7845 (MHz)
O       12 Eta:       0.0736
============
Atom: O       13
============
O       13 Coordinates     -4.391   28.721  -21.672   A
 
TOTAL tensor

              -0.6603      0.4276      1.4558
               0.4276     -0.0175     -0.0894
               1.4558     -0.0894      0.6778

O       13 Eigenvalue  V_xx       0.0672      
O       13 Eigenvector V_xx       0.1475      0.9665     -0.2102
O       13 Eigenvalue  V_yy       1.6261      
O       13 Eigenvector V_yy      -0.5474     -0.0972     -0.8312
O       13 Eigenvalue  V_zz      -1.6934      
O       13 Eigenvector V_zz      -0.8238      0.2377      0.5147
 
O       13 Cq:       10.1778 (MHz)
O       13 Eta:       0.9206
============
Atom: O       14
============
O       14 Coordinates      0.350   23.296  -21.929   A
 
TOTAL tensor

              -0.6204      0.1941     -0.1333
               0.1941     -0.6144     -0.7647
              -0.1333     -0.7647      1.2348

O       14 Eigenvalue  V_xx      -0.5774      
O       14 Eigenvector V_xx       0.9121      0.3494      0.2146
O       14 Eigenvalue  V_yy      -0.9497      
O       14 Eigenvector V_yy       0.4003     -0.8723     -0.2809
O       14 Eigenvalue  V_zz       1.5271      
O       14 Eigenvector V_zz      -0.0890     -0.3421      0.9354
 
O       14 Cq:       -9.1787 (MHz)
O       14 Eta:       0.2438
============
Atom: O       15
============
O       15 Coordinates     -1.117   22.668  -23.522   A
 
TOTAL tensor

               0.7286     -0.0315      0.1866
              -0.0315      0.4188      0.8478
               0.1866      0.8478     -1.1474

O       15 Eigenvalue  V_xx       0.7154      
O       15 Eigenvector V_xx       0.8489     -0.5080     -0.1462
O       15 Eigenvalue  V_yy       0.8180      
O       15 Eigenvector V_yy       0.5224      0.7638      0.3791
O       15 Eigenvalue  V_zz      -1.5333      
O       15 Eigenvector V_zz      -0.0809     -0.3981      0.9138
 
O       15 Cq:        9.2160 (MHz)
O       15 Eta:       0.0669
============
Atom: O       16
============
O       16 Coordinates     -6.364   15.145  -16.464   A
 
TOTAL tensor

               0.0240      0.6517      1.0443
               0.6517     -0.3520      0.4585
               1.0443      0.4585      0.3281

O       16 Eigenvalue  V_xx      -0.5659      
O       16 Eigenvector V_xx      -0.1472     -0.7996      0.5822
O       16 Eigenvalue  V_yy      -0.9826      
O       16 Eigenvector V_yy       0.7643     -0.4656     -0.4461
O       16 Eigenvalue  V_zz       1.5484      
O       16 Eigenvector V_zz       0.6278      0.3793      0.6797
 
O       16 Cq:       -9.3067 (MHz)
O       16 Eta:       0.2691
============
Atom: O       17
============
O       17 Coordinates     -7.751   14.326  -17.958   A
 
TOTAL tensor

               0.2868     -0.8418      0.1575
              -0.8418     -1.0174      0.2237
               0.1575      0.2237      0.7305

O       17 Eigenvalue  V_xx       0.6783      
O       17 Eigenvector V_xx       0.7786     -0.4449     -0.4424
O       17 Eigenvalue  V_yy       0.7851      
O       17 Eigenvector V_yy      -0.4482      0.0990     -0.8884
O       17 Eigenvalue  V_zz      -1.4634      
O       17 Eigenvector V_zz       0.4391      0.8901     -0.1223
 
O       17 Cq:        8.7955 (MHz)
O       17 Eta:       0.0730
============
Atom: O       18
============
O       18 Coordinates     -7.709   13.569  -13.784   A
 
TOTAL tensor

              -0.4696     -0.8586     -1.0700
              -0.8586     -0.5696     -0.2226
              -1.0700     -0.2226      1.0392

O       18 Eigenvalue  V_xx       0.0810      
O       18 Eigenvector V_xx       0.4970     -0.7835      0.3730
O       18 Eigenvalue  V_yy       1.6146      
O       18 Eigenvector V_yy       0.4876     -0.1033     -0.8669
O       18 Eigenvalue  V_zz      -1.6956      
O       18 Eigenvector V_zz       0.7178      0.6127      0.3307
 
O       18 Cq:       10.1913 (MHz)
O       18 Eta:       0.9044
============
Atom: O       19
============
O       19 Coordinates     -2.925   19.192  -13.637   A
 
TOTAL tensor

              -0.6147     -0.1508      0.1075
              -0.1508     -0.6107     -0.7611
               0.1075     -0.7611      1.2253

O       19 Eigenvalue  V_xx      -0.5883      
O       19 Eigenvector V_xx      -0.9401      0.2908      0.1777
O       19 Eigenvalue  V_yy      -0.9224      
O       19 Eigenvector V_yy      -0.3332     -0.8938     -0.3001
O       19 Eigenvalue  V_zz       1.5107      
O       19 Eigenvector V_zz       0.0716     -0.3413      0.9372
 
O       19 Cq:       -9.0800 (MHz)
O       19 Eta:       0.2211
============
Atom: O       20
============
O       20 Coordinates     -4.385   19.854  -12.047   A
 
TOTAL tensor

               0.7146     -0.0153     -0.1373
              -0.0153      0.3419      0.8765
              -0.1373      0.8765     -1.0565

O       20 Eigenvalue  V_xx       0.6660      
O       20 Eigenvector V_xx       0.7995      0.5587      0.2205
O       20 Eigenvalue  V_yy       0.8187      
O       20 Eigenvector V_yy      -0.5982      0.7082      0.3749
O       20 Eigenvalue  V_zz      -1.4847      
O       20 Eigenvector V_zz       0.0532     -0.4316      0.9005
 
O       20 Cq:        8.9238 (MHz)
O       20 Eta:       0.1029
