# Supplementary material for: Enantiotropy of Simvastatin as a Result of Weakened Interactions in the Crystal Lattice: Entropy-Driven Double Transitions and the Transient Modulated Phase as Seen by Solid-State NMR Spectroscopy
Source: Molecules. 2022 Jan 20;27(3):679. doi: 10.3390/molecules27030679 (PMC8838109; doi:10.3390/molecules27030679)
Supplement: Supplementary file 1 [file molecules-27-00679-s001.zip › FormI.PDB]

REMARK   Materials Studio PDB file
REMARK   related to the paper by Brus et al. that is under review in Molecules (2022)
CRYST1    6.128   17.296   22.466  90.00  90.00  90.00 P212121
ORIGX1      1.000000  0.000000  0.000000        0.00000
ORIGX2      0.000000  1.000000  0.000000        0.00000
ORIGX3      0.000000  0.000000  1.000000        0.00000
SCALE1      0.163177  0.000000  0.000000        0.00000   
SCALE2      0.000000  0.057815  0.000000        0.00000   
SCALE3      0.000000  0.000000  0.044512        0.00000   
ATOM      1  O1  MOL     2       3.451   1.972   1.140  1.00  0.08           O    
ATOM      2  O2  MOL     2       4.993   2.697  -0.257  1.00  0.10           O1-  
ATOM      3  O3  MOL     2       4.561   3.721   3.867  1.00  0.12           O    
ATOM      4  O4  MOL     2      -0.023  -2.164   4.056  1.00  0.06           O    
ATOM      5  O5  MOL     2       1.488  -2.634   5.668  1.00  0.10           O1-  
ATOM      6  C1  MOL     2       4.325   2.918   0.748  1.00  0.07           C    
ATOM      7  C2  MOL     2       4.416   4.227   1.491  1.00  0.08           C    
ATOM      8  C3  MOL     2       3.723   4.290   2.848  1.00  0.08           C    
ATOM      9  C4  MOL     2       2.399   3.538   2.745  1.00  0.07           C    
ATOM     10  C5  MOL     2       2.625   2.091   2.357  1.00  0.06           C    
ATOM     11  C6  MOL     2       1.336   1.335   2.064  1.00  0.07           C    
ATOM     12  C7  MOL     2       1.496  -0.186   1.987  1.00  0.06           C    
ATOM     13  C8  MOL     2       0.767  -2.919   3.069  1.00  0.05           C    
ATOM     14  C9  MOL     2       0.616  -4.422   3.248  1.00  0.07           C    
ATOM     15  C10 MOL     2      -0.807  -4.953   3.023  1.00  0.08           C    
ATOM     16  C11 MOL     2      -1.479  -4.231   1.895  1.00  0.07           C    
ATOM     17  C12 MOL     2      -1.014  -3.111   1.296  1.00  0.06           C    
ATOM     18  C13 MOL     2      -1.744  -2.502   0.198  1.00  0.07           C    
ATOM     19  C14 MOL     2      -1.363  -1.346  -0.378  1.00  0.07           C    
ATOM     20  C15 MOL     2      -0.196  -0.529   0.087  1.00  0.06           C    
ATOM     21  C16 MOL     2       0.217  -0.911   1.531  1.00  0.05           C    
ATOM     22  C17 MOL     2       0.300  -2.453   1.688  1.00  0.05           C    
ATOM     23  C18 MOL     2       0.943  -0.592  -0.944  1.00  0.08           C    
ATOM     24  C19 MOL     2      -1.687  -4.942   4.285  1.00  0.10           C    
ATOM     25  C20 MOL     2       0.473  -2.047   5.294  1.00  0.07           C    
ATOM     26  C21 MOL     2      -0.357  -1.124   6.197  1.00  0.09           C    
ATOM     27  C22 MOL     2      -1.259  -0.179   5.368  0.67  0.14           C    
ATOM     28  C23 MOL     2      -1.961   0.906   6.180  0.67  0.18           C    
ATOM     29  C24 MOL     2       0.624  -0.337   7.076  0.67  0.18           C    
ATOM     30  C25 MOL     2      -1.208  -2.045   7.095  0.67  0.16           C    
ATOM     31  H21 MOL     2       5.476   4.502   1.570  1.00  0.10           H    
ATOM     32  H22 MOL     2       3.935   4.966   0.828  1.00  0.10           H    
ATOM     33  H31 MOL     2       3.532   5.345   3.091  1.00  0.09           H    
ATOM     34  H41 MOL     2       1.868   3.562   3.707  1.00  0.09           H    
ATOM     35  H42 MOL     2       1.764   4.039   1.997  1.00  0.09           H    
ATOM     36  H51 MOL     2       3.204   1.584   3.147  1.00  0.07           H    
ATOM     37  H61 MOL     2       0.609   1.593   2.854  1.00  0.08           H    
ATOM     38  H62 MOL     2       0.923   1.739   1.128  1.00  0.08           H    
ATOM     39  H71 MOL     2       1.790  -0.541   2.987  1.00  0.07           H    
ATOM     40  H72 MOL     2       2.333  -0.443   1.319  1.00  0.07           H    
ATOM     41  H81 MOL     2       1.819  -2.647   3.235  1.00  0.06           H    
ATOM     42  H91 MOL     2       0.992  -4.717   4.237  1.00  0.08           H    
ATOM     43  H92 MOL     2       1.291  -4.881   2.507  1.00  0.08           H    
ATOM     44 1H10 MOL     2      -0.708  -6.015   2.732  1.00  0.09           H    
ATOM     45 1H11 MOL     2      -2.433  -4.646   1.549  1.00  0.08           H    
ATOM     46 1H13 MOL     2      -2.630  -3.034  -0.164  1.00  0.08           H    
ATOM     47 1H14 MOL     2      -1.930  -0.949  -1.225  1.00  0.09           H    
ATOM     48 1H15 MOL     2      -0.542   0.517   0.098  1.00  0.08           H    
ATOM     49 1H16 MOL     2      -0.609  -0.577   2.182  1.00  0.06           H    
ATOM     50 1H17 MOL     2       1.072  -2.818   0.984  1.00  0.06           H    
ATOM     51 1H18 MOL     2       0.547  -0.419  -1.954  1.00  0.10           H    
ATOM     52 2H18 MOL     2       1.431  -1.578  -0.948  1.00  0.10           H    
ATOM     53 3H18 MOL     2       1.711   0.170  -0.753  1.00  0.10           H    
ATOM     54 1H19 MOL     2      -2.638  -5.457   4.097  1.00  0.12           H    
ATOM     55 2H19 MOL     2      -1.181  -5.460   5.114  1.00  0.12           H    
ATOM     56 3H19 MOL     2      -1.923  -3.919   4.605  1.00  0.12           H    
ATOM     57 1H22 MOL     2      -2.008  -0.785   4.837  0.67  0.16           H    
ATOM     58 2H22 MOL     2      -0.649   0.306   4.589  0.67  0.16           H    
ATOM     59 1H23 MOL     2      -2.641   1.480   5.537  0.67  0.22           H    
ATOM     60 2H23 MOL     2      -2.551   0.490   7.008  0.67  0.22           H    
ATOM     61 3H23 MOL     2      -1.247   1.625   6.601  0.67  0.22           H    
ATOM     62 1H24 MOL     2       0.076   0.206   7.856  0.67  0.24           H    
ATOM     63 2H24 MOL     2       1.330  -1.017   7.567  0.67  0.24           H    
ATOM     64 3H24 MOL     2       1.199   0.392   6.487  0.67  0.24           H    
ATOM     65 1H25 MOL     2      -1.716  -1.452   7.868  0.67  0.17           H    
ATOM     66 2H25 MOL     2      -0.578  -2.783   7.608  0.67  0.17           H    
ATOM     67 3H25 MOL     2      -1.974  -2.573   6.511  0.67  0.17           H    
ATOM     68 1H53 MOL     2       4.616   4.393   4.578  1.00  0.28           H    
TER      69 
CONECT    1    4
CONECT    2    7   11
CONECT    3    7
CONECT    4    9    1
CONECT    5   14   26
CONECT    6   26
CONECT    7    2    3    8
CONECT    8    7    9   32   33
CONECT    9    4    8   10   34
CONECT   10    9   11   35   36
CONECT   11    2   10   12   37
CONECT   12   11   13   38   39
CONECT   13   12   22   40   41
CONECT   14    5   15   23   42
CONECT   15   14   16   43   44
CONECT   16   15   17   25   45
CONECT   17   16   18   46
CONECT   18   17   19   23
CONECT   19   18   20   47
CONECT   20   19   21   48
CONECT   21   20   22   24   49
CONECT   22   13   21   23   50
CONECT   23   14   18   22   51
CONECT   24   21   52   53   54
CONECT   25   16   55   56   57
CONECT   26    5    6   27
CONECT   27   26   28   30   31
CONECT   28   27   29   58   59
CONECT   29   28   60   61   62
CONECT   30   27   63   64   65
CONECT   31   27   66   67   68
CONECT   32    8
CONECT   33    8
CONECT   34    9
CONECT   35   10
CONECT   36   10
CONECT   37   11
CONECT   38   12
CONECT   39   12
CONECT   40   13
CONECT   41   13
CONECT   42   14
CONECT   43   15
CONECT   44   15
CONECT   45   16
CONECT   46   17
CONECT   47   19
CONECT   48   20
CONECT   49   21
CONECT   50   22
CONECT   51   23
CONECT   52   24
CONECT   53   24
CONECT   54   24
CONECT   55   25
CONECT   56   25
CONECT   57   25
CONECT   58   28
CONECT   59   28
CONECT   60   29
CONECT   61   29
CONECT   62   29
CONECT   63   30
CONECT   64   30
CONECT   65   30
CONECT   66   31
CONECT   67   31
CONECT   68   31
END
