# Supplementary material for: Enantiotropy of Simvastatin as a Result of Weakened Interactions in the Crystal Lattice: Entropy-Driven Double Transitions and the Transient Modulated Phase as Seen by Solid-State NMR Spectroscopy
Source: Molecules. 2022 Jan 20;27(3):679. doi: 10.3390/molecules27030679 (PMC8838109; doi:10.3390/molecules27030679)
Supplement: Supplementary file 1 [file molecules-27-00679-s001.zip › FormI.MAGRES]

============
Atom: H        1
============
H        1 Coordinates      5.476    4.502    1.570   A
 
TOTAL Shielding Tensor

              31.5243      2.2923     -0.6469
               1.6134     26.5731      0.0551
              -1.3754      1.0685     29.1008

H        1 Eigenvalue  sigma_xx      32.3892 (ppm)
H        1 Eigenvector sigma_xx       0.9279      0.2888     -0.2360
H        1 Eigenvalue  sigma_yy      29.1362 (ppm)
H        1 Eigenvector sigma_yy       0.1413      0.3135      0.9390
H        1 Eigenvalue  sigma_zz      25.6728 (ppm)
H        1 Eigenvector sigma_zz       0.3451     -0.9046      0.2500
 
H        1 Isotropic:       29.0661 (ppm)
H        1 Anisotropy:      -5.0899 (ppm)
H        1 Asymmetry:        0.9587
 
============
Atom: H        2
============
H        2 Coordinates      3.935    4.966    0.828   A
 
TOTAL Shielding Tensor

              25.7917     -3.0723      0.8213
              -2.5806     26.9236     -3.2848
               0.2986     -4.2200     28.1259

H        2 Eigenvalue  sigma_xx      22.5318 (ppm)
H        2 Eigenvector sigma_xx       0.5495      0.7183      0.4268
H        2 Eigenvalue  sigma_yy      26.1341 (ppm)
H        2 Eigenvector sigma_yy      -0.7581      0.2139      0.6160
H        2 Eigenvalue  sigma_zz      32.1753 (ppm)
H        2 Eigenvector sigma_zz       0.3512     -0.6621      0.6621
 
H        2 Isotropic:       26.9471 (ppm)
H        2 Anisotropy:       7.8424 (ppm)
H        2 Asymmetry:        0.6890
 
============
Atom: H        3
============
H        3 Coordinates      3.532    5.345    3.091   A
 
TOTAL Shielding Tensor

              24.4672     -2.3710      0.6807
              -2.7351     29.0293      2.0317
               0.1730      0.7813     25.0546

H        3 Eigenvalue  sigma_xx      22.8648 (ppm)
H        3 Eigenvector sigma_xx       0.7955      0.4275     -0.4296
H        3 Eigenvalue  sigma_yy      25.2788 (ppm)
H        3 Eigenvector sigma_yy       0.4772     -0.0048      0.8788
H        3 Eigenvalue  sigma_zz      30.4076 (ppm)
H        3 Eigenvector sigma_zz      -0.3736      0.9040      0.2077
 
H        3 Isotropic:       26.1837 (ppm)
H        3 Anisotropy:       6.3358 (ppm)
H        3 Asymmetry:        0.5715
 
============
Atom: H        4
============
H        4 Coordinates      1.868    3.562    3.707   A
 
TOTAL Shielding Tensor

              29.0969     -0.5900     -3.1455
              -1.0965     27.9330      2.1498
              -2.9584      3.6200     31.2598

H        4 Eigenvalue  sigma_xx      25.9207 (ppm)
H        4 Eigenvector sigma_xx      -0.3922      0.6967     -0.6006
H        4 Eigenvalue  sigma_yy      27.7259 (ppm)
H        4 Eigenvector sigma_yy       0.7797      0.5983      0.1849
H        4 Eigenvalue  sigma_zz      34.6432 (ppm)
H        4 Eigenvector sigma_zz      -0.4882      0.3958      0.7778
 
H        4 Isotropic:       29.4299 (ppm)
H        4 Anisotropy:       7.8199 (ppm)
H        4 Asymmetry:        0.3463
 
============
Atom: H        5
============
H        5 Coordinates      1.764    4.039    1.997   A
 
TOTAL Shielding Tensor

              30.4762     -0.9751      2.2902
              -1.9136     28.6235     -1.6154
               2.7973     -2.3598     27.9439

H        5 Eigenvalue  sigma_xx      25.9077 (ppm)
H        5 Eigenvector sigma_xx      -0.3274      0.4384      0.8370
H        5 Eigenvalue  sigma_yy      27.9249 (ppm)
H        5 Eigenvector sigma_yy       0.6077      0.7761     -0.1688
H        5 Eigenvalue  sigma_zz      33.2110 (ppm)
H        5 Eigenvector sigma_zz       0.7236     -0.4533      0.5205
 
H        5 Isotropic:       29.0145 (ppm)
H        5 Anisotropy:       6.2947 (ppm)
H        5 Asymmetry:        0.4807
 
============
Atom: H        6
============
H        6 Coordinates      3.204    1.584    3.147   A
 
TOTAL Shielding Tensor

              24.2057      0.6027      1.3407
               0.8287     25.4170     -1.2077
               1.1524     -1.4393     28.3642

H        6 Eigenvalue  sigma_xx      23.2910 (ppm)
H        6 Eigenvector sigma_xx      -0.8164      0.4772      0.3251
H        6 Eigenvalue  sigma_yy      25.6433 (ppm)
H        6 Eigenvector sigma_yy       0.5433      0.8255      0.1526
H        6 Eigenvalue  sigma_zz      29.0526 (ppm)
H        6 Eigenvector sigma_zz       0.1955     -0.3012      0.9333
 
H        6 Isotropic:       25.9956 (ppm)
H        6 Anisotropy:       4.5855 (ppm)
H        6 Asymmetry:        0.7695
 
============
Atom: H        7
============
H        7 Coordinates      0.609    1.593    2.854   A
 
TOTAL Shielding Tensor

              30.4109      0.1418     -3.8167
              -0.4703     30.0105      1.8147
              -4.1169      2.0428     28.2617

H        7 Eigenvalue  sigma_xx      33.9093 (ppm)
H        7 Eigenvector sigma_xx       0.7136     -0.3346     -0.6155
H        7 Eigenvalue  sigma_yy      29.9576 (ppm)
H        7 Eigenvector sigma_yy      -0.4330     -0.9013     -0.0122
H        7 Eigenvalue  sigma_zz      24.8162 (ppm)
H        7 Eigenvector sigma_zz       0.5507     -0.2752      0.7880
 
H        7 Isotropic:       29.5610 (ppm)
H        7 Anisotropy:      -7.1172 (ppm)
H        7 Asymmetry:        0.8328
 
============
Atom: H        8
============
H        8 Coordinates      0.923    1.739    1.128   A
 
TOTAL Shielding Tensor

              29.2911      0.0641      3.8323
              -0.3524     31.2393     -1.2064
               3.9061     -1.0773     27.7018

H        8 Eigenvalue  sigma_xx      32.8879 (ppm)
H        8 Eigenvector sigma_xx       0.6560     -0.4677      0.5924
H        8 Eigenvalue  sigma_yy      30.8919 (ppm)
H        8 Eigenvector sigma_yy      -0.4332     -0.8760     -0.2119
H        8 Eigenvalue  sigma_zz      24.4524 (ppm)
H        8 Eigenvector sigma_zz      -0.6180      0.1176      0.7773
 
H        8 Isotropic:       29.4107 (ppm)
H        8 Anisotropy:      -7.4375 (ppm)
H        8 Asymmetry:        0.4026
 
============
Atom: H        9
============
H        9 Coordinates      1.790   -0.541    2.987   A
 
TOTAL Shielding Tensor

              27.4189      2.3968      2.8229
               1.7861     30.9285     -3.8744
               2.4542     -2.7439     31.2398

H        9 Eigenvalue  sigma_xx      34.4374 (ppm)
H        9 Eigenvector sigma_xx       0.0866     -0.6557      0.7500
H        9 Eigenvalue  sigma_yy      30.9051 (ppm)
H        9 Eigenvector sigma_yy       0.6820      0.5878      0.4352
H        9 Eigenvalue  sigma_zz      24.2447 (ppm)
H        9 Eigenvector sigma_zz      -0.7262      0.4738      0.4981
 
H        9 Isotropic:       29.8624 (ppm)
H        9 Anisotropy:      -8.4266 (ppm)
H        9 Asymmetry:        0.6288
 
============
Atom: H       10
============
H       10 Coordinates      2.333   -0.443    1.319   A
 
TOTAL Shielding Tensor

              32.5322     -0.2958     -2.8020
              -0.5327     27.9510      1.0779
              -2.0835      2.5671     26.6689

H       10 Eigenvalue  sigma_xx      24.9316 (ppm)
H       10 Eigenvector sigma_xx       0.2455     -0.4760      0.8445
H       10 Eigenvalue  sigma_yy      28.6131 (ppm)
H       10 Eigenvector sigma_yy       0.3326      0.8596      0.3879
H       10 Eigenvalue  sigma_zz      33.6075 (ppm)
H       10 Eigenvector sigma_zz      -0.9106      0.1857      0.3693
 
H       10 Isotropic:       29.0507 (ppm)
H       10 Anisotropy:       6.8352 (ppm)
H       10 Asymmetry:        0.8079
 
============
Atom: H       11
============
H       11 Coordinates      1.819   -2.647    3.235   A
 
TOTAL Shielding Tensor

              27.8263      0.3558     -0.6376
               0.2898     24.6749     -0.7236
              -2.2108     -0.4714     24.3520

H       11 Eigenvalue  sigma_xx      23.6340 (ppm)
H       11 Eigenvector sigma_xx       0.2633      0.4175      0.8697
H       11 Eigenvalue  sigma_yy      24.8145 (ppm)
H       11 Eigenvector sigma_yy      -0.2627      0.8985     -0.3518
H       11 Eigenvalue  sigma_zz      28.4047 (ppm)
H       11 Eigenvector sigma_zz      -0.9283     -0.1358      0.3462
 
H       11 Isotropic:       25.6177 (ppm)
H       11 Anisotropy:       4.1805 (ppm)
H       11 Asymmetry:        0.4236
 
============
Atom: H       12
============
H       12 Coordinates      0.992   -4.717    4.237   A
 
TOTAL Shielding Tensor

              27.2557     -0.0435      4.0481
              -1.3549     29.3738     -1.0153
               2.9716     -2.0617     29.2964

H       12 Eigenvalue  sigma_xx      24.5908 (ppm)
H       12 Eigenvector sigma_xx       0.7858     -0.0823     -0.6130
H       12 Eigenvalue  sigma_yy      28.5919 (ppm)
H       12 Eigenvector sigma_yy       0.3307      0.8935      0.3039
H       12 Eigenvalue  sigma_zz      32.7433 (ppm)
H       12 Eigenvector sigma_zz      -0.5227      0.4415     -0.7293
 
H       12 Isotropic:       28.6420 (ppm)
H       12 Anisotropy:       6.1520 (ppm)
H       12 Asymmetry:        0.9756
 
============
Atom: H       13
============
H       13 Coordinates      1.291   -4.881    2.507   A
 
TOTAL Shielding Tensor

              30.1765     -2.4510     -2.1453
              -3.2098     28.2625      2.6414
              -3.7094      2.7488     27.0104

H       13 Eigenvalue  sigma_xx      24.7580 (ppm)
H       13 Eigenvector sigma_xx      -0.2034      0.4884     -0.8486
H       13 Eigenvalue  sigma_yy      26.3484 (ppm)
H       13 Eigenvector sigma_yy       0.6867      0.6889      0.2319
H       13 Eigenvalue  sigma_zz      34.3431 (ppm)
H       13 Eigenvector sigma_zz      -0.6979      0.5356      0.4755
 
H       13 Isotropic:       28.4832 (ppm)
H       13 Anisotropy:       8.7899 (ppm)
H       13 Asymmetry:        0.2714
 
============
Atom: H       14
============
H       14 Coordinates     -0.708   -6.015    2.732   A
 
TOTAL Shielding Tensor

              24.7914     -0.2163     -0.0347
               0.5821     33.1037      2.5887
              -1.1085      3.6270     26.4426

H       14 Eigenvalue  sigma_xx      24.3688 (ppm)
H       14 Eigenvector sigma_xx      -0.8171      0.2083     -0.5375
H       14 Eigenvalue  sigma_yy      25.6402 (ppm)
H       14 Eigenvector sigma_yy      -0.5764     -0.3020      0.7593
H       14 Eigenvalue  sigma_zz      34.3287 (ppm)
H       14 Eigenvector sigma_zz      -0.0041      0.9302      0.3669
 
H       14 Isotropic:       28.1126 (ppm)
H       14 Anisotropy:       9.3242 (ppm)
H       14 Asymmetry:        0.2045
 
============
Atom: H       15
============
H       15 Coordinates     -2.433   -4.646    1.549   A
 
TOTAL Shielding Tensor

              24.2380     -0.0030      0.3356
               0.1981     25.9575      0.6046
              -0.2035      1.3827     25.6586

H       15 Eigenvalue  sigma_xx      24.2324 (ppm)
H       15 Eigenvector sigma_xx       0.9987     -0.0498     -0.0115
H       15 Eigenvalue  sigma_yy      24.8036 (ppm)
H       15 Eigenvector sigma_yy       0.0237      0.6512     -0.7586
H       15 Eigenvalue  sigma_zz      26.8182 (ppm)
H       15 Eigenvector sigma_zz       0.0453      0.7573      0.6515
 
H       15 Isotropic:       25.2847 (ppm)
H       15 Anisotropy:       2.3002 (ppm)
H       15 Asymmetry:        0.3725
 
============
Atom: H       16
============
H       16 Coordinates     -2.630   -3.034   -0.164   A
 
TOTAL Shielding Tensor

              23.6339      1.0784     -0.9400
               0.6870     25.9640      0.6025
               0.2339      2.2951     24.4476

H       16 Eigenvalue  sigma_xx      22.8025 (ppm)
H       16 Eigenvector sigma_xx      -0.7077      0.4480     -0.5464
H       16 Eigenvalue  sigma_yy      24.2977 (ppm)
H       16 Eigenvector sigma_yy      -0.6835     -0.2380      0.6901
H       16 Eigenvalue  sigma_zz      26.9453 (ppm)
H       16 Eigenvector sigma_zz       0.1791      0.8618      0.4746
 
H       16 Isotropic:       24.6818 (ppm)
H       16 Anisotropy:       3.3952 (ppm)
H       16 Asymmetry:        0.6606
 
============
Atom: H       17
============
H       17 Coordinates     -1.930   -0.949   -1.225   A
 
TOTAL Shielding Tensor

              25.6911     -0.1335      0.4568
               1.1061     24.5761     -0.0350
               0.1311      0.2349     23.8530

H       17 Eigenvalue  sigma_xx      23.8062 (ppm)
H       17 Eigenvector sigma_xx      -0.1447     -0.0370      0.9888
H       17 Eigenvalue  sigma_yy      24.3940 (ppm)
H       17 Eigenvector sigma_yy      -0.3478      0.9374     -0.0158
H       17 Eigenvalue  sigma_zz      25.9200 (ppm)
H       17 Eigenvector sigma_zz      -0.9263     -0.3462     -0.1485
 
H       17 Isotropic:       24.7067 (ppm)
H       17 Anisotropy:       1.8199 (ppm)
H       17 Asymmetry:        0.4845
 
============
Atom: H       18
============
H       18 Coordinates     -0.542    0.517    0.098   A
 
TOTAL Shielding Tensor

              25.0000     -5.7053      0.8097
              -3.9098     32.9705     -0.5204
               1.0579      0.7896     23.1108

H       18 Eigenvalue  sigma_xx      22.0023 (ppm)
H       18 Eigenvector sigma_xx       0.7060      0.3172     -0.6332
H       18 Eigenvalue  sigma_yy      23.8429 (ppm)
H       18 Eigenvector sigma_yy      -0.5653     -0.2863     -0.7736
H       18 Eigenvalue  sigma_zz      35.2361 (ppm)
H       18 Eigenvector sigma_zz      -0.4267      0.9041     -0.0228
 
H       18 Isotropic:       27.0271 (ppm)
H       18 Anisotropy:      12.3135 (ppm)
H       18 Asymmetry:        0.2242
 
============
Atom: H       19
============
H       19 Coordinates     -0.609   -0.577    2.182   A
 
TOTAL Shielding Tensor

              28.4920     -2.0053     -2.4704
              -1.1856     27.9739     -0.0402
              -2.5016      0.3246     30.1705

H       19 Eigenvalue  sigma_xx      25.9211 (ppm)
H       19 Eigenvector sigma_xx      -0.7334     -0.5415     -0.4109
H       19 Eigenvalue  sigma_yy      28.4860 (ppm)
H       19 Eigenvector sigma_yy       0.3032     -0.8016      0.5152
H       19 Eigenvalue  sigma_zz      32.2294 (ppm)
H       19 Eigenvector sigma_zz      -0.6084      0.2533      0.7521
 
H       19 Isotropic:       28.8788 (ppm)
H       19 Anisotropy:       5.0258 (ppm)
H       19 Asymmetry:        0.7655
 
============
Atom: H       20
============
H       20 Coordinates      1.072   -2.818    0.984   A
 
TOTAL Shielding Tensor

              27.2239     -0.4720     -3.3690
              -2.5798     28.1587      0.6209
              -4.5814      1.2408     28.9756

H       20 Eigenvalue  sigma_xx      23.9345 (ppm)
H       20 Eigenvector sigma_xx      -0.7895     -0.1543     -0.5941
H       20 Eigenvalue  sigma_yy      27.6370 (ppm)
H       20 Eigenvector sigma_yy       0.0939      0.9262     -0.3653
H       20 Eigenvalue  sigma_zz      32.7868 (ppm)
H       20 Eigenvector sigma_zz      -0.6065      0.3441      0.7167
 
H       20 Isotropic:       28.1194 (ppm)
H       20 Anisotropy:       7.0011 (ppm)
H       20 Asymmetry:        0.7933
 
============
Atom: H       21
============
H       21 Coordinates      0.547   -0.419   -1.954   A
 
TOTAL Shielding Tensor

              27.7990     -0.1293     -0.5471
              -0.1433     26.5569     -2.3201
               0.3853     -2.0974     36.1287

H       21 Eigenvalue  sigma_xx      26.0587 (ppm)
H       21 Eigenvector sigma_xx       0.0862      0.9730      0.2141
H       21 Eigenvalue  sigma_yy      27.8117 (ppm)
H       21 Eigenvector sigma_yy       0.9963     -0.0854     -0.0130
H       21 Eigenvalue  sigma_zz      36.6141 (ppm)
H       21 Eigenvector sigma_zz      -0.0056     -0.2144      0.9767
 
H       21 Isotropic:       30.1615 (ppm)
H       21 Anisotropy:       9.6789 (ppm)
H       21 Asymmetry:        0.2717
 
============
Atom: H       22
============
H       22 Coordinates      1.431   -1.578   -0.948   A
 
TOTAL Shielding Tensor

              28.9801     -3.2006     -2.0416
              -4.2134     32.0634      1.1056
              -2.2067      2.4975     29.8552

H       22 Eigenvalue  sigma_xx      26.2887 (ppm)
H       22 Eigenvector sigma_xx       0.8461      0.4581      0.2725
H       22 Eigenvalue  sigma_yy      28.8468 (ppm)
H       22 Eigenvector sigma_yy       0.0100      0.4974     -0.8675
H       22 Eigenvalue  sigma_zz      35.7632 (ppm)
H       22 Eigenvector sigma_zz      -0.5330      0.7367      0.4163
 
H       22 Isotropic:       30.2996 (ppm)
H       22 Anisotropy:       8.1955 (ppm)
H       22 Asymmetry:        0.4682
 
============
Atom: H       23
============
H       23 Coordinates      1.711    0.170   -0.753   A
 
TOTAL Shielding Tensor

              30.8591      4.7073     -0.7994
               4.3240     28.3800     -0.1226
              -1.1163      0.6211     28.9820

H       23 Eigenvalue  sigma_xx      24.7907 (ppm)
H       23 Eigenvector sigma_xx      -0.6053      0.7743     -0.1844
H       23 Eigenvalue  sigma_yy      29.0582 (ppm)
H       23 Eigenvector sigma_yy      -0.0215      0.2157      0.9762
H       23 Eigenvalue  sigma_zz      34.3723 (ppm)
H       23 Eigenvector sigma_zz      -0.7957     -0.5949      0.1139
 
H       23 Isotropic:       29.4070 (ppm)
H       23 Anisotropy:       7.4478 (ppm)
H       23 Asymmetry:        0.8595
 
============
Atom: H       24
============
H       24 Coordinates     -2.638   -5.457    4.097   A
 
TOTAL Shielding Tensor

              33.6062      4.1539     -0.5893
               3.4373     28.2720     -0.6613
              -2.7709     -1.4072     26.9932

H       24 Eigenvalue  sigma_xx      26.2396 (ppm)
H       24 Eigenvector sigma_xx       0.3507     -0.8524     -0.3879
H       24 Eigenvalue  sigma_yy      26.6241 (ppm)
H       24 Eigenvector sigma_yy       0.3576     -0.2610      0.8967
H       24 Eigenvalue  sigma_zz      36.0077 (ppm)
H       24 Eigenvector sigma_zz      -0.8655     -0.4532      0.2133
 
H       24 Isotropic:       29.6238 (ppm)
H       24 Anisotropy:       9.5758 (ppm)
H       24 Asymmetry:        0.0602
 
============
Atom: H       25
============
H       25 Coordinates     -1.181   -5.460    5.114   A
 
TOTAL Shielding Tensor

              27.7138     -0.2241     -0.2250
              -0.1696     29.2559     -2.7485
               0.3348     -3.8210     33.1362

H       25 Eigenvalue  sigma_xx      27.3273 (ppm)
H       25 Eigenvector sigma_xx       0.3508      0.8166      0.4584
H       25 Eigenvalue  sigma_yy      27.7647 (ppm)
H       25 Eigenvector sigma_yy       0.9363     -0.2954     -0.1902
H       25 Eigenvalue  sigma_zz      35.0139 (ppm)
H       25 Eigenvector sigma_zz       0.0199     -0.4959      0.8681
 
H       25 Isotropic:       30.0353 (ppm)
H       25 Anisotropy:       7.4679 (ppm)
H       25 Asymmetry:        0.0879
 
============
Atom: H       26
============
H       26 Coordinates     -1.923   -3.919    4.605   A
 
TOTAL Shielding Tensor

              29.2092     -0.4763     -1.8245
               0.7015     31.1487      3.0949
              -2.8111      2.6709     29.2918

H       26 Eigenvalue  sigma_xx      33.6674 (ppm)
H       26 Eigenvector sigma_xx       0.3108     -0.7097     -0.6322
H       26 Eigenvalue  sigma_yy      30.0304 (ppm)
H       26 Eigenvector sigma_yy      -0.7848     -0.5668      0.2505
H       26 Eigenvalue  sigma_zz      25.9519 (ppm)
H       26 Eigenvector sigma_zz       0.5361     -0.4183      0.7332
 
H       26 Isotropic:       29.8832 (ppm)
H       26 Anisotropy:      -5.8970 (ppm)
H       26 Asymmetry:        0.9251
 
============
Atom: H       27
============
H       27 Coordinates     -2.008   -0.785    4.837   A
 
TOTAL Shielding Tensor

              30.2856     -0.0549      3.7281
               0.3114     28.1139      2.4223
               2.5709      2.9296     29.6461

H       27 Eigenvalue  sigma_xx      25.2823 (ppm)
H       27 Eigenvector sigma_xx       0.4077      0.6173     -0.6728
H       27 Eigenvalue  sigma_yy      28.9442 (ppm)
H       27 Eigenvector sigma_yy       0.6586     -0.7092     -0.2516
H       27 Eigenvalue  sigma_zz      33.8191 (ppm)
H       27 Eigenvector sigma_zz       0.6325      0.3405      0.6957
 
H       27 Isotropic:       29.3485 (ppm)
H       27 Anisotropy:       6.7058 (ppm)
H       27 Asymmetry:        0.8191
 
============
Atom: H       28
============
H       28 Coordinates     -0.649    0.306    4.589   A
 
TOTAL Shielding Tensor

              26.3692     -1.0017     -3.0906
              -1.3529     28.9053     -2.3392
              -4.1914     -1.9600     32.9159

H       28 Eigenvalue  sigma_xx      23.9459 (ppm)
H       28 Eigenvector sigma_xx       0.8222      0.3792      0.4246
H       28 Eigenvalue  sigma_yy      29.3161 (ppm)
H       28 Eigenvector sigma_yy       0.4498     -0.8898     -0.0764
H       28 Eigenvalue  sigma_zz      34.9285 (ppm)
H       28 Eigenvector sigma_zz      -0.3489     -0.2538      0.9022
 
H       28 Isotropic:       29.3968 (ppm)
H       28 Anisotropy:       8.2976 (ppm)
H       28 Asymmetry:        0.9708
 
============
Atom: H       29
============
H       29 Coordinates     -2.641    1.480    5.537   A
 
TOTAL Shielding Tensor

              29.2506     -4.2899      2.6635
              -4.0931     30.7652     -2.1523
               1.3216     -1.4986     29.1885

H       29 Eigenvalue  sigma_xx      25.7000 (ppm)
H       29 Eigenvector sigma_xx       0.7867      0.6027     -0.1340
H       29 Eigenvalue  sigma_yy      28.0835 (ppm)
H       29 Eigenvector sigma_yy      -0.1452      0.3915      0.9086
H       29 Eigenvalue  sigma_zz      35.4208 (ppm)
H       29 Eigenvector sigma_zz       0.6001     -0.6953      0.3955
 
H       29 Isotropic:       29.7347 (ppm)
H       29 Anisotropy:       8.5291 (ppm)
H       29 Asymmetry:        0.4192
 
============
Atom: H       30
============
H       30 Coordinates     -2.551    0.490    7.008   A
 
TOTAL Shielding Tensor

              31.6490     -0.4382     -3.9461
              -0.1909     28.4360     -0.1629
              -4.6419     -1.2158     30.3119

H       30 Eigenvalue  sigma_xx      26.3766 (ppm)
H       30 Eigenvector sigma_xx       0.6071      0.3341      0.7210
H       30 Eigenvalue  sigma_yy      28.6877 (ppm)
H       30 Eigenvector sigma_yy       0.2399     -0.9421      0.2345
H       30 Eigenvalue  sigma_zz      35.3326 (ppm)
H       30 Eigenvector sigma_zz      -0.7575     -0.0306      0.6521
 
H       30 Isotropic:       30.1323 (ppm)
H       30 Anisotropy:       7.8005 (ppm)
H       30 Asymmetry:        0.4444
 
============
Atom: H       31
============
H       31 Coordinates     -1.247    1.625    6.601   A
 
TOTAL Shielding Tensor

              28.8335      1.5559      2.2811
               2.3428     34.5435      3.7352
               1.9572      3.2349     27.3378

H       31 Eigenvalue  sigma_xx      25.3860 (ppm)
H       31 Eigenvector sigma_xx      -0.4004     -0.2503      0.8815
H       31 Eigenvalue  sigma_yy      28.5125 (ppm)
H       31 Eigenvector sigma_yy       0.8606     -0.4330      0.2679
H       31 Eigenvalue  sigma_zz      36.8164 (ppm)
H       31 Eigenvector sigma_zz       0.3147      0.8660      0.3887
 
H       31 Isotropic:       30.2383 (ppm)
H       31 Anisotropy:       9.8671 (ppm)
H       31 Asymmetry:        0.4753
 
============
Atom: H       32
============
H       32 Coordinates      0.076    0.206    7.856   A
 
TOTAL Shielding Tensor

              28.5367     -0.7885      1.3579
              -0.6534     29.7943      4.2792
               0.2113      3.7134     31.7202

H       32 Eigenvalue  sigma_xx      26.1771 (ppm)
H       32 Eigenvector sigma_xx       0.4076      0.7124     -0.5713
H       32 Eigenvalue  sigma_yy      29.0016 (ppm)
H       32 Eigenvector sigma_yy       0.9127     -0.3367      0.2315
H       32 Eigenvalue  sigma_zz      34.8726 (ppm)
H       32 Eigenvector sigma_zz       0.0274      0.6158      0.7874
 
H       32 Isotropic:       30.0171 (ppm)
H       32 Anisotropy:       7.2833 (ppm)
H       32 Asymmetry:        0.5817
 
============
Atom: H       33
============
H       33 Coordinates      1.330   -1.017    7.567   A
 
TOTAL Shielding Tensor

              30.9803     -2.1364      3.3634
              -1.2582     28.7804      0.8123
               3.0577     -0.5542     28.7247

H       33 Eigenvalue  sigma_xx      25.9877 (ppm)
H       33 Eigenvector sigma_xx       0.5882      0.3902     -0.7084
H       33 Eigenvalue  sigma_yy      28.8753 (ppm)
H       33 Eigenvector sigma_yy       0.0132     -0.8804     -0.4741
H       33 Eigenvalue  sigma_zz      33.6224 (ppm)
H       33 Eigenvector sigma_zz      -0.8086      0.2695     -0.5230
 
H       33 Isotropic:       29.4951 (ppm)
H       33 Anisotropy:       6.1909 (ppm)
H       33 Asymmetry:        0.6996
 
============
Atom: H       34
============
H       34 Coordinates      1.199    0.392    6.487   A
 
TOTAL Shielding Tensor

              32.3033      4.8922     -0.3800
               4.4680     31.2049     -0.4586
              -0.5083     -0.7776     26.7330

H       34 Eigenvalue  sigma_xx      26.6124 (ppm)
H       34 Eigenvector sigma_xx      -0.1875      0.3162      0.9300
H       34 Eigenvalue  sigma_yy      27.1061 (ppm)
H       34 Eigenvector sigma_yy      -0.6412      0.6778     -0.3598
H       34 Eigenvalue  sigma_zz      36.5226 (ppm)
H       34 Eigenvector sigma_zz      -0.7442     -0.6637      0.0757
 
H       34 Isotropic:       30.0804 (ppm)
H       34 Anisotropy:       9.6634 (ppm)
H       34 Asymmetry:        0.0766
 
============
Atom: H       35
============
H       35 Coordinates     -1.716   -1.452    7.868   A
 
TOTAL Shielding Tensor

              29.0955     -1.0996     -3.7829
              -0.0010     28.6845      0.0463
              -4.1535     -0.0625     30.9883

H       35 Eigenvalue  sigma_xx      25.8936 (ppm)
H       35 Eigenvector sigma_xx       0.7792      0.1554      0.6072
H       35 Eigenvalue  sigma_yy      28.7326 (ppm)
H       35 Eigenvector sigma_yy       0.0841     -0.9859      0.1444
H       35 Eigenvalue  sigma_zz      34.1420 (ppm)
H       35 Eigenvector sigma_zz      -0.6211      0.0615      0.7813
 
H       35 Isotropic:       29.5894 (ppm)
H       35 Anisotropy:       6.8289 (ppm)
H       35 Asymmetry:        0.6236
 
============
Atom: H       36
============
H       36 Coordinates     -0.578   -2.783    7.608   A
 
TOTAL Shielding Tensor

              29.1653     -1.3612     -0.4337
              -0.7545     31.5920     -4.4303
               0.7333     -5.1074     29.0186

H       36 Eigenvalue  sigma_xx      25.2933 (ppm)
H       36 Eigenvector sigma_xx       0.1372      0.6125      0.7785
H       36 Eigenvalue  sigma_yy      29.0979 (ppm)
H       36 Eigenvector sigma_yy       0.9793      0.0341     -0.1994
H       36 Eigenvalue  sigma_zz      35.3846 (ppm)
H       36 Eigenvector sigma_zz      -0.1487      0.7898     -0.5951
 
H       36 Isotropic:       29.9253 (ppm)
H       36 Anisotropy:       8.1890 (ppm)
H       36 Asymmetry:        0.6969
 
============
Atom: H       37
============
H       37 Coordinates     -1.974   -2.573    6.511   A
 
TOTAL Shielding Tensor

              31.8517      3.9342      1.5453
               6.0147     29.6864      0.4865
              -0.4517     -0.1554     27.4498

H       37 Eigenvalue  sigma_xx      25.6522 (ppm)
H       37 Eigenvector sigma_xx       0.6277     -0.7691     -0.1201
H       37 Eigenvalue  sigma_yy      27.4425 (ppm)
H       37 Eigenvector sigma_yy      -0.0269      0.1328     -0.9908
H       37 Eigenvalue  sigma_zz      35.8932 (ppm)
H       37 Eigenvector sigma_zz       0.7780      0.6252      0.0626
 
H       37 Isotropic:       29.6626 (ppm)
H       37 Anisotropy:       9.3458 (ppm)
H       37 Asymmetry:        0.2873
 
============
Atom: H       38
============
H       38 Coordinates      4.616    4.393    4.578   A
 
TOTAL Shielding Tensor

              18.6931      1.1024      3.5481
               1.8128     29.5461     10.9533
               4.1283     11.9169     33.6078

H       38 Eigenvalue  sigma_xx      17.4006 (ppm)
H       38 Eigenvector sigma_xx      -0.8772     -0.2690      0.3976
H       38 Eigenvalue  sigma_yy      20.6544 (ppm)
H       38 Eigenvector sigma_yy       0.4550     -0.7302      0.5098
H       38 Eigenvalue  sigma_zz      43.7920 (ppm)
H       38 Eigenvector sigma_zz       0.1531      0.6281      0.7629
 
H       38 Isotropic:       27.2823 (ppm)
H       38 Anisotropy:      24.7645 (ppm)
H       38 Asymmetry:        0.1971
 
============
Atom: H       39
============
H       39 Coordinates     -2.412   -4.502   12.803   A
 
TOTAL Shielding Tensor

              31.5243      2.2923      0.6469
               1.6134     26.5731     -0.0551
               1.3754     -1.0685     29.1008

H       39 Eigenvalue  sigma_xx      32.3892 (ppm)
H       39 Eigenvector sigma_xx       0.9279      0.2888      0.2360
H       39 Eigenvalue  sigma_yy      29.1362 (ppm)
H       39 Eigenvector sigma_yy      -0.1413     -0.3135      0.9390
H       39 Eigenvalue  sigma_zz      25.6728 (ppm)
H       39 Eigenvector sigma_zz       0.3451     -0.9046     -0.2500
 
H       39 Isotropic:       29.0661 (ppm)
H       39 Anisotropy:      -5.0899 (ppm)
H       39 Asymmetry:        0.9587
 
============
Atom: H       40
============
H       40 Coordinates     -0.871   -4.966   12.061   A
 
TOTAL Shielding Tensor

              25.7917     -3.0723     -0.8213
              -2.5806     26.9236      3.2848
              -0.2986      4.2200     28.1259

H       40 Eigenvalue  sigma_xx      22.5318 (ppm)
H       40 Eigenvector sigma_xx      -0.5495     -0.7183      0.4268
H       40 Eigenvalue  sigma_yy      26.1341 (ppm)
H       40 Eigenvector sigma_yy       0.7581     -0.2139      0.6160
H       40 Eigenvalue  sigma_zz      32.1753 (ppm)
H       40 Eigenvector sigma_zz      -0.3512      0.6621      0.6621
 
H       40 Isotropic:       26.9471 (ppm)
H       40 Anisotropy:       7.8424 (ppm)
H       40 Asymmetry:        0.6890
 
============
Atom: H       41
============
H       41 Coordinates     -0.468   -5.345   14.324   A
 
TOTAL Shielding Tensor

              24.4672     -2.3710     -0.6807
              -2.7351     29.0293     -2.0317
              -0.1730     -0.7813     25.0546

H       41 Eigenvalue  sigma_xx      22.8648 (ppm)
H       41 Eigenvector sigma_xx       0.7955      0.4275      0.4296
H       41 Eigenvalue  sigma_yy      25.2788 (ppm)
H       41 Eigenvector sigma_yy      -0.4772      0.0048      0.8788
H       41 Eigenvalue  sigma_zz      30.4076 (ppm)
H       41 Eigenvector sigma_zz      -0.3736      0.9040     -0.2077
 
H       41 Isotropic:       26.1837 (ppm)
H       41 Anisotropy:       6.3358 (ppm)
H       41 Asymmetry:        0.5715
 
============
Atom: H       42
============
H       42 Coordinates      1.196   -3.562   14.940   A
 
TOTAL Shielding Tensor

              29.0969     -0.5900      3.1455
              -1.0965     27.9330     -2.1498
               2.9584     -3.6200     31.2598

H       42 Eigenvalue  sigma_xx      25.9207 (ppm)
H       42 Eigenvector sigma_xx      -0.3922      0.6967      0.6006
H       42 Eigenvalue  sigma_yy      27.7259 (ppm)
H       42 Eigenvector sigma_yy       0.7797      0.5983     -0.1849
H       42 Eigenvalue  sigma_zz      34.6432 (ppm)
H       42 Eigenvector sigma_zz       0.4882     -0.3958      0.7778
 
H       42 Isotropic:       29.4299 (ppm)
H       42 Anisotropy:       7.8199 (ppm)
H       42 Asymmetry:        0.3463
 
============
Atom: H       43
============
H       43 Coordinates      1.300   -4.039   13.230   A
 
TOTAL Shielding Tensor

              30.4762     -0.9751     -2.2902
              -1.9136     28.6235      1.6154
              -2.7973      2.3598     27.9439

H       43 Eigenvalue  sigma_xx      25.9077 (ppm)
H       43 Eigenvector sigma_xx      -0.3274      0.4384     -0.8370
H       43 Eigenvalue  sigma_yy      27.9249 (ppm)
H       43 Eigenvector sigma_yy       0.6077      0.7761      0.1688
H       43 Eigenvalue  sigma_zz      33.2110 (ppm)
H       43 Eigenvector sigma_zz      -0.7236      0.4533      0.5205
 
H       43 Isotropic:       29.0145 (ppm)
H       43 Anisotropy:       6.2947 (ppm)
H       43 Asymmetry:        0.4807
 
============
Atom: H       44
============
H       44 Coordinates     -0.140   -1.584   14.380   A
 
TOTAL Shielding Tensor

              24.2057      0.6027     -1.3407
               0.8287     25.4170      1.2077
              -1.1524      1.4393     28.3642

H       44 Eigenvalue  sigma_xx      23.2910 (ppm)
H       44 Eigenvector sigma_xx      -0.8164      0.4772     -0.3251
H       44 Eigenvalue  sigma_yy      25.6433 (ppm)
H       44 Eigenvector sigma_yy       0.5433      0.8255     -0.1526
H       44 Eigenvalue  sigma_zz      29.0526 (ppm)
H       44 Eigenvector sigma_zz      -0.1955      0.3012      0.9333
 
H       44 Isotropic:       25.9956 (ppm)
H       44 Anisotropy:       4.5855 (ppm)
H       44 Asymmetry:        0.7695
 
============
Atom: H       45
============
H       45 Coordinates      2.455   -1.593   14.087   A
 
TOTAL Shielding Tensor

              30.4109      0.1418      3.8167
              -0.4703     30.0105     -1.8147
               4.1169     -2.0428     28.2617

H       45 Eigenvalue  sigma_xx      33.9093 (ppm)
H       45 Eigenvector sigma_xx       0.7136     -0.3346      0.6155
H       45 Eigenvalue  sigma_yy      29.9576 (ppm)
H       45 Eigenvector sigma_yy      -0.4330     -0.9013      0.0122
H       45 Eigenvalue  sigma_zz      24.8162 (ppm)
H       45 Eigenvector sigma_zz      -0.5507      0.2752      0.7880
 
H       45 Isotropic:       29.5610 (ppm)
H       45 Anisotropy:      -7.1172 (ppm)
H       45 Asymmetry:        0.8328
 
============
Atom: H       46
============
H       46 Coordinates      2.141   -1.739   12.360   A
 
TOTAL Shielding Tensor

              29.2911      0.0641     -3.8323
              -0.3524     31.2393      1.2064
              -3.9061      1.0773     27.7018

H       46 Eigenvalue  sigma_xx      32.8879 (ppm)
H       46 Eigenvector sigma_xx       0.6560     -0.4677     -0.5924
H       46 Eigenvalue  sigma_yy      30.8919 (ppm)
H       46 Eigenvector sigma_yy      -0.4332     -0.8760      0.2119
H       46 Eigenvalue  sigma_zz      24.4524 (ppm)
H       46 Eigenvector sigma_zz       0.6180     -0.1176      0.7773
 
H       46 Isotropic:       29.4107 (ppm)
H       46 Anisotropy:      -7.4375 (ppm)
H       46 Asymmetry:        0.4026
 
============
Atom: H       47
============
H       47 Coordinates      1.274    0.541   14.220   A
 
TOTAL Shielding Tensor

              27.4189      2.3968     -2.8229
               1.7861     30.9285      3.8744
              -2.4542      2.7439     31.2398

H       47 Eigenvalue  sigma_xx      34.4374 (ppm)
H       47 Eigenvector sigma_xx       0.0866     -0.6557     -0.7500
H       47 Eigenvalue  sigma_yy      30.9051 (ppm)
H       47 Eigenvector sigma_yy       0.6820      0.5878     -0.4352
H       47 Eigenvalue  sigma_zz      24.2447 (ppm)
H       47 Eigenvector sigma_zz       0.7262     -0.4738      0.4981
 
H       47 Isotropic:       29.8624 (ppm)
H       47 Anisotropy:      -8.4266 (ppm)
H       47 Asymmetry:        0.6288
 
============
Atom: H       48
============
H       48 Coordinates      0.731    0.443   12.552   A
 
TOTAL Shielding Tensor

              32.5322     -0.2958      2.8020
              -0.5327     27.9510     -1.0779
               2.0835     -2.5671     26.6689

H       48 Eigenvalue  sigma_xx      24.9316 (ppm)
H       48 Eigenvector sigma_xx      -0.2455      0.4760      0.8445
H       48 Eigenvalue  sigma_yy      28.6131 (ppm)
H       48 Eigenvector sigma_yy       0.3326      0.8596     -0.3879
H       48 Eigenvalue  sigma_zz      33.6075 (ppm)
H       48 Eigenvector sigma_zz      -0.9106      0.1857     -0.3693
 
H       48 Isotropic:       29.0507 (ppm)
H       48 Anisotropy:       6.8352 (ppm)
H       48 Asymmetry:        0.8079
 
============
Atom: H       49
============
H       49 Coordinates      1.245    2.647   14.468   A
 
TOTAL Shielding Tensor

              27.8263      0.3558      0.6376
               0.2898     24.6749      0.7236
               2.2108      0.4714     24.3520

H       49 Eigenvalue  sigma_xx      23.6340 (ppm)
H       49 Eigenvector sigma_xx      -0.2633     -0.4175      0.8697
H       49 Eigenvalue  sigma_yy      24.8145 (ppm)
H       49 Eigenvector sigma_yy      -0.2627      0.8985      0.3518
H       49 Eigenvalue  sigma_zz      28.4047 (ppm)
H       49 Eigenvector sigma_zz      -0.9283     -0.1358     -0.3462
 
H       49 Isotropic:       25.6177 (ppm)
H       49 Anisotropy:       4.1805 (ppm)
H       49 Asymmetry:        0.4236
 
============
Atom: H       50
============
H       50 Coordinates      2.072    4.717   15.470   A
 
TOTAL Shielding Tensor

              27.2557     -0.0435     -4.0481
              -1.3549     29.3738      1.0153
              -2.9716      2.0617     29.2964

H       50 Eigenvalue  sigma_xx      24.5908 (ppm)
H       50 Eigenvector sigma_xx      -0.7858      0.0823     -0.6130
H       50 Eigenvalue  sigma_yy      28.5919 (ppm)
H       50 Eigenvector sigma_yy       0.3307      0.8935     -0.3039
H       50 Eigenvalue  sigma_zz      32.7433 (ppm)
H       50 Eigenvector sigma_zz      -0.5227      0.4415      0.7293
 
H       50 Isotropic:       28.6420 (ppm)
H       50 Anisotropy:       6.1520 (ppm)
H       50 Asymmetry:        0.9756
 
============
Atom: H       51
============
H       51 Coordinates      1.773    4.881   13.740   A
 
TOTAL Shielding Tensor

              30.1765     -2.4510      2.1453
              -3.2098     28.2625     -2.6414
               3.7094     -2.7488     27.0104

H       51 Eigenvalue  sigma_xx      24.7580 (ppm)
H       51 Eigenvector sigma_xx      -0.2034      0.4884      0.8486
H       51 Eigenvalue  sigma_yy      26.3484 (ppm)
H       51 Eigenvector sigma_yy       0.6867      0.6889     -0.2319
H       51 Eigenvalue  sigma_zz      34.3431 (ppm)
H       51 Eigenvector sigma_zz       0.6979     -0.5356      0.4755
 
H       51 Isotropic:       28.4832 (ppm)
H       51 Anisotropy:       8.7899 (ppm)
H       51 Asymmetry:        0.2714
 
============
Atom: H       52
============
H       52 Coordinates      3.773    6.015   13.965   A
 
TOTAL Shielding Tensor

              24.7914     -0.2163      0.0347
               0.5821     33.1037     -2.5887
               1.1085     -3.6270     26.4426

H       52 Eigenvalue  sigma_xx      24.3688 (ppm)
H       52 Eigenvector sigma_xx       0.8171     -0.2083     -0.5375
H       52 Eigenvalue  sigma_yy      25.6402 (ppm)
H       52 Eigenvector sigma_yy       0.5764      0.3020      0.7593
H       52 Eigenvalue  sigma_zz      34.3287 (ppm)
H       52 Eigenvector sigma_zz       0.0041     -0.9302      0.3669
 
H       52 Isotropic:       28.1126 (ppm)
H       52 Anisotropy:       9.3242 (ppm)
H       52 Asymmetry:        0.2045
 
============
Atom: H       53
============
H       53 Coordinates      5.497    4.646   12.782   A
 
TOTAL Shielding Tensor

              24.2380     -0.0030     -0.3356
               0.1981     25.9575     -0.6046
               0.2035     -1.3827     25.6586

H       53 Eigenvalue  sigma_xx      24.2324 (ppm)
H       53 Eigenvector sigma_xx       0.9987     -0.0498      0.0115
H       53 Eigenvalue  sigma_yy      24.8036 (ppm)
H       53 Eigenvector sigma_yy       0.0237      0.6512      0.7586
H       53 Eigenvalue  sigma_zz      26.8182 (ppm)
H       53 Eigenvector sigma_zz      -0.0453     -0.7573      0.6515
 
H       53 Isotropic:       25.2847 (ppm)
H       53 Anisotropy:       2.3002 (ppm)
H       53 Asymmetry:        0.3725
 
============
Atom: H       54
============
H       54 Coordinates      5.694    3.034   11.069   A
 
TOTAL Shielding Tensor

              23.6339      1.0784      0.9400
               0.6870     25.9640     -0.6025
              -0.2339     -2.2951     24.4476

H       54 Eigenvalue  sigma_xx      22.8025 (ppm)
H       54 Eigenvector sigma_xx       0.7077     -0.4480     -0.5464
H       54 Eigenvalue  sigma_yy      24.2977 (ppm)
H       54 Eigenvector sigma_yy       0.6835      0.2380      0.6901
H       54 Eigenvalue  sigma_zz      26.9453 (ppm)
H       54 Eigenvector sigma_zz      -0.1791     -0.8618      0.4746
 
H       54 Isotropic:       24.6818 (ppm)
H       54 Anisotropy:       3.3952 (ppm)
H       54 Asymmetry:        0.6606
 
============
Atom: H       55
============
H       55 Coordinates      4.994    0.949   10.008   A
 
TOTAL Shielding Tensor

              25.6911     -0.1335     -0.4568
               1.1061     24.5761      0.0350
              -0.1311     -0.2349     23.8530

H       55 Eigenvalue  sigma_xx      23.8062 (ppm)
H       55 Eigenvector sigma_xx       0.1447      0.0370      0.9888
H       55 Eigenvalue  sigma_yy      24.3940 (ppm)
H       55 Eigenvector sigma_yy      -0.3478      0.9374      0.0158
H       55 Eigenvalue  sigma_zz      25.9200 (ppm)
H       55 Eigenvector sigma_zz      -0.9263     -0.3462      0.1485
 
H       55 Isotropic:       24.7067 (ppm)
H       55 Anisotropy:       1.8199 (ppm)
H       55 Asymmetry:        0.4845
 
============
Atom: H       56
============
H       56 Coordinates      3.606   -0.517   11.331   A
 
TOTAL Shielding Tensor

              25.0000     -5.7053     -0.8097
              -3.9098     32.9705      0.5204
              -1.0579     -0.7896     23.1108

H       56 Eigenvalue  sigma_xx      22.0023 (ppm)
H       56 Eigenvector sigma_xx      -0.7060     -0.3172     -0.6332
H       56 Eigenvalue  sigma_yy      23.8429 (ppm)
H       56 Eigenvector sigma_yy      -0.5653     -0.2863      0.7736
H       56 Eigenvalue  sigma_zz      35.2361 (ppm)
H       56 Eigenvector sigma_zz      -0.4267      0.9041      0.0228
 
H       56 Isotropic:       27.0271 (ppm)
H       56 Anisotropy:      12.3135 (ppm)
H       56 Asymmetry:        0.2242
 
============
Atom: H       57
============
H       57 Coordinates      3.673    0.577   13.415   A
 
TOTAL Shielding Tensor

              28.4920     -2.0053      2.4704
              -1.1856     27.9739      0.0402
               2.5016     -0.3246     30.1705

H       57 Eigenvalue  sigma_xx      25.9211 (ppm)
H       57 Eigenvector sigma_xx       0.7334      0.5415     -0.4109
H       57 Eigenvalue  sigma_yy      28.4860 (ppm)
H       57 Eigenvector sigma_yy      -0.3032      0.8016      0.5152
H       57 Eigenvalue  sigma_zz      32.2294 (ppm)
H       57 Eigenvector sigma_zz       0.6084     -0.2533      0.7521
 
H       57 Isotropic:       28.8788 (ppm)
H       57 Anisotropy:       5.0258 (ppm)
H       57 Asymmetry:        0.7655
 
============
Atom: H       58
============
H       58 Coordinates      1.992    2.818   12.217   A
 
TOTAL Shielding Tensor

              27.2239     -0.4720      3.3690
              -2.5798     28.1587     -0.6209
               4.5814     -1.2408     28.9756

H       58 Eigenvalue  sigma_xx      23.9345 (ppm)
H       58 Eigenvector sigma_xx      -0.7895     -0.1543      0.5941
H       58 Eigenvalue  sigma_yy      27.6370 (ppm)
H       58 Eigenvector sigma_yy       0.0939      0.9262      0.3653
H       58 Eigenvalue  sigma_zz      32.7868 (ppm)
H       58 Eigenvector sigma_zz       0.6065     -0.3441      0.7167
 
H       58 Isotropic:       28.1194 (ppm)
H       58 Anisotropy:       7.0011 (ppm)
H       58 Asymmetry:        0.7933
 
============
Atom: H       59
============
H       59 Coordinates      2.518    0.419    9.279   A
 
TOTAL Shielding Tensor

              27.7990     -0.1293      0.5471
              -0.1433     26.5569      2.3201
              -0.3853      2.0974     36.1287

H       59 Eigenvalue  sigma_xx      26.0587 (ppm)
H       59 Eigenvector sigma_xx       0.0862      0.9730     -0.2141
H       59 Eigenvalue  sigma_yy      27.8117 (ppm)
H       59 Eigenvector sigma_yy       0.9963     -0.0854      0.0130
H       59 Eigenvalue  sigma_zz      36.6141 (ppm)
H       59 Eigenvector sigma_zz       0.0056      0.2144      0.9767
 
H       59 Isotropic:       30.1615 (ppm)
H       59 Anisotropy:       9.6789 (ppm)
H       59 Asymmetry:        0.2717
 
============
Atom: H       60
============
H       60 Coordinates      1.633    1.578   10.285   A
 
TOTAL Shielding Tensor

              28.9801     -3.2006      2.0416
              -4.2134     32.0634     -1.1056
               2.2067     -2.4975     29.8552

H       60 Eigenvalue  sigma_xx      26.2887 (ppm)
H       60 Eigenvector sigma_xx       0.8461      0.4581     -0.2725
H       60 Eigenvalue  sigma_yy      28.8468 (ppm)
H       60 Eigenvector sigma_yy       0.0100      0.4974      0.8675
H       60 Eigenvalue  sigma_zz      35.7632 (ppm)
H       60 Eigenvector sigma_zz       0.5330     -0.7367      0.4163
 
H       60 Isotropic:       30.2996 (ppm)
H       60 Anisotropy:       8.1955 (ppm)
H       60 Asymmetry:        0.4682
 
============
Atom: H       61
============
H       61 Coordinates      1.353   -0.170   10.480   A
 
TOTAL Shielding Tensor

              30.8591      4.7073      0.7994
               4.3240     28.3800      0.1226
               1.1163     -0.6211     28.9820

H       61 Eigenvalue  sigma_xx      24.7907 (ppm)
H       61 Eigenvector sigma_xx      -0.6053      0.7743      0.1844
H       61 Eigenvalue  sigma_yy      29.0582 (ppm)
H       61 Eigenvector sigma_yy       0.0215     -0.2157      0.9762
H       61 Eigenvalue  sigma_zz      34.3723 (ppm)
H       61 Eigenvector sigma_zz      -0.7957     -0.5949     -0.1139
 
H       61 Isotropic:       29.4070 (ppm)
H       61 Anisotropy:       7.4478 (ppm)
H       61 Asymmetry:        0.8595
 
============
Atom: H       62
============
H       62 Coordinates      5.703    5.457   15.329   A
 
TOTAL Shielding Tensor

              33.6062      4.1539      0.5893
               3.4373     28.2720      0.6613
               2.7709      1.4072     26.9932

H       62 Eigenvalue  sigma_xx      26.2396 (ppm)
H       62 Eigenvector sigma_xx       0.3507     -0.8524      0.3879
H       62 Eigenvalue  sigma_yy      26.6241 (ppm)
H       62 Eigenvector sigma_yy       0.3576     -0.2610     -0.8967
H       62 Eigenvalue  sigma_zz      36.0077 (ppm)
H       62 Eigenvector sigma_zz       0.8655      0.4532      0.2133
 
H       62 Isotropic:       29.6238 (ppm)
H       62 Anisotropy:       9.5758 (ppm)
H       62 Asymmetry:        0.0602
 
============
Atom: H       63
============
H       63 Coordinates      4.246    5.460   16.347   A
 
TOTAL Shielding Tensor

              27.7138     -0.2241      0.2250
              -0.1696     29.2559      2.7485
              -0.3348      3.8210     33.1362

H       63 Eigenvalue  sigma_xx      27.3273 (ppm)
H       63 Eigenvector sigma_xx       0.3508      0.8166     -0.4584
H       63 Eigenvalue  sigma_yy      27.7647 (ppm)
H       63 Eigenvector sigma_yy       0.9363     -0.2954      0.1902
H       63 Eigenvalue  sigma_zz      35.0139 (ppm)
H       63 Eigenvector sigma_zz      -0.0199      0.4959      0.8681
 
H       63 Isotropic:       30.0353 (ppm)
H       63 Anisotropy:       7.4679 (ppm)
H       63 Asymmetry:        0.0879
 
============
Atom: H       64
============
H       64 Coordinates      4.987    3.919   15.838   A
 
TOTAL Shielding Tensor

              29.2092     -0.4763      1.8245
               0.7015     31.1487     -3.0949
               2.8111     -2.6709     29.2918

H       64 Eigenvalue  sigma_xx      33.6674 (ppm)
H       64 Eigenvector sigma_xx       0.3108     -0.7097      0.6322
H       64 Eigenvalue  sigma_yy      30.0304 (ppm)
H       64 Eigenvector sigma_yy      -0.7848     -0.5668     -0.2505
H       64 Eigenvalue  sigma_zz      25.9519 (ppm)
H       64 Eigenvector sigma_zz      -0.5361      0.4183      0.7332
 
H       64 Isotropic:       29.8832 (ppm)
H       64 Anisotropy:      -5.8970 (ppm)
H       64 Asymmetry:        0.9251
 
============
Atom: H       65
============
H       65 Coordinates      5.072    0.785   16.070   A
 
TOTAL Shielding Tensor

              30.2856     -0.0549     -3.7281
               0.3114     28.1139     -2.4223
              -2.5709     -2.9296     29.6461

H       65 Eigenvalue  sigma_xx      25.2823 (ppm)
H       65 Eigenvector sigma_xx       0.4077      0.6173      0.6728
H       65 Eigenvalue  sigma_yy      28.9442 (ppm)
H       65 Eigenvector sigma_yy       0.6586     -0.7092      0.2516
H       65 Eigenvalue  sigma_zz      33.8191 (ppm)
H       65 Eigenvector sigma_zz      -0.6325     -0.3405      0.6957
 
H       65 Isotropic:       29.3485 (ppm)
H       65 Anisotropy:       6.7058 (ppm)
H       65 Asymmetry:        0.8191
 
============
Atom: H       66
============
H       66 Coordinates      3.713   -0.306   15.822   A
 
TOTAL Shielding Tensor

              26.3692     -1.0017      3.0906
              -1.3529     28.9053      2.3392
               4.1914      1.9600     32.9159

H       66 Eigenvalue  sigma_xx      23.9459 (ppm)
H       66 Eigenvector sigma_xx       0.8222      0.3792     -0.4246
H       66 Eigenvalue  sigma_yy      29.3161 (ppm)
H       66 Eigenvector sigma_yy       0.4498     -0.8898      0.0764
H       66 Eigenvalue  sigma_zz      34.9285 (ppm)
H       66 Eigenvector sigma_zz       0.3489      0.2538      0.9022
 
H       66 Isotropic:       29.3968 (ppm)
H       66 Anisotropy:       8.2976 (ppm)
H       66 Asymmetry:        0.9708
 
============
Atom: H       67
============
H       67 Coordinates      5.705   -1.480   16.770   A
 
TOTAL Shielding Tensor

              29.2506     -4.2899     -2.6635
              -4.0931     30.7652      2.1523
              -1.3216      1.4986     29.1885

H       67 Eigenvalue  sigma_xx      25.7000 (ppm)
H       67 Eigenvector sigma_xx       0.7867      0.6027      0.1340
H       67 Eigenvalue  sigma_yy      28.0835 (ppm)
H       67 Eigenvector sigma_yy      -0.1452      0.3915     -0.9086
H       67 Eigenvalue  sigma_zz      35.4208 (ppm)
H       67 Eigenvector sigma_zz      -0.6001      0.6953      0.3955
 
H       67 Isotropic:       29.7347 (ppm)
H       67 Anisotropy:       8.5291 (ppm)
H       67 Asymmetry:        0.4192
 
============
Atom: H       68
============
H       68 Coordinates      5.616   -0.490   18.241   A
 
TOTAL Shielding Tensor

              31.6490     -0.4382      3.9461
              -0.1909     28.4360      0.1629
               4.6419      1.2158     30.3119

H       68 Eigenvalue  sigma_xx      26.3766 (ppm)
H       68 Eigenvector sigma_xx       0.6071      0.3341     -0.7210
H       68 Eigenvalue  sigma_yy      28.6877 (ppm)
H       68 Eigenvector sigma_yy       0.2399     -0.9421     -0.2345
H       68 Eigenvalue  sigma_zz      35.3326 (ppm)
H       68 Eigenvector sigma_zz       0.7575      0.0306      0.6521
 
H       68 Isotropic:       30.1323 (ppm)
H       68 Anisotropy:       7.8005 (ppm)
H       68 Asymmetry:        0.4444
 
============
Atom: H       69
============
H       69 Coordinates      4.311   -1.625   17.834   A
 
TOTAL Shielding Tensor

              28.8335      1.5559     -2.2811
               2.3428     34.5435     -3.7352
              -1.9572     -3.2349     27.3378

H       69 Eigenvalue  sigma_xx      25.3860 (ppm)
H       69 Eigenvector sigma_xx       0.4004      0.2503      0.8815
H       69 Eigenvalue  sigma_yy      28.5125 (ppm)
H       69 Eigenvector sigma_yy       0.8606     -0.4330     -0.2679
H       69 Eigenvalue  sigma_zz      36.8164 (ppm)
H       69 Eigenvector sigma_zz       0.3147      0.8660     -0.3887
 
H       69 Isotropic:       30.2383 (ppm)
H       69 Anisotropy:       9.8671 (ppm)
H       69 Asymmetry:        0.4753
 
============
Atom: H       70
============
H       70 Coordinates      2.989   -0.206   19.089   A
 
TOTAL Shielding Tensor

              28.5367     -0.7885     -1.3579
              -0.6534     29.7943     -4.2792
              -0.2113     -3.7134     31.7202

H       70 Eigenvalue  sigma_xx      26.1771 (ppm)
H       70 Eigenvector sigma_xx       0.4076      0.7124      0.5713
H       70 Eigenvalue  sigma_yy      29.0016 (ppm)
H       70 Eigenvector sigma_yy       0.9127     -0.3367     -0.2315
H       70 Eigenvalue  sigma_zz      34.8726 (ppm)
H       70 Eigenvector sigma_zz      -0.0274     -0.6158      0.7874
 
H       70 Isotropic:       30.0171 (ppm)
H       70 Anisotropy:       7.2833 (ppm)
H       70 Asymmetry:        0.5817
 
============
Atom: H       71
============
H       71 Coordinates      1.734    1.017   18.800   A
 
TOTAL Shielding Tensor

              30.9803     -2.1364     -3.3634
              -1.2582     28.7804     -0.8123
              -3.0577      0.5542     28.7247

H       71 Eigenvalue  sigma_xx      25.9877 (ppm)
H       71 Eigenvector sigma_xx      -0.5882     -0.3902     -0.7084
H       71 Eigenvalue  sigma_yy      28.8753 (ppm)
H       71 Eigenvector sigma_yy       0.0132     -0.8804      0.4741
H       71 Eigenvalue  sigma_zz      33.6224 (ppm)
H       71 Eigenvector sigma_zz      -0.8086      0.2695      0.5230
 
H       71 Isotropic:       29.4951 (ppm)
H       71 Anisotropy:       6.1909 (ppm)
H       71 Asymmetry:        0.6996
 
============
Atom: H       72
============
H       72 Coordinates      1.865   -0.392   17.720   A
 
TOTAL Shielding Tensor

              32.3033      4.8922      0.3800
               4.4680     31.2049      0.4586
               0.5083      0.7776     26.7330

H       72 Eigenvalue  sigma_xx      26.6124 (ppm)
H       72 Eigenvector sigma_xx       0.1875     -0.3162      0.9300
H       72 Eigenvalue  sigma_yy      27.1061 (ppm)
H       72 Eigenvector sigma_yy      -0.6412      0.6778      0.3598
H       72 Eigenvalue  sigma_zz      36.5226 (ppm)
H       72 Eigenvector sigma_zz      -0.7442     -0.6637     -0.0757
 
H       72 Isotropic:       30.0804 (ppm)
H       72 Anisotropy:       9.6634 (ppm)
H       72 Asymmetry:        0.0766
 
============
Atom: H       73
============
H       73 Coordinates      4.780    1.452   19.101   A
 
TOTAL Shielding Tensor

              29.0955     -1.0996      3.7829
              -0.0010     28.6845     -0.0463
               4.1535      0.0625     30.9883

H       73 Eigenvalue  sigma_xx      25.8936 (ppm)
H       73 Eigenvector sigma_xx       0.7792      0.1554     -0.6072
H       73 Eigenvalue  sigma_yy      28.7326 (ppm)
H       73 Eigenvector sigma_yy       0.0841     -0.9859     -0.1444
H       73 Eigenvalue  sigma_zz      34.1420 (ppm)
H       73 Eigenvector sigma_zz       0.6211     -0.0615      0.7813
 
H       73 Isotropic:       29.5894 (ppm)
H       73 Anisotropy:       6.8289 (ppm)
H       73 Asymmetry:        0.6236
 
============
Atom: H       74
============
H       74 Coordinates      3.642    2.783   18.841   A
 
TOTAL Shielding Tensor

              29.1653     -1.3612      0.4337
              -0.7545     31.5920      4.4303
              -0.7333      5.1074     29.0186

H       74 Eigenvalue  sigma_xx      25.2933 (ppm)
H       74 Eigenvector sigma_xx      -0.1372     -0.6125      0.7785
H       74 Eigenvalue  sigma_yy      29.0979 (ppm)
H       74 Eigenvector sigma_yy       0.9793      0.0341      0.1994
H       74 Eigenvalue  sigma_zz      35.3846 (ppm)
H       74 Eigenvector sigma_zz      -0.1487      0.7898      0.5951
 
H       74 Isotropic:       29.9253 (ppm)
H       74 Anisotropy:       8.1890 (ppm)
H       74 Asymmetry:        0.6969
 
============
Atom: H       75
============
H       75 Coordinates      5.038    2.573   17.744   A
 
TOTAL Shielding Tensor

              31.8517      3.9342     -1.5453
               6.0147     29.6864     -0.4865
               0.4517      0.1554     27.4498

H       75 Eigenvalue  sigma_xx      25.6522 (ppm)
H       75 Eigenvector sigma_xx       0.6277     -0.7691      0.1201
H       75 Eigenvalue  sigma_yy      27.4425 (ppm)
H       75 Eigenvector sigma_yy      -0.0269      0.1328      0.9908
H       75 Eigenvalue  sigma_zz      35.8932 (ppm)
H       75 Eigenvector sigma_zz      -0.7780     -0.6252      0.0626
 
H       75 Isotropic:       29.6626 (ppm)
H       75 Anisotropy:       9.3458 (ppm)
H       75 Asymmetry:        0.2873
 
============
Atom: H       76
============
H       76 Coordinates     -1.552   -4.393   15.811   A
 
TOTAL Shielding Tensor

              18.6931      1.1024     -3.5481
               1.8128     29.5461    -10.9533
              -4.1283    -11.9169     33.6078

H       76 Eigenvalue  sigma_xx      17.4006 (ppm)
H       76 Eigenvector sigma_xx       0.8772      0.2690      0.3976
H       76 Eigenvalue  sigma_yy      20.6544 (ppm)
H       76 Eigenvector sigma_yy      -0.4550      0.7302      0.5098
H       76 Eigenvalue  sigma_zz      43.7920 (ppm)
H       76 Eigenvector sigma_zz      -0.1531     -0.6281      0.7629
 
H       76 Isotropic:       27.2823 (ppm)
H       76 Anisotropy:      24.7645 (ppm)
H       76 Asymmetry:        0.1971
 
============
Atom: H       77
============
H       77 Coordinates     -5.476   13.150    9.663   A
 
TOTAL Shielding Tensor

              31.5243     -2.2923     -0.6469
              -1.6134     26.5731     -0.0551
              -1.3754     -1.0685     29.1008

H       77 Eigenvalue  sigma_xx      32.3892 (ppm)
H       77 Eigenvector sigma_xx      -0.9279      0.2888      0.2360
H       77 Eigenvalue  sigma_yy      29.1362 (ppm)
H       77 Eigenvector sigma_yy       0.1413     -0.3135      0.9390
H       77 Eigenvalue  sigma_zz      25.6728 (ppm)
H       77 Eigenvector sigma_zz       0.3451      0.9046      0.2500
 
H       77 Isotropic:       29.0661 (ppm)
H       77 Anisotropy:      -5.0899 (ppm)
H       77 Asymmetry:        0.9587
 
============
Atom: H       78
============
H       78 Coordinates     -3.935   13.614   10.405   A
 
TOTAL Shielding Tensor

              25.7917      3.0723      0.8213
               2.5806     26.9236      3.2848
               0.2986      4.2200     28.1259

H       78 Eigenvalue  sigma_xx      22.5318 (ppm)
H       78 Eigenvector sigma_xx      -0.5495      0.7183     -0.4268
H       78 Eigenvalue  sigma_yy      26.1341 (ppm)
H       78 Eigenvector sigma_yy      -0.7581     -0.2139      0.6160
H       78 Eigenvalue  sigma_zz      32.1753 (ppm)
H       78 Eigenvector sigma_zz       0.3512      0.6621      0.6621
 
H       78 Isotropic:       26.9471 (ppm)
H       78 Anisotropy:       7.8424 (ppm)
H       78 Asymmetry:        0.6890
 
============
Atom: H       79
============
H       79 Coordinates     -3.532   13.994    8.142   A
 
TOTAL Shielding Tensor

              24.4672      2.3710      0.6807
               2.7351     29.0293     -2.0317
               0.1730     -0.7813     25.0546

H       79 Eigenvalue  sigma_xx      22.8648 (ppm)
H       79 Eigenvector sigma_xx      -0.7955      0.4275      0.4296
H       79 Eigenvalue  sigma_yy      25.2788 (ppm)
H       79 Eigenvector sigma_yy       0.4772      0.0048      0.8788
H       79 Eigenvalue  sigma_zz      30.4076 (ppm)
H       79 Eigenvector sigma_zz      -0.3736     -0.9040      0.2077
 
H       79 Isotropic:       26.1837 (ppm)
H       79 Anisotropy:       6.3358 (ppm)
H       79 Asymmetry:        0.5715
 
============
Atom: H       80
============
H       80 Coordinates     -1.868   12.210    7.526   A
 
TOTAL Shielding Tensor

              29.0969      0.5900     -3.1455
               1.0965     27.9330     -2.1498
              -2.9584     -3.6200     31.2598

H       80 Eigenvalue  sigma_xx      25.9207 (ppm)
H       80 Eigenvector sigma_xx       0.3922      0.6967      0.6006
H       80 Eigenvalue  sigma_yy      27.7259 (ppm)
H       80 Eigenvector sigma_yy       0.7797     -0.5983      0.1849
H       80 Eigenvalue  sigma_zz      34.6432 (ppm)
H       80 Eigenvector sigma_zz      -0.4882     -0.3958      0.7778
 
H       80 Isotropic:       29.4299 (ppm)
H       80 Anisotropy:       7.8199 (ppm)
H       80 Asymmetry:        0.3463
 
============
Atom: H       81
============
H       81 Coordinates     -1.764   12.687    9.236   A
 
TOTAL Shielding Tensor

              30.4762      0.9751      2.2902
               1.9136     28.6235      1.6154
               2.7973      2.3598     27.9439

H       81 Eigenvalue  sigma_xx      25.9077 (ppm)
H       81 Eigenvector sigma_xx       0.3274      0.4384     -0.8370
H       81 Eigenvalue  sigma_yy      27.9249 (ppm)
H       81 Eigenvector sigma_yy       0.6077     -0.7761     -0.1688
H       81 Eigenvalue  sigma_zz      33.2110 (ppm)
H       81 Eigenvector sigma_zz       0.7236      0.4533      0.5205
 
H       81 Isotropic:       29.0145 (ppm)
H       81 Anisotropy:       6.2947 (ppm)
H       81 Asymmetry:        0.4807
 
============
Atom: H       82
============
H       82 Coordinates     -3.204   10.232    8.086   A
 
TOTAL Shielding Tensor

              24.2057     -0.6027      1.3407
              -0.8287     25.4170      1.2077
               1.1524      1.4393     28.3642

H       82 Eigenvalue  sigma_xx      23.2910 (ppm)
H       82 Eigenvector sigma_xx       0.8164      0.4772     -0.3251
H       82 Eigenvalue  sigma_yy      25.6433 (ppm)
H       82 Eigenvector sigma_yy       0.5433     -0.8255      0.1526
H       82 Eigenvalue  sigma_zz      29.0526 (ppm)
H       82 Eigenvector sigma_zz       0.1955      0.3012      0.9333
 
H       82 Isotropic:       25.9956 (ppm)
H       82 Anisotropy:       4.5855 (ppm)
H       82 Asymmetry:        0.7695
 
============
Atom: H       83
============
H       83 Coordinates     -0.609   10.241    8.379   A
 
TOTAL Shielding Tensor

              30.4109     -0.1418     -3.8167
               0.4703     30.0105     -1.8147
              -4.1169     -2.0428     28.2617

H       83 Eigenvalue  sigma_xx      33.9093 (ppm)
H       83 Eigenvector sigma_xx      -0.7136     -0.3346      0.6155
H       83 Eigenvalue  sigma_yy      29.9576 (ppm)
H       83 Eigenvector sigma_yy      -0.4330      0.9013     -0.0122
H       83 Eigenvalue  sigma_zz      24.8162 (ppm)
H       83 Eigenvector sigma_zz       0.5507      0.2752      0.7880
 
H       83 Isotropic:       29.5610 (ppm)
H       83 Anisotropy:      -7.1172 (ppm)
H       83 Asymmetry:        0.8328
 
============
Atom: H       84
============
H       84 Coordinates     -0.923   10.388   10.105   A
 
TOTAL Shielding Tensor

              29.2911     -0.0641      3.8323
               0.3524     31.2393      1.2064
               3.9061      1.0773     27.7018

H       84 Eigenvalue  sigma_xx      32.8879 (ppm)
H       84 Eigenvector sigma_xx      -0.6560     -0.4677     -0.5924
H       84 Eigenvalue  sigma_yy      30.8919 (ppm)
H       84 Eigenvector sigma_yy      -0.4332      0.8760     -0.2119
H       84 Eigenvalue  sigma_zz      24.4524 (ppm)
H       84 Eigenvector sigma_zz      -0.6180     -0.1176      0.7773
 
H       84 Isotropic:       29.4107 (ppm)
H       84 Anisotropy:      -7.4375 (ppm)
H       84 Asymmetry:        0.4026
 
============
Atom: H       85
============
H       85 Coordinates     -1.790    8.107    8.246   A
 
TOTAL Shielding Tensor

              27.4189     -2.3968      2.8229
              -1.7861     30.9285      3.8744
               2.4542      2.7439     31.2398

H       85 Eigenvalue  sigma_xx      34.4374 (ppm)
H       85 Eigenvector sigma_xx      -0.0866     -0.6557     -0.7500
H       85 Eigenvalue  sigma_yy      30.9051 (ppm)
H       85 Eigenvector sigma_yy       0.6820     -0.5878      0.4352
H       85 Eigenvalue  sigma_zz      24.2447 (ppm)
H       85 Eigenvector sigma_zz      -0.7262     -0.4738      0.4981
 
H       85 Isotropic:       29.8624 (ppm)
H       85 Anisotropy:      -8.4266 (ppm)
H       85 Asymmetry:        0.6288
 
============
Atom: H       86
============
H       86 Coordinates     -2.333    8.205    9.914   A
 
TOTAL Shielding Tensor

              32.5322      0.2958     -2.8020
               0.5327     27.9510     -1.0779
              -2.0835     -2.5671     26.6689

H       86 Eigenvalue  sigma_xx      24.9316 (ppm)
H       86 Eigenvector sigma_xx       0.2455      0.4760      0.8445
H       86 Eigenvalue  sigma_yy      28.6131 (ppm)
H       86 Eigenvector sigma_yy      -0.3326      0.8596     -0.3879
H       86 Eigenvalue  sigma_zz      33.6075 (ppm)
H       86 Eigenvector sigma_zz      -0.9106     -0.1857      0.3693
 
H       86 Isotropic:       29.0507 (ppm)
H       86 Anisotropy:       6.8352 (ppm)
H       86 Asymmetry:        0.8079
 
============
Atom: H       87
============
H       87 Coordinates     -1.819    6.002    7.998   A
 
TOTAL Shielding Tensor

              27.8263     -0.3558     -0.6376
              -0.2898     24.6749      0.7236
              -2.2108      0.4714     24.3520

H       87 Eigenvalue  sigma_xx      23.6340 (ppm)
H       87 Eigenvector sigma_xx       0.2633     -0.4175      0.8697
H       87 Eigenvalue  sigma_yy      24.8145 (ppm)
H       87 Eigenvector sigma_yy       0.2627      0.8985      0.3518
H       87 Eigenvalue  sigma_zz      28.4047 (ppm)
H       87 Eigenvector sigma_zz      -0.9283      0.1358      0.3462
 
H       87 Isotropic:       25.6177 (ppm)
H       87 Anisotropy:       4.1805 (ppm)
H       87 Asymmetry:        0.4236
 
============
Atom: H       88
============
H       88 Coordinates     -0.992    3.931    6.996   A
 
TOTAL Shielding Tensor

              27.2557      0.0435      4.0481
               1.3549     29.3738      1.0153
               2.9716      2.0617     29.2964

H       88 Eigenvalue  sigma_xx      24.5908 (ppm)
H       88 Eigenvector sigma_xx       0.7858      0.0823     -0.6130
H       88 Eigenvalue  sigma_yy      28.5919 (ppm)
H       88 Eigenvector sigma_yy       0.3307     -0.8935      0.3039
H       88 Eigenvalue  sigma_zz      32.7433 (ppm)
H       88 Eigenvector sigma_zz       0.5227      0.4415      0.7293
 
H       88 Isotropic:       28.6420 (ppm)
H       88 Anisotropy:       6.1520 (ppm)
H       88 Asymmetry:        0.9756
 
============
Atom: H       89
============
H       89 Coordinates     -1.291    3.767    8.726   A
 
TOTAL Shielding Tensor

              30.1765      2.4510     -2.1453
               3.2098     28.2625     -2.6414
              -3.7094     -2.7488     27.0104

H       89 Eigenvalue  sigma_xx      24.7580 (ppm)
H       89 Eigenvector sigma_xx       0.2034      0.4884      0.8486
H       89 Eigenvalue  sigma_yy      26.3484 (ppm)
H       89 Eigenvector sigma_yy       0.6867     -0.6889      0.2319
H       89 Eigenvalue  sigma_zz      34.3431 (ppm)
H       89 Eigenvector sigma_zz      -0.6979     -0.5356      0.4755
 
H       89 Isotropic:       28.4832 (ppm)
H       89 Anisotropy:       8.7899 (ppm)
H       89 Asymmetry:        0.2714
 
============
Atom: H       90
============
H       90 Coordinates      0.708    2.634    8.501   A
 
TOTAL Shielding Tensor

              24.7914      0.2163     -0.0347
              -0.5821     33.1037     -2.5887
              -1.1085     -3.6270     26.4426

H       90 Eigenvalue  sigma_xx      24.3688 (ppm)
H       90 Eigenvector sigma_xx       0.8171      0.2083      0.5375
H       90 Eigenvalue  sigma_yy      25.6402 (ppm)
H       90 Eigenvector sigma_yy      -0.5764      0.3020      0.7593
H       90 Eigenvalue  sigma_zz      34.3287 (ppm)
H       90 Eigenvector sigma_zz      -0.0041     -0.9302      0.3669
 
H       90 Isotropic:       28.1126 (ppm)
H       90 Anisotropy:       9.3242 (ppm)
H       90 Asymmetry:        0.2045
 
============
Atom: H       91
============
H       91 Coordinates      2.433    4.003    9.684   A
 
TOTAL Shielding Tensor

              24.2380      0.0030      0.3356
              -0.1981     25.9575     -0.6046
              -0.2035     -1.3827     25.6586

H       91 Eigenvalue  sigma_xx      24.2324 (ppm)
H       91 Eigenvector sigma_xx       0.9987      0.0498     -0.0115
H       91 Eigenvalue  sigma_yy      24.8036 (ppm)
H       91 Eigenvector sigma_yy      -0.0237      0.6512      0.7586
H       91 Eigenvalue  sigma_zz      26.8182 (ppm)
H       91 Eigenvector sigma_zz       0.0453     -0.7573      0.6515
 
H       91 Isotropic:       25.2847 (ppm)
H       91 Anisotropy:       2.3002 (ppm)
H       91 Asymmetry:        0.3725
 
============
Atom: H       92
============
H       92 Coordinates      2.630    5.615   11.397   A
 
TOTAL Shielding Tensor

              23.6339     -1.0784     -0.9400
              -0.6870     25.9640     -0.6025
               0.2339     -2.2951     24.4476

H       92 Eigenvalue  sigma_xx      22.8025 (ppm)
H       92 Eigenvector sigma_xx       0.7077      0.4480      0.5464
H       92 Eigenvalue  sigma_yy      24.2977 (ppm)
H       92 Eigenvector sigma_yy      -0.6835      0.2380      0.6901
H       92 Eigenvalue  sigma_zz      26.9453 (ppm)
H       92 Eigenvector sigma_zz       0.1791     -0.8618      0.4746
 
H       92 Isotropic:       24.6818 (ppm)
H       92 Anisotropy:       3.3952 (ppm)
H       92 Asymmetry:        0.6606
 
============
Atom: H       93
============
H       93 Coordinates      1.930    7.699   12.458   A
 
TOTAL Shielding Tensor

              25.6911      0.1335      0.4568
              -1.1061     24.5761      0.0350
               0.1311     -0.2349     23.8530

H       93 Eigenvalue  sigma_xx      23.8062 (ppm)
H       93 Eigenvector sigma_xx      -0.1447      0.0370      0.9888
H       93 Eigenvalue  sigma_yy      24.3940 (ppm)
H       93 Eigenvector sigma_yy      -0.3478     -0.9374     -0.0158
H       93 Eigenvalue  sigma_zz      25.9200 (ppm)
H       93 Eigenvector sigma_zz       0.9263     -0.3462      0.1485
 
H       93 Isotropic:       24.7067 (ppm)
H       93 Anisotropy:       1.8199 (ppm)
H       93 Asymmetry:        0.4845
 
============
Atom: H       94
============
H       94 Coordinates      0.542    9.165   11.135   A
 
TOTAL Shielding Tensor

              25.0000      5.7053      0.8097
               3.9098     32.9705      0.5204
               1.0579     -0.7896     23.1108

H       94 Eigenvalue  sigma_xx      22.0023 (ppm)
H       94 Eigenvector sigma_xx      -0.7060      0.3172      0.6332
H       94 Eigenvalue  sigma_yy      23.8429 (ppm)
H       94 Eigenvector sigma_yy      -0.5653      0.2863     -0.7736
H       94 Eigenvalue  sigma_zz      35.2361 (ppm)
H       94 Eigenvector sigma_zz      -0.4267     -0.9041     -0.0228
 
H       94 Isotropic:       27.0271 (ppm)
H       94 Anisotropy:      12.3135 (ppm)
H       94 Asymmetry:        0.2242
 
============
Atom: H       95
============
H       95 Coordinates      0.609    8.071    9.051   A
 
TOTAL Shielding Tensor

              28.4920      2.0053     -2.4704
               1.1856     27.9739      0.0402
              -2.5016     -0.3246     30.1705

H       95 Eigenvalue  sigma_xx      25.9211 (ppm)
H       95 Eigenvector sigma_xx       0.7334     -0.5415      0.4109
H       95 Eigenvalue  sigma_yy      28.4860 (ppm)
H       95 Eigenvector sigma_yy       0.3032      0.8016      0.5152
H       95 Eigenvalue  sigma_zz      32.2294 (ppm)
H       95 Eigenvector sigma_zz      -0.6084     -0.2533      0.7521
 
H       95 Isotropic:       28.8788 (ppm)
H       95 Anisotropy:       5.0258 (ppm)
H       95 Asymmetry:        0.7655
 
============
Atom: H       96
============
H       96 Coordinates     -1.072    5.830   10.249   A
 
TOTAL Shielding Tensor

              27.2239      0.4720     -3.3690
               2.5798     28.1587     -0.6209
              -4.5814     -1.2408     28.9756

H       96 Eigenvalue  sigma_xx      23.9345 (ppm)
H       96 Eigenvector sigma_xx       0.7895     -0.1543      0.5941
H       96 Eigenvalue  sigma_yy      27.6370 (ppm)
H       96 Eigenvector sigma_yy       0.0939     -0.9262     -0.3653
H       96 Eigenvalue  sigma_zz      32.7868 (ppm)
H       96 Eigenvector sigma_zz      -0.6065     -0.3441      0.7167
 
H       96 Isotropic:       28.1194 (ppm)
H       96 Anisotropy:       7.0011 (ppm)
H       96 Asymmetry:        0.7933
 
============
Atom: H       97
============
H       97 Coordinates     -0.547    8.229   13.187   A
 
TOTAL Shielding Tensor

              27.7990      0.1293     -0.5471
               0.1433     26.5569      2.3201
               0.3853      2.0974     36.1287

H       97 Eigenvalue  sigma_xx      26.0587 (ppm)
H       97 Eigenvector sigma_xx      -0.0862      0.9730     -0.2141
H       97 Eigenvalue  sigma_yy      27.8117 (ppm)
H       97 Eigenvector sigma_yy       0.9963      0.0854     -0.0130
H       97 Eigenvalue  sigma_zz      36.6141 (ppm)
H       97 Eigenvector sigma_zz      -0.0056      0.2144      0.9767
 
H       97 Isotropic:       30.1615 (ppm)
H       97 Anisotropy:       9.6789 (ppm)
H       97 Asymmetry:        0.2717
 
============
Atom: H       98
============
H       98 Coordinates     -1.431    7.071   12.181   A
 
TOTAL Shielding Tensor

              28.9801      3.2006     -2.0416
               4.2134     32.0634     -1.1056
              -2.2067     -2.4975     29.8552

H       98 Eigenvalue  sigma_xx      26.2887 (ppm)
H       98 Eigenvector sigma_xx       0.8461     -0.4581      0.2725
H       98 Eigenvalue  sigma_yy      28.8468 (ppm)
H       98 Eigenvector sigma_yy      -0.0100      0.4974      0.8675
H       98 Eigenvalue  sigma_zz      35.7632 (ppm)
H       98 Eigenvector sigma_zz      -0.5330     -0.7367      0.4163
 
H       98 Isotropic:       30.2996 (ppm)
H       98 Anisotropy:       8.1955 (ppm)
H       98 Asymmetry:        0.4682
 
============
Atom: H       99
============
H       99 Coordinates     -1.711    8.818   11.986   A
 
TOTAL Shielding Tensor

              30.8591     -4.7073     -0.7994
              -4.3240     28.3800      0.1226
              -1.1163     -0.6211     28.9820

H       99 Eigenvalue  sigma_xx      24.7907 (ppm)
H       99 Eigenvector sigma_xx       0.6053      0.7743      0.1844
H       99 Eigenvalue  sigma_yy      29.0582 (ppm)
H       99 Eigenvector sigma_yy      -0.0215     -0.2157      0.9762
H       99 Eigenvalue  sigma_zz      34.3723 (ppm)
H       99 Eigenvector sigma_zz      -0.7957      0.5949      0.1139
 
H       99 Isotropic:       29.4070 (ppm)
H       99 Anisotropy:       7.4478 (ppm)
H       99 Asymmetry:        0.8595
 
============
Atom: H      100
============
H      100 Coordinates      2.638    3.191    7.136   A
 
TOTAL Shielding Tensor

              33.6062     -4.1539     -0.5893
              -3.4373     28.2720      0.6613
              -2.7709      1.4072     26.9932

H      100 Eigenvalue  sigma_xx      26.2396 (ppm)
H      100 Eigenvector sigma_xx       0.3507      0.8524     -0.3879
H      100 Eigenvalue  sigma_yy      26.6241 (ppm)
H      100 Eigenvector sigma_yy      -0.3576     -0.2610     -0.8967
H      100 Eigenvalue  sigma_zz      36.0077 (ppm)
H      100 Eigenvector sigma_zz      -0.8655      0.4532      0.2133
 
H      100 Isotropic:       29.6238 (ppm)
H      100 Anisotropy:       9.5758 (ppm)
H      100 Asymmetry:        0.0602
 
============
Atom: H      101
============
H      101 Coordinates      1.181    3.188    6.119   A
 
TOTAL Shielding Tensor

              27.7138      0.2241     -0.2250
               0.1696     29.2559      2.7485
               0.3348      3.8210     33.1362

H      101 Eigenvalue  sigma_xx      27.3273 (ppm)
H      101 Eigenvector sigma_xx      -0.3508      0.8166     -0.4584
H      101 Eigenvalue  sigma_yy      27.7647 (ppm)
H      101 Eigenvector sigma_yy       0.9363      0.2954     -0.1902
H      101 Eigenvalue  sigma_zz      35.0139 (ppm)
H      101 Eigenvector sigma_zz       0.0199      0.4959      0.8681
 
H      101 Isotropic:       30.0353 (ppm)
H      101 Anisotropy:       7.4679 (ppm)
H      101 Asymmetry:        0.0879
 
============
Atom: H      102
============
H      102 Coordinates      1.923    4.729    6.628   A
 
TOTAL Shielding Tensor

              29.2092      0.4763     -1.8245
              -0.7015     31.1487     -3.0949
              -2.8111     -2.6709     29.2918

H      102 Eigenvalue  sigma_xx      33.6674 (ppm)
H      102 Eigenvector sigma_xx       0.3108      0.7097     -0.6322
H      102 Eigenvalue  sigma_yy      30.0304 (ppm)
H      102 Eigenvector sigma_yy       0.7848     -0.5668     -0.2505
H      102 Eigenvalue  sigma_zz      25.9519 (ppm)
H      102 Eigenvector sigma_zz       0.5361      0.4183      0.7332
 
H      102 Isotropic:       29.8832 (ppm)
H      102 Anisotropy:      -5.8970 (ppm)
H      102 Asymmetry:        0.9251
 
============
Atom: H      103
============
H      103 Coordinates      2.008    7.863    6.396   A
 
TOTAL Shielding Tensor

              30.2856      0.0549      3.7281
              -0.3114     28.1139     -2.4223
               2.5709     -2.9296     29.6461

H      103 Eigenvalue  sigma_xx      25.2823 (ppm)
H      103 Eigenvector sigma_xx      -0.4077      0.6173      0.6728
H      103 Eigenvalue  sigma_yy      28.9442 (ppm)
H      103 Eigenvector sigma_yy       0.6586      0.7092     -0.2516
H      103 Eigenvalue  sigma_zz      33.8191 (ppm)
H      103 Eigenvector sigma_zz       0.6325     -0.3405      0.6957
 
H      103 Isotropic:       29.3485 (ppm)
H      103 Anisotropy:       6.7058 (ppm)
H      103 Asymmetry:        0.8191
 
============
Atom: H      104
============
H      104 Coordinates      0.649    8.954    6.644   A
 
TOTAL Shielding Tensor

              26.3692      1.0017     -3.0906
               1.3529     28.9053      2.3392
              -4.1914      1.9600     32.9159

H      104 Eigenvalue  sigma_xx      23.9459 (ppm)
H      104 Eigenvector sigma_xx      -0.8222      0.3792     -0.4246
H      104 Eigenvalue  sigma_yy      29.3161 (ppm)
H      104 Eigenvector sigma_yy       0.4498      0.8898     -0.0764
H      104 Eigenvalue  sigma_zz      34.9285 (ppm)
H      104 Eigenvector sigma_zz      -0.3489      0.2538      0.9022
 
H      104 Isotropic:       29.3968 (ppm)
H      104 Anisotropy:       8.2976 (ppm)
H      104 Asymmetry:        0.9708
 
============
Atom: H      105
============
H      105 Coordinates      2.641   10.128    5.696   A
 
TOTAL Shielding Tensor

              29.2506      4.2899      2.6635
               4.0931     30.7652      2.1523
               1.3216      1.4986     29.1885

H      105 Eigenvalue  sigma_xx      25.7000 (ppm)
H      105 Eigenvector sigma_xx       0.7867     -0.6027     -0.1340
H      105 Eigenvalue  sigma_yy      28.0835 (ppm)
H      105 Eigenvector sigma_yy       0.1452      0.3915     -0.9086
H      105 Eigenvalue  sigma_zz      35.4208 (ppm)
H      105 Eigenvector sigma_zz       0.6001      0.6953      0.3955
 
H      105 Isotropic:       29.7347 (ppm)
H      105 Anisotropy:       8.5291 (ppm)
H      105 Asymmetry:        0.4192
 
============
Atom: H      106
============
H      106 Coordinates      2.551    9.138    4.224   A
 
TOTAL Shielding Tensor

              31.6490      0.4382     -3.9461
               0.1909     28.4360      0.1629
              -4.6419      1.2158     30.3119

H      106 Eigenvalue  sigma_xx      26.3766 (ppm)
H      106 Eigenvector sigma_xx      -0.6071      0.3341     -0.7210
H      106 Eigenvalue  sigma_yy      28.6877 (ppm)
H      106 Eigenvector sigma_yy       0.2399      0.9421      0.2345
H      106 Eigenvalue  sigma_zz      35.3326 (ppm)
H      106 Eigenvector sigma_zz      -0.7575      0.0306      0.6521
 
H      106 Isotropic:       30.1323 (ppm)
H      106 Anisotropy:       7.8005 (ppm)
H      106 Asymmetry:        0.4444
 
============
Atom: H      107
============
H      107 Coordinates      1.247   10.273    4.632   A
 
TOTAL Shielding Tensor

              28.8335     -1.5559      2.2811
              -2.3428     34.5435     -3.7352
               1.9572     -3.2349     27.3378

H      107 Eigenvalue  sigma_xx      25.3860 (ppm)
H      107 Eigenvector sigma_xx      -0.4004      0.2503      0.8815
H      107 Eigenvalue  sigma_yy      28.5125 (ppm)
H      107 Eigenvector sigma_yy      -0.8606     -0.4330     -0.2679
H      107 Eigenvalue  sigma_zz      36.8164 (ppm)
H      107 Eigenvector sigma_zz       0.3147     -0.8660      0.3887
 
H      107 Isotropic:       30.2383 (ppm)
H      107 Anisotropy:       9.8671 (ppm)
H      107 Asymmetry:        0.4753
 
============
Atom: H      108
============
H      108 Coordinates     -0.076    8.854    3.377   A
 
TOTAL Shielding Tensor

              28.5367      0.7885      1.3579
               0.6534     29.7943     -4.2792
               0.2113     -3.7134     31.7202

H      108 Eigenvalue  sigma_xx      26.1771 (ppm)
H      108 Eigenvector sigma_xx      -0.4076      0.7124      0.5713
H      108 Eigenvalue  sigma_yy      29.0016 (ppm)
H      108 Eigenvector sigma_yy       0.9127      0.3367      0.2315
H      108 Eigenvalue  sigma_zz      34.8726 (ppm)
H      108 Eigenvector sigma_zz       0.0274     -0.6158      0.7874
 
H      108 Isotropic:       30.0171 (ppm)
H      108 Anisotropy:       7.2833 (ppm)
H      108 Asymmetry:        0.5817
 
============
Atom: H      109
============
H      109 Coordinates     -1.330    7.632    3.666   A
 
TOTAL Shielding Tensor

              30.9803      2.1364      3.3634
               1.2582     28.7804     -0.8123
               3.0577      0.5542     28.7247

H      109 Eigenvalue  sigma_xx      25.9877 (ppm)
H      109 Eigenvector sigma_xx      -0.5882      0.3902      0.7084
H      109 Eigenvalue  sigma_yy      28.8753 (ppm)
H      109 Eigenvector sigma_yy       0.0132      0.8804     -0.4741
H      109 Eigenvalue  sigma_zz      33.6224 (ppm)
H      109 Eigenvector sigma_zz      -0.8086     -0.2695     -0.5230
 
H      109 Isotropic:       29.4951 (ppm)
H      109 Anisotropy:       6.1909 (ppm)
H      109 Asymmetry:        0.6996
 
============
Atom: H      110
============
H      110 Coordinates     -1.199    9.040    4.745   A
 
TOTAL Shielding Tensor

              32.3033     -4.8922     -0.3800
              -4.4680     31.2049      0.4586
              -0.5083      0.7776     26.7330

H      110 Eigenvalue  sigma_xx      26.6124 (ppm)
H      110 Eigenvector sigma_xx      -0.1875     -0.3162      0.9300
H      110 Eigenvalue  sigma_yy      27.1061 (ppm)
H      110 Eigenvector sigma_yy       0.6412      0.6778      0.3598
H      110 Eigenvalue  sigma_zz      36.5226 (ppm)
H      110 Eigenvector sigma_zz      -0.7442      0.6637      0.0757
 
H      110 Isotropic:       30.0804 (ppm)
H      110 Anisotropy:       9.6634 (ppm)
H      110 Asymmetry:        0.0766
 
============
Atom: H      111
============
H      111 Coordinates      1.716    7.196    3.365   A
 
TOTAL Shielding Tensor

              29.0955      1.0996     -3.7829
               0.0010     28.6845     -0.0463
              -4.1535      0.0625     30.9883

H      111 Eigenvalue  sigma_xx      25.8936 (ppm)
H      111 Eigenvector sigma_xx      -0.7792      0.1554     -0.6072
H      111 Eigenvalue  sigma_yy      28.7326 (ppm)
H      111 Eigenvector sigma_yy       0.0841      0.9859      0.1444
H      111 Eigenvalue  sigma_zz      34.1420 (ppm)
H      111 Eigenvector sigma_zz      -0.6211     -0.0615      0.7813
 
H      111 Isotropic:       29.5894 (ppm)
H      111 Anisotropy:       6.8289 (ppm)
H      111 Asymmetry:        0.6236
 
============
Atom: H      112
============
H      112 Coordinates      0.578    5.865    3.625   A
 
TOTAL Shielding Tensor

              29.1653      1.3612     -0.4337
               0.7545     31.5920      4.4303
               0.7333      5.1074     29.0186

H      112 Eigenvalue  sigma_xx      25.2933 (ppm)
H      112 Eigenvector sigma_xx       0.1372     -0.6125      0.7785
H      112 Eigenvalue  sigma_yy      29.0979 (ppm)
H      112 Eigenvector sigma_yy      -0.9793      0.0341      0.1994
H      112 Eigenvalue  sigma_zz      35.3846 (ppm)
H      112 Eigenvector sigma_zz      -0.1487     -0.7898     -0.5951
 
H      112 Isotropic:       29.9253 (ppm)
H      112 Anisotropy:       8.1890 (ppm)
H      112 Asymmetry:        0.6969
 
============
Atom: H      113
============
H      113 Coordinates      1.974    6.075    4.722   A
 
TOTAL Shielding Tensor

              31.8517     -3.9342      1.5453
              -6.0147     29.6864     -0.4865
              -0.4517      0.1554     27.4498

H      113 Eigenvalue  sigma_xx      25.6522 (ppm)
H      113 Eigenvector sigma_xx       0.6277      0.7691     -0.1201
H      113 Eigenvalue  sigma_yy      27.4425 (ppm)
H      113 Eigenvector sigma_yy       0.0269      0.1328      0.9908
H      113 Eigenvalue  sigma_zz      35.8932 (ppm)
H      113 Eigenvector sigma_zz       0.7780     -0.6252      0.0626
 
H      113 Isotropic:       29.6626 (ppm)
H      113 Anisotropy:       9.3458 (ppm)
H      113 Asymmetry:        0.2873
 
============
Atom: H      114
============
H      114 Coordinates     -4.616   13.042    6.655   A
 
TOTAL Shielding Tensor

              18.6931     -1.1024      3.5481
              -1.8128     29.5461    -10.9533
               4.1283    -11.9169     33.6078

H      114 Eigenvalue  sigma_xx      17.4006 (ppm)
H      114 Eigenvector sigma_xx       0.8772     -0.2690     -0.3976
H      114 Eigenvalue  sigma_yy      20.6544 (ppm)
H      114 Eigenvector sigma_yy       0.4550      0.7302      0.5098
H      114 Eigenvalue  sigma_zz      43.7920 (ppm)
H      114 Eigenvector sigma_zz       0.1531     -0.6281      0.7629
 
H      114 Isotropic:       27.2823 (ppm)
H      114 Anisotropy:      24.7645 (ppm)
H      114 Asymmetry:        0.1971
 
============
Atom: H      115
============
H      115 Coordinates      8.540    4.147   -1.570   A
 
TOTAL Shielding Tensor

              31.5243     -2.2923      0.6469
              -1.6134     26.5731      0.0551
               1.3754      1.0685     29.1008

H      115 Eigenvalue  sigma_xx      32.3892 (ppm)
H      115 Eigenvector sigma_xx      -0.9279      0.2888     -0.2360
H      115 Eigenvalue  sigma_yy      29.1362 (ppm)
H      115 Eigenvector sigma_yy      -0.1413      0.3135      0.9390
H      115 Eigenvalue  sigma_zz      25.6728 (ppm)
H      115 Eigenvector sigma_zz       0.3451      0.9046     -0.2500
 
H      115 Isotropic:       29.0661 (ppm)
H      115 Anisotropy:      -5.0899 (ppm)
H      115 Asymmetry:        0.9587
 
============
Atom: H      116
============
H      116 Coordinates      6.999    3.683   -0.828   A
 
TOTAL Shielding Tensor

              25.7917      3.0723     -0.8213
               2.5806     26.9236     -3.2848
              -0.2986     -4.2200     28.1259

H      116 Eigenvalue  sigma_xx      22.5318 (ppm)
H      116 Eigenvector sigma_xx       0.5495     -0.7183     -0.4268
H      116 Eigenvalue  sigma_yy      26.1341 (ppm)
H      116 Eigenvector sigma_yy       0.7581      0.2139      0.6160
H      116 Eigenvalue  sigma_zz      32.1753 (ppm)
H      116 Eigenvector sigma_zz      -0.3512     -0.6621      0.6621
 
H      116 Isotropic:       26.9471 (ppm)
H      116 Anisotropy:       7.8424 (ppm)
H      116 Asymmetry:        0.6890
 
============
Atom: H      117
============
H      117 Coordinates      6.596    3.303   -3.091   A
 
TOTAL Shielding Tensor

              24.4672      2.3710     -0.6807
               2.7351     29.0293      2.0317
              -0.1730      0.7813     25.0546

H      117 Eigenvalue  sigma_xx      22.8648 (ppm)
H      117 Eigenvector sigma_xx      -0.7955      0.4275     -0.4296
H      117 Eigenvalue  sigma_yy      25.2788 (ppm)
H      117 Eigenvector sigma_yy      -0.4772     -0.0048      0.8788
H      117 Eigenvalue  sigma_zz      30.4076 (ppm)
H      117 Eigenvector sigma_zz      -0.3736     -0.9040     -0.2077
 
H      117 Isotropic:       26.1837 (ppm)
H      117 Anisotropy:       6.3358 (ppm)
H      117 Asymmetry:        0.5715
 
============
Atom: H      118
============
H      118 Coordinates      4.933    5.086   -3.707   A
 
TOTAL Shielding Tensor

              29.0969      0.5900      3.1455
               1.0965     27.9330      2.1498
               2.9584      3.6200     31.2598

H      118 Eigenvalue  sigma_xx      25.9207 (ppm)
H      118 Eigenvector sigma_xx       0.3922      0.6967     -0.6006
H      118 Eigenvalue  sigma_yy      27.7259 (ppm)
H      118 Eigenvector sigma_yy       0.7797     -0.5983     -0.1849
H      118 Eigenvalue  sigma_zz      34.6432 (ppm)
H      118 Eigenvector sigma_zz       0.4882      0.3958      0.7778
 
H      118 Isotropic:       29.4299 (ppm)
H      118 Anisotropy:       7.8199 (ppm)
H      118 Asymmetry:        0.3463
 
============
Atom: H      119
============
H      119 Coordinates      4.829    4.609   -1.997   A
 
TOTAL Shielding Tensor

              30.4762      0.9751     -2.2902
               1.9136     28.6235     -1.6154
              -2.7973     -2.3598     27.9439

H      119 Eigenvalue  sigma_xx      25.9077 (ppm)
H      119 Eigenvector sigma_xx       0.3274      0.4384      0.8370
H      119 Eigenvalue  sigma_yy      27.9249 (ppm)
H      119 Eigenvector sigma_yy       0.6077     -0.7761      0.1688
H      119 Eigenvalue  sigma_zz      33.2110 (ppm)
H      119 Eigenvector sigma_zz      -0.7236     -0.4533      0.5205
 
H      119 Isotropic:       29.0145 (ppm)
H      119 Anisotropy:       6.2947 (ppm)
H      119 Asymmetry:        0.4807
 
============
Atom: H      120
============
H      120 Coordinates      6.268    7.064   -3.147   A
 
TOTAL Shielding Tensor

              24.2057     -0.6027     -1.3407
              -0.8287     25.4170     -1.2077
              -1.1524     -1.4393     28.3642

H      120 Eigenvalue  sigma_xx      23.2910 (ppm)
H      120 Eigenvector sigma_xx       0.8164      0.4772      0.3251
H      120 Eigenvalue  sigma_yy      25.6433 (ppm)
H      120 Eigenvector sigma_yy       0.5433     -0.8255     -0.1526
H      120 Eigenvalue  sigma_zz      29.0526 (ppm)
H      120 Eigenvector sigma_zz      -0.1955     -0.3012      0.9333
 
H      120 Isotropic:       25.9956 (ppm)
H      120 Anisotropy:       4.5855 (ppm)
H      120 Asymmetry:        0.7695
 
============
Atom: H      121
============
H      121 Coordinates      3.674    7.055   -2.854   A
 
TOTAL Shielding Tensor

              30.4109     -0.1418      3.8167
               0.4703     30.0105      1.8147
               4.1169      2.0428     28.2617

H      121 Eigenvalue  sigma_xx      33.9093 (ppm)
H      121 Eigenvector sigma_xx      -0.7136     -0.3346     -0.6155
H      121 Eigenvalue  sigma_yy      29.9576 (ppm)
H      121 Eigenvector sigma_yy      -0.4330      0.9013      0.0122
H      121 Eigenvalue  sigma_zz      24.8162 (ppm)
H      121 Eigenvector sigma_zz      -0.5507     -0.2752      0.7880
 
H      121 Isotropic:       29.5610 (ppm)
H      121 Anisotropy:      -7.1172 (ppm)
H      121 Asymmetry:        0.8328
 
============
Atom: H      122
============
H      122 Coordinates      3.987    6.909   -1.128   A
 
TOTAL Shielding Tensor

              29.2911     -0.0641     -3.8323
               0.3524     31.2393     -1.2064
              -3.9061     -1.0773     27.7018

H      122 Eigenvalue  sigma_xx      32.8879 (ppm)
H      122 Eigenvector sigma_xx      -0.6560     -0.4677      0.5924
H      122 Eigenvalue  sigma_yy      30.8919 (ppm)
H      122 Eigenvector sigma_yy      -0.4332      0.8760      0.2119
H      122 Eigenvalue  sigma_zz      24.4524 (ppm)
H      122 Eigenvector sigma_zz       0.6180      0.1176      0.7773
 
H      122 Isotropic:       29.4107 (ppm)
H      122 Anisotropy:      -7.4375 (ppm)
H      122 Asymmetry:        0.4026
 
============
Atom: H      123
============
H      123 Coordinates      4.854    9.189   -2.987   A
 
TOTAL Shielding Tensor

              27.4189     -2.3968     -2.8229
              -1.7861     30.9285     -3.8744
              -2.4542     -2.7439     31.2398

H      123 Eigenvalue  sigma_xx      34.4374 (ppm)
H      123 Eigenvector sigma_xx      -0.0866     -0.6557      0.7500
H      123 Eigenvalue  sigma_yy      30.9051 (ppm)
H      123 Eigenvector sigma_yy       0.6820     -0.5878     -0.4352
H      123 Eigenvalue  sigma_zz      24.2447 (ppm)
H      123 Eigenvector sigma_zz       0.7262      0.4738      0.4981
 
H      123 Isotropic:       29.8624 (ppm)
H      123 Anisotropy:      -8.4266 (ppm)
H      123 Asymmetry:        0.6288
 
============
Atom: H      124
============
H      124 Coordinates      5.397    9.091   -1.319   A
 
TOTAL Shielding Tensor

              32.5322      0.2958      2.8020
               0.5327     27.9510      1.0779
               2.0835      2.5671     26.6689

H      124 Eigenvalue  sigma_xx      24.9316 (ppm)
H      124 Eigenvector sigma_xx      -0.2455     -0.4760      0.8445
H      124 Eigenvalue  sigma_yy      28.6131 (ppm)
H      124 Eigenvector sigma_yy      -0.3326      0.8596      0.3879
H      124 Eigenvalue  sigma_zz      33.6075 (ppm)
H      124 Eigenvector sigma_zz      -0.9106     -0.1857     -0.3693
 
H      124 Isotropic:       29.0507 (ppm)
H      124 Anisotropy:       6.8352 (ppm)
H      124 Asymmetry:        0.8079
 
============
Atom: H      125
============
H      125 Coordinates      4.883   11.295   -3.235   A
 
TOTAL Shielding Tensor

              27.8263     -0.3558      0.6376
              -0.2898     24.6749     -0.7236
               2.2108     -0.4714     24.3520

H      125 Eigenvalue  sigma_xx      23.6340 (ppm)
H      125 Eigenvector sigma_xx      -0.2633      0.4175      0.8697
H      125 Eigenvalue  sigma_yy      24.8145 (ppm)
H      125 Eigenvector sigma_yy       0.2627      0.8985     -0.3518
H      125 Eigenvalue  sigma_zz      28.4047 (ppm)
H      125 Eigenvector sigma_zz      -0.9283      0.1358     -0.3462
 
H      125 Isotropic:       25.6177 (ppm)
H      125 Anisotropy:       4.1805 (ppm)
H      125 Asymmetry:        0.4236
 
============
Atom: H      126
============
H      126 Coordinates      4.056   13.366   -4.237   A
 
TOTAL Shielding Tensor

              27.2557      0.0435     -4.0481
               1.3549     29.3738     -1.0153
              -2.9716     -2.0617     29.2964

H      126 Eigenvalue  sigma_xx      24.5908 (ppm)
H      126 Eigenvector sigma_xx      -0.7858     -0.0823     -0.6130
H      126 Eigenvalue  sigma_yy      28.5919 (ppm)
H      126 Eigenvector sigma_yy       0.3307     -0.8935     -0.3039
H      126 Eigenvalue  sigma_zz      32.7433 (ppm)
H      126 Eigenvector sigma_zz       0.5227      0.4415     -0.7293
 
H      126 Isotropic:       28.6420 (ppm)
H      126 Anisotropy:       6.1520 (ppm)
H      126 Asymmetry:        0.9756
 
============
Atom: H      127
============
H      127 Coordinates      4.355   13.529   -2.507   A
 
TOTAL Shielding Tensor

              30.1765      2.4510      2.1453
               3.2098     28.2625      2.6414
               3.7094      2.7488     27.0104

H      127 Eigenvalue  sigma_xx      24.7580 (ppm)
H      127 Eigenvector sigma_xx       0.2034      0.4884     -0.8486
H      127 Eigenvalue  sigma_yy      26.3484 (ppm)
H      127 Eigenvector sigma_yy       0.6867     -0.6889     -0.2319
H      127 Eigenvalue  sigma_zz      34.3431 (ppm)
H      127 Eigenvector sigma_zz       0.6979      0.5356      0.4755
 
H      127 Isotropic:       28.4832 (ppm)
H      127 Anisotropy:       8.7899 (ppm)
H      127 Asymmetry:        0.2714
 
============
Atom: H      128
============
H      128 Coordinates      2.356   14.663   -2.732   A
 
TOTAL Shielding Tensor

              24.7914      0.2163      0.0347
              -0.5821     33.1037      2.5887
               1.1085      3.6270     26.4426

H      128 Eigenvalue  sigma_xx      24.3688 (ppm)
H      128 Eigenvector sigma_xx      -0.8171     -0.2083      0.5375
H      128 Eigenvalue  sigma_yy      25.6402 (ppm)
H      128 Eigenvector sigma_yy       0.5764     -0.3020      0.7593
H      128 Eigenvalue  sigma_zz      34.3287 (ppm)
H      128 Eigenvector sigma_zz       0.0041      0.9302      0.3669
 
H      128 Isotropic:       28.1126 (ppm)
H      128 Anisotropy:       9.3242 (ppm)
H      128 Asymmetry:        0.2045
 
============
Atom: H      129
============
H      129 Coordinates      0.631   13.294   -1.549   A
 
TOTAL Shielding Tensor

              24.2380      0.0030     -0.3356
              -0.1981     25.9575      0.6046
               0.2035      1.3827     25.6586

H      129 Eigenvalue  sigma_xx      24.2324 (ppm)
H      129 Eigenvector sigma_xx       0.9987      0.0498      0.0115
H      129 Eigenvalue  sigma_yy      24.8036 (ppm)
H      129 Eigenvector sigma_yy      -0.0237      0.6512     -0.7586
H      129 Eigenvalue  sigma_zz      26.8182 (ppm)
H      129 Eigenvector sigma_zz      -0.0453      0.7573      0.6515
 
H      129 Isotropic:       25.2847 (ppm)
H      129 Anisotropy:       2.3002 (ppm)
H      129 Asymmetry:        0.3725
 
============
Atom: H      130
============
H      130 Coordinates      0.434   11.682    0.164   A
 
TOTAL Shielding Tensor

              23.6339     -1.0784      0.9400
              -0.6870     25.9640      0.6025
              -0.2339      2.2951     24.4476

H      130 Eigenvalue  sigma_xx      22.8025 (ppm)
H      130 Eigenvector sigma_xx      -0.7077     -0.4480      0.5464
H      130 Eigenvalue  sigma_yy      24.2977 (ppm)
H      130 Eigenvector sigma_yy       0.6835     -0.2380      0.6901
H      130 Eigenvalue  sigma_zz      26.9453 (ppm)
H      130 Eigenvector sigma_zz      -0.1791      0.8618      0.4746
 
H      130 Isotropic:       24.6818 (ppm)
H      130 Anisotropy:       3.3952 (ppm)
H      130 Asymmetry:        0.6606
 
============
Atom: H      131
============
H      131 Coordinates      1.134    9.597    1.225   A
 
TOTAL Shielding Tensor

              25.6911      0.1335     -0.4568
              -1.1061     24.5761     -0.0350
              -0.1311      0.2349     23.8530

H      131 Eigenvalue  sigma_xx      23.8062 (ppm)
H      131 Eigenvector sigma_xx       0.1447     -0.0370      0.9888
H      131 Eigenvalue  sigma_yy      24.3940 (ppm)
H      131 Eigenvector sigma_yy      -0.3478     -0.9374      0.0158
H      131 Eigenvalue  sigma_zz      25.9200 (ppm)
H      131 Eigenvector sigma_zz       0.9263     -0.3462     -0.1485
 
H      131 Isotropic:       24.7067 (ppm)
H      131 Anisotropy:       1.8199 (ppm)
H      131 Asymmetry:        0.4845
 
============
Atom: H      132
============
H      132 Coordinates      2.522    8.132   -0.098   A
 
TOTAL Shielding Tensor

              25.0000      5.7053     -0.8097
               3.9098     32.9705     -0.5204
              -1.0579      0.7896     23.1108

H      132 Eigenvalue  sigma_xx      22.0023 (ppm)
H      132 Eigenvector sigma_xx       0.7060     -0.3172      0.6332
H      132 Eigenvalue  sigma_yy      23.8429 (ppm)
H      132 Eigenvector sigma_yy      -0.5653      0.2863      0.7736
H      132 Eigenvalue  sigma_zz      35.2361 (ppm)
H      132 Eigenvector sigma_zz      -0.4267     -0.9041      0.0228
 
H      132 Isotropic:       27.0271 (ppm)
H      132 Anisotropy:      12.3135 (ppm)
H      132 Asymmetry:        0.2242
 
============
Atom: H      133
============
H      133 Coordinates      2.455    9.225   -2.182   A
 
TOTAL Shielding Tensor

              28.4920      2.0053      2.4704
               1.1856     27.9739     -0.0402
               2.5016      0.3246     30.1705

H      133 Eigenvalue  sigma_xx      25.9211 (ppm)
H      133 Eigenvector sigma_xx      -0.7334      0.5415      0.4109
H      133 Eigenvalue  sigma_yy      28.4860 (ppm)
H      133 Eigenvector sigma_yy      -0.3032     -0.8016      0.5152
H      133 Eigenvalue  sigma_zz      32.2294 (ppm)
H      133 Eigenvector sigma_zz       0.6084      0.2533      0.7521
 
H      133 Isotropic:       28.8788 (ppm)
H      133 Anisotropy:       5.0258 (ppm)
H      133 Asymmetry:        0.7655
 
============
Atom: H      134
============
H      134 Coordinates      4.136   11.466   -0.984   A
 
TOTAL Shielding Tensor

              27.2239      0.4720      3.3690
               2.5798     28.1587      0.6209
               4.5814      1.2408     28.9756

H      134 Eigenvalue  sigma_xx      23.9345 (ppm)
H      134 Eigenvector sigma_xx       0.7895     -0.1543     -0.5941
H      134 Eigenvalue  sigma_yy      27.6370 (ppm)
H      134 Eigenvector sigma_yy       0.0939     -0.9262      0.3653
H      134 Eigenvalue  sigma_zz      32.7868 (ppm)
H      134 Eigenvector sigma_zz       0.6065      0.3441      0.7167
 
H      134 Isotropic:       28.1194 (ppm)
H      134 Anisotropy:       7.0011 (ppm)
H      134 Asymmetry:        0.7933
 
============
Atom: H      135
============
H      135 Coordinates      3.611    9.067    1.954   A
 
TOTAL Shielding Tensor

              27.7990      0.1293      0.5471
               0.1433     26.5569     -2.3201
              -0.3853     -2.0974     36.1287

H      135 Eigenvalue  sigma_xx      26.0587 (ppm)
H      135 Eigenvector sigma_xx      -0.0862      0.9730      0.2141
H      135 Eigenvalue  sigma_yy      27.8117 (ppm)
H      135 Eigenvector sigma_yy       0.9963      0.0854      0.0130
H      135 Eigenvalue  sigma_zz      36.6141 (ppm)
H      135 Eigenvector sigma_zz       0.0056     -0.2144      0.9767
 
H      135 Isotropic:       30.1615 (ppm)
H      135 Anisotropy:       9.6789 (ppm)
H      135 Asymmetry:        0.2717
 
============
Atom: H      136
============
H      136 Coordinates      4.495   10.226    0.948   A
 
TOTAL Shielding Tensor

              28.9801      3.2006      2.0416
               4.2134     32.0634      1.1056
               2.2067      2.4975     29.8552

H      136 Eigenvalue  sigma_xx      26.2887 (ppm)
H      136 Eigenvector sigma_xx       0.8461     -0.4581     -0.2725
H      136 Eigenvalue  sigma_yy      28.8468 (ppm)
H      136 Eigenvector sigma_yy      -0.0100      0.4974     -0.8675
H      136 Eigenvalue  sigma_zz      35.7632 (ppm)
H      136 Eigenvector sigma_zz       0.5330      0.7367      0.4163
 
H      136 Isotropic:       30.2996 (ppm)
H      136 Anisotropy:       8.1955 (ppm)
H      136 Asymmetry:        0.4682
 
============
Atom: H      137
============
H      137 Coordinates      4.775    8.478    0.753   A
 
TOTAL Shielding Tensor

              30.8591     -4.7073      0.7994
              -4.3240     28.3800     -0.1226
               1.1163      0.6211     28.9820

H      137 Eigenvalue  sigma_xx      24.7907 (ppm)
H      137 Eigenvector sigma_xx       0.6053      0.7743     -0.1844
H      137 Eigenvalue  sigma_yy      29.0582 (ppm)
H      137 Eigenvector sigma_yy       0.0215      0.2157      0.9762
H      137 Eigenvalue  sigma_zz      34.3723 (ppm)
H      137 Eigenvector sigma_zz      -0.7957      0.5949     -0.1139
 
H      137 Isotropic:       29.4070 (ppm)
H      137 Anisotropy:       7.4478 (ppm)
H      137 Asymmetry:        0.8595
 
============
Atom: H      138
============
H      138 Coordinates      0.426   14.105   -4.097   A
 
TOTAL Shielding Tensor

              33.6062     -4.1539      0.5893
              -3.4373     28.2720     -0.6613
               2.7709     -1.4072     26.9932

H      138 Eigenvalue  sigma_xx      26.2396 (ppm)
H      138 Eigenvector sigma_xx       0.3507      0.8524      0.3879
H      138 Eigenvalue  sigma_yy      26.6241 (ppm)
H      138 Eigenvector sigma_yy      -0.3576     -0.2610      0.8967
H      138 Eigenvalue  sigma_zz      36.0077 (ppm)
H      138 Eigenvector sigma_zz       0.8655     -0.4532      0.2133
 
H      138 Isotropic:       29.6238 (ppm)
H      138 Anisotropy:       9.5758 (ppm)
H      138 Asymmetry:        0.0602
 
============
Atom: H      139
============
H      139 Coordinates      1.883   14.108   -5.114   A
 
TOTAL Shielding Tensor

              27.7138      0.2241      0.2250
               0.1696     29.2559     -2.7485
              -0.3348     -3.8210     33.1362

H      139 Eigenvalue  sigma_xx      27.3273 (ppm)
H      139 Eigenvector sigma_xx      -0.3508      0.8166      0.4584
H      139 Eigenvalue  sigma_yy      27.7647 (ppm)
H      139 Eigenvector sigma_yy       0.9363      0.2954      0.1902
H      139 Eigenvalue  sigma_zz      35.0139 (ppm)
H      139 Eigenvector sigma_zz      -0.0199     -0.4959      0.8681
 
H      139 Isotropic:       30.0353 (ppm)
H      139 Anisotropy:       7.4679 (ppm)
H      139 Asymmetry:        0.0879
 
============
Atom: H      140
============
H      140 Coordinates      1.141   12.567   -4.605   A
 
TOTAL Shielding Tensor

              29.2092      0.4763      1.8245
              -0.7015     31.1487      3.0949
               2.8111      2.6709     29.2918

H      140 Eigenvalue  sigma_xx      33.6674 (ppm)
H      140 Eigenvector sigma_xx       0.3108      0.7097      0.6322
H      140 Eigenvalue  sigma_yy      30.0304 (ppm)
H      140 Eigenvector sigma_yy       0.7848     -0.5668      0.2505
H      140 Eigenvalue  sigma_zz      25.9519 (ppm)
H      140 Eigenvector sigma_zz      -0.5361     -0.4183      0.7332
 
H      140 Isotropic:       29.8832 (ppm)
H      140 Anisotropy:      -5.8970 (ppm)
H      140 Asymmetry:        0.9251
 
============
Atom: H      141
============
H      141 Coordinates      1.056    9.433   -4.837   A
 
TOTAL Shielding Tensor

              30.2856      0.0549     -3.7281
              -0.3114     28.1139      2.4223
              -2.5709      2.9296     29.6461

H      141 Eigenvalue  sigma_xx      25.2823 (ppm)
H      141 Eigenvector sigma_xx      -0.4077      0.6173     -0.6728
H      141 Eigenvalue  sigma_yy      28.9442 (ppm)
H      141 Eigenvector sigma_yy       0.6586      0.7092      0.2516
H      141 Eigenvalue  sigma_zz      33.8191 (ppm)
H      141 Eigenvector sigma_zz      -0.6325      0.3405      0.6957
 
H      141 Isotropic:       29.3485 (ppm)
H      141 Anisotropy:       6.7058 (ppm)
H      141 Asymmetry:        0.8191
 
============
Atom: H      142
============
H      142 Coordinates      2.415    8.343   -4.589   A
 
TOTAL Shielding Tensor

              26.3692      1.0017      3.0906
               1.3529     28.9053     -2.3392
               4.1914     -1.9600     32.9159

H      142 Eigenvalue  sigma_xx      23.9459 (ppm)
H      142 Eigenvector sigma_xx      -0.8222      0.3792      0.4246
H      142 Eigenvalue  sigma_yy      29.3161 (ppm)
H      142 Eigenvector sigma_yy       0.4498      0.8898      0.0764
H      142 Eigenvalue  sigma_zz      34.9285 (ppm)
H      142 Eigenvector sigma_zz       0.3489     -0.2538      0.9022
 
H      142 Isotropic:       29.3968 (ppm)
H      142 Anisotropy:       8.2976 (ppm)
H      142 Asymmetry:        0.9708
 
============
Atom: H      143
============
H      143 Coordinates      0.423    7.168   -5.537   A
 
TOTAL Shielding Tensor

              29.2506      4.2899     -2.6635
               4.0931     30.7652     -2.1523
              -1.3216     -1.4986     29.1885

H      143 Eigenvalue  sigma_xx      25.7000 (ppm)
H      143 Eigenvector sigma_xx       0.7867     -0.6027      0.1340
H      143 Eigenvalue  sigma_yy      28.0835 (ppm)
H      143 Eigenvector sigma_yy       0.1452      0.3915      0.9086
H      143 Eigenvalue  sigma_zz      35.4208 (ppm)
H      143 Eigenvector sigma_zz      -0.6001     -0.6953      0.3955
 
H      143 Isotropic:       29.7347 (ppm)
H      143 Anisotropy:       8.5291 (ppm)
H      143 Asymmetry:        0.4192
 
============
Atom: H      144
============
H      144 Coordinates      0.513    8.158   -7.008   A
 
TOTAL Shielding Tensor

              31.6490      0.4382      3.9461
               0.1909     28.4360     -0.1629
               4.6419     -1.2158     30.3119

H      144 Eigenvalue  sigma_xx      26.3766 (ppm)
H      144 Eigenvector sigma_xx      -0.6071      0.3341      0.7210
H      144 Eigenvalue  sigma_yy      28.6877 (ppm)
H      144 Eigenvector sigma_yy       0.2399      0.9421     -0.2345
H      144 Eigenvalue  sigma_zz      35.3326 (ppm)
H      144 Eigenvector sigma_zz       0.7575     -0.0306      0.6521
 
H      144 Isotropic:       30.1323 (ppm)
H      144 Anisotropy:       7.8005 (ppm)
H      144 Asymmetry:        0.4444
 
============
Atom: H      145
============
H      145 Coordinates      1.817    7.023   -6.601   A
 
TOTAL Shielding Tensor

              28.8335     -1.5559     -2.2811
              -2.3428     34.5435      3.7352
              -1.9572      3.2349     27.3378

H      145 Eigenvalue  sigma_xx      25.3860 (ppm)
H      145 Eigenvector sigma_xx       0.4004     -0.2503      0.8815
H      145 Eigenvalue  sigma_yy      28.5125 (ppm)
H      145 Eigenvector sigma_yy      -0.8606     -0.4330      0.2679
H      145 Eigenvalue  sigma_zz      36.8164 (ppm)
H      145 Eigenvector sigma_zz       0.3147     -0.8660     -0.3887
 
H      145 Isotropic:       30.2383 (ppm)
H      145 Anisotropy:       9.8671 (ppm)
H      145 Asymmetry:        0.4753
 
============
Atom: H      146
============
H      146 Coordinates      3.140    8.442   -7.856   A
 
TOTAL Shielding Tensor

              28.5367      0.7885     -1.3579
               0.6534     29.7943      4.2792
              -0.2113      3.7134     31.7202

H      146 Eigenvalue  sigma_xx      26.1771 (ppm)
H      146 Eigenvector sigma_xx      -0.4076      0.7124     -0.5713
H      146 Eigenvalue  sigma_yy      29.0016 (ppm)
H      146 Eigenvector sigma_yy       0.9127      0.3367     -0.2315
H      146 Eigenvalue  sigma_zz      34.8726 (ppm)
H      146 Eigenvector sigma_zz      -0.0274      0.6158      0.7874
 
H      146 Isotropic:       30.0171 (ppm)
H      146 Anisotropy:       7.2833 (ppm)
H      146 Asymmetry:        0.5817
 
============
Atom: H      147
============
H      147 Coordinates      4.394    9.665   -7.567   A
 
TOTAL Shielding Tensor

              30.9803      2.1364     -3.3634
               1.2582     28.7804      0.8123
              -3.0577     -0.5542     28.7247

H      147 Eigenvalue  sigma_xx      25.9877 (ppm)
H      147 Eigenvector sigma_xx       0.5882     -0.3902      0.7084
H      147 Eigenvalue  sigma_yy      28.8753 (ppm)
H      147 Eigenvector sigma_yy       0.0132      0.8804      0.4741
H      147 Eigenvalue  sigma_zz      33.6224 (ppm)
H      147 Eigenvector sigma_zz      -0.8086     -0.2695      0.5230
 
H      147 Isotropic:       29.4951 (ppm)
H      147 Anisotropy:       6.1909 (ppm)
H      147 Asymmetry:        0.6996
 
============
Atom: H      148
============
H      148 Coordinates      4.263    8.256   -6.487   A
 
TOTAL Shielding Tensor

              32.3033     -4.8922      0.3800
              -4.4680     31.2049     -0.4586
               0.5083     -0.7776     26.7330

H      148 Eigenvalue  sigma_xx      26.6124 (ppm)
H      148 Eigenvector sigma_xx       0.1875      0.3162      0.9300
H      148 Eigenvalue  sigma_yy      27.1061 (ppm)
H      148 Eigenvector sigma_yy       0.6412      0.6778     -0.3598
H      148 Eigenvalue  sigma_zz      36.5226 (ppm)
H      148 Eigenvector sigma_zz      -0.7442      0.6637     -0.0757
 
H      148 Isotropic:       30.0804 (ppm)
H      148 Anisotropy:       9.6634 (ppm)
H      148 Asymmetry:        0.0766
 
============
Atom: H      149
============
H      149 Coordinates      1.349   10.100   -7.868   A
 
TOTAL Shielding Tensor

              29.0955      1.0996      3.7829
               0.0010     28.6845      0.0463
               4.1535     -0.0625     30.9883

H      149 Eigenvalue  sigma_xx      25.8936 (ppm)
H      149 Eigenvector sigma_xx      -0.7792      0.1554      0.6072
H      149 Eigenvalue  sigma_yy      28.7326 (ppm)
H      149 Eigenvector sigma_yy       0.0841      0.9859     -0.1444
H      149 Eigenvalue  sigma_zz      34.1420 (ppm)
H      149 Eigenvector sigma_zz       0.6211      0.0615      0.7813
 
H      149 Isotropic:       29.5894 (ppm)
H      149 Anisotropy:       6.8289 (ppm)
H      149 Asymmetry:        0.6236
 
============
Atom: H      150
============
H      150 Coordinates      2.486   11.432   -7.608   A
 
TOTAL Shielding Tensor

              29.1653      1.3612      0.4337
               0.7545     31.5920     -4.4303
              -0.7333     -5.1074     29.0186

H      150 Eigenvalue  sigma_xx      25.2933 (ppm)
H      150 Eigenvector sigma_xx      -0.1372      0.6125      0.7785
H      150 Eigenvalue  sigma_yy      29.0979 (ppm)
H      150 Eigenvector sigma_yy      -0.9793      0.0341     -0.1994
H      150 Eigenvalue  sigma_zz      35.3846 (ppm)
H      150 Eigenvector sigma_zz      -0.1487     -0.7898      0.5951
 
H      150 Isotropic:       29.9253 (ppm)
H      150 Anisotropy:       8.1890 (ppm)
H      150 Asymmetry:        0.6969
 
============
Atom: H      151
============
H      151 Coordinates      1.090   11.222   -6.511   A
 
TOTAL Shielding Tensor

              31.8517     -3.9342     -1.5453
              -6.0147     29.6864      0.4865
               0.4517     -0.1554     27.4498

H      151 Eigenvalue  sigma_xx      25.6522 (ppm)
H      151 Eigenvector sigma_xx       0.6277      0.7691      0.1201
H      151 Eigenvalue  sigma_yy      27.4425 (ppm)
H      151 Eigenvector sigma_yy       0.0269      0.1328     -0.9908
H      151 Eigenvalue  sigma_zz      35.8932 (ppm)
H      151 Eigenvector sigma_zz      -0.7780      0.6252      0.0626
 
H      151 Isotropic:       29.6626 (ppm)
H      151 Anisotropy:       9.3458 (ppm)
H      151 Asymmetry:        0.2873
 
============
Atom: H      152
============
H      152 Coordinates      7.681    4.255   -4.578   A
 
TOTAL Shielding Tensor

              18.6931     -1.1024     -3.5481
              -1.8128     29.5461     10.9533
              -4.1283     11.9169     33.6078

H      152 Eigenvalue  sigma_xx      17.4006 (ppm)
H      152 Eigenvector sigma_xx      -0.8772      0.2690     -0.3976
H      152 Eigenvalue  sigma_yy      20.6544 (ppm)
H      152 Eigenvector sigma_yy      -0.4550     -0.7302      0.5098
H      152 Eigenvalue  sigma_zz      43.7920 (ppm)
H      152 Eigenvector sigma_zz      -0.1531      0.6281      0.7629
 
H      152 Isotropic:       27.2823 (ppm)
H      152 Anisotropy:      24.7645 (ppm)
H      152 Asymmetry:        0.1971
 
============
Atom: C        1
============
C        1 Coordinates      4.325    2.918    0.748   A
 
TOTAL Shielding Tensor

               6.1966    -67.0856     26.9779
             -59.7666    -51.8464    -10.0709
              29.0647     -2.6953     27.4481

C        1 Eigenvalue  sigma_xx      66.1155 (ppm)
C        1 Eigenvector sigma_xx      -0.7049      0.4103     -0.5786
C        1 Eigenvalue  sigma_yy       9.0834 (ppm)
C        1 Eigenvector sigma_yy      -0.4454      0.3787      0.8113
C        1 Eigenvalue  sigma_zz     -93.4007 (ppm)
C        1 Eigenvector sigma_zz      -0.5520     -0.8296      0.0842
 
C        1 Isotropic:       -6.0672 (ppm)
C        1 Anisotropy:    -131.0002 (ppm)
C        1 Asymmetry:        0.6530
 
============
Atom: C        2
============
C        2 Coordinates      4.416    4.227    1.491   A
 
TOTAL Shielding Tensor

             131.7386     -0.3890     -4.4592
              -5.7704    121.6153     19.5932
               0.5644      4.6640    147.8405

C        2 Eigenvalue  sigma_xx     116.5546 (ppm)
C        2 Eigenvector sigma_xx       0.1429      0.9258     -0.3500
C        2 Eigenvalue  sigma_yy     131.6421 (ppm)
C        2 Eigenvector sigma_yy       0.9801     -0.0832      0.1801
C        2 Eigenvalue  sigma_zz     152.9977 (ppm)
C        2 Eigenvector sigma_zz      -0.1376      0.3688      0.9193
 
C        2 Isotropic:      133.7314 (ppm)
C        2 Anisotropy:      28.8993 (ppm)
C        2 Asymmetry:        0.7831
 
============
Atom: C        3
============
C        3 Coordinates      3.723    4.290    2.848   A
 
TOTAL Shielding Tensor

             114.2099     -8.6252     17.8731
             -10.4640     86.9587    -24.1094
              18.3405    -25.0390    113.7478

C        3 Eigenvalue  sigma_xx      72.3343 (ppm)
C        3 Eigenvector sigma_xx       0.0302     -0.8538     -0.5198
C        3 Eigenvalue  sigma_yy      99.6729 (ppm)
C        3 Eigenvector sigma_yy      -0.8138     -0.3229      0.4832
C        3 Eigenvalue  sigma_zz     142.9091 (ppm)
C        3 Eigenvector sigma_zz       0.5803     -0.4084      0.7045
 
C        3 Isotropic:      104.9721 (ppm)
C        3 Anisotropy:      56.9055 (ppm)
C        3 Asymmetry:        0.7206
 
============
Atom: C        4
============
C        4 Coordinates      2.399    3.538    2.745   A
 
TOTAL Shielding Tensor

             135.4966     -1.4581     11.3871
              12.2149    134.6717      0.4299
               0.9899     -3.2927    133.5587

C        4 Eigenvalue  sigma_xx     142.3902 (ppm)
C        4 Eigenvector sigma_xx       0.7650      0.4471      0.4636
C        4 Eigenvalue  sigma_yy     135.6099 (ppm)
C        4 Eigenvector sigma_yy       0.0431     -0.7537      0.6558
C        4 Eigenvalue  sigma_zz     125.7268 (ppm)
C        4 Eigenvector sigma_zz      -0.6426      0.4817      0.5958
 
C        4 Isotropic:      134.5756 (ppm)
C        4 Anisotropy:     -13.2733 (ppm)
C        4 Asymmetry:        0.7662
 
============
Atom: C        5
============
C        5 Coordinates      2.625    2.091    2.357   A
 
TOTAL Shielding Tensor

              88.7185     12.2918    -33.3366
               7.4069     68.3202      8.1484
             -35.2814     -2.9433    110.2438

C        5 Eigenvalue  sigma_xx      56.0775 (ppm)
C        5 Eigenvector sigma_xx      -0.6508      0.6175     -0.4419
C        5 Eigenvalue  sigma_yy      75.5556 (ppm)
C        5 Eigenvector sigma_yy       0.4693      0.7846      0.4053
C        5 Eigenvalue  sigma_zz     135.6494 (ppm)
C        5 Eigenvector sigma_zz      -0.5969     -0.0564      0.8003
 
C        5 Isotropic:       89.0942 (ppm)
C        5 Anisotropy:      69.8329 (ppm)
C        5 Asymmetry:        0.4184
 
============
Atom: C        6
============
C        6 Coordinates      1.336    1.335    2.064   A
 
TOTAL Shielding Tensor

             148.4458     12.5148     -1.7708
              16.6292    141.0136      5.9545
              -3.7638      6.5015    122.2403

C        6 Eigenvalue  sigma_xx     118.3250 (ppm)
C        6 Eigenvector sigma_xx       0.2815     -0.4179      0.8638
C        6 Eigenvalue  sigma_yy     133.5327 (ppm)
C        6 Eigenvector sigma_yy      -0.5550      0.6634      0.5019
C        6 Eigenvalue  sigma_zz     159.8421 (ppm)
C        6 Eigenvector sigma_zz      -0.7827     -0.6207     -0.0452
 
C        6 Isotropic:      137.2332 (ppm)
C        6 Anisotropy:      33.9133 (ppm)
C        6 Asymmetry:        0.6726
 
============
Atom: C        7
============
C        7 Coordinates      1.496   -0.186    1.987   A
 
TOTAL Shielding Tensor

             150.0796      3.9845      9.9876
               9.9231    157.4155      0.7984
              11.5373      4.8040    135.5721

C        7 Eigenvalue  sigma_xx     164.1184 (ppm)
C        7 Eigenvector sigma_xx       0.5974      0.7444      0.2983
C        7 Eigenvalue  sigma_yy     149.1264 (ppm)
C        7 Eigenvector sigma_yy       0.6445     -0.6670      0.3739
C        7 Eigenvalue  sigma_zz     129.8224 (ppm)
C        7 Eigenvector sigma_zz      -0.4773      0.0311      0.8782
 
C        7 Isotropic:      147.6891 (ppm)
C        7 Anisotropy:     -26.8000 (ppm)
C        7 Asymmetry:        0.8391
 
============
Atom: C        8
============
C        8 Coordinates      0.767   -2.919    3.069   A
 
TOTAL Shielding Tensor

              78.8307    -18.3148    -36.7478
             -22.0018     98.2394     13.4555
             -43.4481     17.1661    108.3140

C        8 Eigenvalue  sigma_xx      49.4178 (ppm)
C        8 Eigenvector sigma_xx      -0.8342     -0.1811     -0.5209
C        8 Eigenvalue  sigma_yy      87.8810 (ppm)
C        8 Eigenvector sigma_yy       0.0992      0.8799     -0.4647
C        8 Eigenvalue  sigma_zz     148.0852 (ppm)
C        8 Eigenvector sigma_zz      -0.5425      0.4393      0.7160
 
C        8 Isotropic:       95.1280 (ppm)
C        8 Anisotropy:      79.4357 (ppm)
C        8 Asymmetry:        0.7263
 
============
Atom: C        9
============
C        9 Coordinates      0.616   -4.422    3.248   A
 
TOTAL Shielding Tensor

             142.9455      5.3554     -5.7155
               4.8831    136.6394     -0.9132
              -7.0997     -2.6435    138.4181

C        9 Eigenvalue  sigma_xx     132.7697 (ppm)
C        9 Eigenvector sigma_xx       0.6222     -0.5831      0.5223
C        9 Eigenvalue  sigma_yy     135.6398 (ppm)
C        9 Eigenvector sigma_yy       0.0981      0.7200      0.6870
C        9 Eigenvalue  sigma_zz     149.5935 (ppm)
C        9 Eigenvector sigma_zz      -0.7767     -0.3763      0.5052
 
C        9 Isotropic:      139.3343 (ppm)
C        9 Anisotropy:      15.3888 (ppm)
C        9 Asymmetry:        0.2798
 
============
Atom: C       10
============
C       10 Coordinates     -0.807   -4.953    3.023   A
 
TOTAL Shielding Tensor

             140.9284     -5.7994      0.8265
              -9.4974    135.1667      9.1180
              -0.0042      4.2128    149.9044

C       10 Eigenvalue  sigma_xx     153.0584 (ppm)
C       10 Eigenvector sigma_xx       0.2399     -0.4273     -0.8717
C       10 Eigenvalue  sigma_yy     144.6275 (ppm)
C       10 Eigenvector sigma_yy       0.8282     -0.3783      0.4134
C       10 Eigenvalue  sigma_zz     128.3136 (ppm)
C       10 Eigenvector sigma_zz      -0.5064     -0.8211      0.2631
 
C       10 Isotropic:      141.9998 (ppm)
C       10 Anisotropy:     -20.5294 (ppm)
C       10 Asymmetry:        0.6160
 
============
Atom: C       11
============
C       11 Coordinates     -1.479   -4.231    1.895   A
 
TOTAL Shielding Tensor

              -6.2068    -36.1011    -68.1898
             -35.8321     59.2828     24.1732
             -75.6024     25.7495     57.2292

C       11 Eigenvalue  sigma_xx     128.4091 (ppm)
C       11 Eigenvector sigma_xx       0.5069     -0.5137     -0.6922
C       11 Eigenvalue  sigma_yy      37.5680 (ppm)
C       11 Eigenvector sigma_yy       0.1522      0.8437     -0.5147
C       11 Eigenvalue  sigma_zz     -55.6718 (ppm)
C       11 Eigenvector sigma_zz       0.8484      0.1556      0.5059
 
C       11 Isotropic:       36.7684 (ppm)
C       11 Anisotropy:    -138.6604 (ppm)
C       11 Asymmetry:        0.9827
 
============
Atom: C       12
============
C       12 Coordinates     -1.014   -3.111    1.296   A
 
TOTAL Shielding Tensor

              -6.9287    -44.8069    -81.7772
             -41.1953     60.9002     48.8333
             -88.3670     55.2137     35.4400

C       12 Eigenvalue  sigma_xx     -73.4459 (ppm)
C       12 Eigenvector sigma_xx      -0.7918     -0.0170     -0.6105
C       12 Eigenvalue  sigma_yy      10.9202 (ppm)
C       12 Eigenvector sigma_yy       0.3528      0.8032     -0.4800
C       12 Eigenvalue  sigma_zz     151.9372 (ppm)
C       12 Eigenvector sigma_zz      -0.4985      0.5955      0.6300
 
C       12 Isotropic:       29.8038 (ppm)
C       12 Anisotropy:     183.2000 (ppm)
C       12 Asymmetry:        0.6908
 
============
Atom: C       13
============
C       13 Coordinates     -1.744   -2.502    0.198   A
 
TOTAL Shielding Tensor

               0.3958    -48.3705    -76.9713
             -39.9299     63.8734     15.5248
             -80.1229     18.7480     48.7487

C       13 Eigenvalue  sigma_xx     131.6301 (ppm)
C       13 Eigenvector sigma_xx       0.5600     -0.5266     -0.6396
C       13 Eigenvalue  sigma_yy      44.4610 (ppm)
C       13 Eigenvector sigma_yy       0.1498      0.8236     -0.5470
C       13 Eigenvalue  sigma_zz     -63.0732 (ppm)
C       13 Eigenvector sigma_zz       0.8148      0.2105      0.5401
 
C       13 Isotropic:       37.6726 (ppm)
C       13 Anisotropy:    -151.1188 (ppm)
C       13 Asymmetry:        0.8652
 
============
Atom: C       14
============
C       14 Coordinates     -1.363   -1.346   -0.378   A
 
TOTAL Shielding Tensor

              22.9321    -19.2728    -99.0188
             -17.0389     46.4723     43.2063
             -94.0099     51.5845     11.8169

C       14 Eigenvalue  sigma_xx     -83.3589 (ppm)
C       14 Eigenvector sigma_xx       0.6439     -0.1813      0.7433
C       14 Eigenvalue  sigma_yy      26.9949 (ppm)
C       14 Eigenvector sigma_yy      -0.4564     -0.8708      0.1830
C       14 Eigenvalue  sigma_zz     137.5853 (ppm)
C       14 Eigenvector sigma_zz       0.6140     -0.4571     -0.6435
 
C       14 Isotropic:       27.0738 (ppm)
C       14 Anisotropy:     165.7673 (ppm)
C       14 Asymmetry:        0.9986
 
============
Atom: C       15
============
C       15 Coordinates     -0.196   -0.529    0.087   A
 
TOTAL Shielding Tensor

             147.9922      1.4177     -4.8904
              -4.2597    128.7462     12.0519
               2.5988      9.0408    144.2660

C       15 Eigenvalue  sigma_xx     150.6495 (ppm)
C       15 Eigenvector sigma_xx      -0.5336      0.3948      0.7480
C       15 Eigenvalue  sigma_yy     146.9653 (ppm)
C       15 Eigenvector sigma_yy      -0.8452     -0.2169     -0.4885
C       15 Eigenvalue  sigma_zz     123.3895 (ppm)
C       15 Eigenvector sigma_zz       0.0306      0.8928     -0.4494
 
C       15 Isotropic:      140.3348 (ppm)
C       15 Anisotropy:     -25.4179 (ppm)
C       15 Asymmetry:        0.2174
 
============
Atom: C       16
============
C       16 Coordinates      0.217   -0.911    1.531   A
 
TOTAL Shielding Tensor

             133.5681     11.7983      2.8243
               2.5687    136.7691      0.9842
              -0.7031      4.1393    131.8240

C       16 Eigenvalue  sigma_xx     127.6467 (ppm)
C       16 Eigenvector sigma_xx       0.7402     -0.6404      0.2048
C       16 Eigenvalue  sigma_yy     131.3586 (ppm)
C       16 Eigenvector sigma_yy       0.3039      0.0470     -0.9515
C       16 Eigenvalue  sigma_zz     143.1559 (ppm)
C       16 Eigenvector sigma_zz       0.5997      0.7666      0.2294
 
C       16 Isotropic:      134.0537 (ppm)
C       16 Anisotropy:      13.6532 (ppm)
C       16 Asymmetry:        0.4078
 
============
Atom: C       17
============
C       17 Coordinates      0.300   -2.453    1.688   A
 
TOTAL Shielding Tensor

             125.8630     -6.3105      0.5690
               0.0562    135.1847     14.3138
              -4.0010      7.3566    139.7431

C       17 Eigenvalue  sigma_xx     124.4671 (ppm)
C       17 Eigenvector sigma_xx       0.8142      0.5128     -0.2723
C       17 Eigenvalue  sigma_yy     127.3145 (ppm)
C       17 Eigenvector sigma_yy      -0.5631      0.5828     -0.5859
C       17 Eigenvalue  sigma_zz     149.0092 (ppm)
C       17 Eigenvector sigma_zz      -0.1417      0.6303      0.7633
 
C       17 Isotropic:      133.5969 (ppm)
C       17 Anisotropy:      23.1184 (ppm)
C       17 Asymmetry:        0.1847
 
============
Atom: C       18
============
C       18 Coordinates      0.943   -0.592   -0.944   A
 
TOTAL Shielding Tensor

             166.2580      4.2438     -7.2497
               0.3804    151.8799     -2.0344
             -12.0030     -1.9549    157.0141

C       18 Eigenvalue  sigma_xx     150.6869 (ppm)
C       18 Eigenvector sigma_xx       0.3970      0.5084      0.7642
C       18 Eigenvalue  sigma_yy     151.7137 (ppm)
C       18 Eigenvector sigma_yy       0.3787     -0.8491      0.3682
C       18 Eigenvalue  sigma_zz     172.7515 (ppm)
C       18 Eigenvector sigma_zz      -0.8361     -0.1432      0.5296
 
C       18 Isotropic:      158.3840 (ppm)
C       18 Anisotropy:      21.5512 (ppm)
C       18 Asymmetry:        0.0715
 
============
Atom: C       19
============
C       19 Coordinates     -1.687   -4.942    4.285   A
 
TOTAL Shielding Tensor

             153.4427      4.6901    -13.0531
              -1.7524    132.2148     -3.4646
             -12.8373     -8.5307    162.0356

C       19 Eigenvalue  sigma_xx     130.9935 (ppm)
C       19 Eigenvector sigma_xx      -0.0590     -0.9753     -0.2131
C       19 Eigenvalue  sigma_yy     144.4979 (ppm)
C       19 Eigenvector sigma_yy       0.8197     -0.1692      0.5472
C       19 Eigenvalue  sigma_zz     172.2017 (ppm)
C       19 Eigenvector sigma_zz      -0.5697     -0.1423      0.8094
 
C       19 Isotropic:      149.2310 (ppm)
C       19 Anisotropy:      34.4560 (ppm)
C       19 Asymmetry:        0.5879
 
============
Atom: C       20
============
C       20 Coordinates      0.473   -2.047    5.294   A
 
TOTAL Shielding Tensor

              18.8532     13.8755    -31.8928
              28.2743     19.2816    -31.3545
              -3.5592    -53.2569    -92.0434

C       20 Eigenvalue  sigma_xx      53.0874 (ppm)
C       20 Eigenvector sigma_xx       0.6061      0.7407     -0.2899
C       20 Eigenvalue  sigma_yy       0.1356 (ppm)
C       20 Eigenvector sigma_yy       0.7911     -0.5992      0.1229
C       20 Eigenvalue  sigma_zz    -107.1316 (ppm)
C       20 Eigenvector sigma_zz       0.0827      0.3038      0.9491
 
C       20 Isotropic:      -17.9695 (ppm)
C       20 Anisotropy:    -133.7432 (ppm)
C       20 Asymmetry:        0.5939
 
============
Atom: C       21
============
C       21 Coordinates     -0.357   -1.124    6.197   A
 
TOTAL Shielding Tensor

             126.2455    -15.4033     -5.7485
              -9.7086    133.9579     11.4783
              -2.0408      9.4147    118.8795

C       21 Eigenvalue  sigma_xx     112.8212 (ppm)
C       21 Eigenvector sigma_xx      -0.2993     -0.5597      0.7727
C       21 Eigenvalue  sigma_yy     118.9426 (ppm)
C       21 Eigenvector sigma_yy       0.7961      0.3000      0.5257
C       21 Eigenvalue  sigma_zz     147.3190 (ppm)
C       21 Eigenvector sigma_zz      -0.5260      0.7725      0.3558
 
C       21 Isotropic:      126.3609 (ppm)
C       21 Anisotropy:      31.4371 (ppm)
C       21 Asymmetry:        0.2921
 
============
Atom: C       22
============
C       22 Coordinates     -1.259   -0.179    5.368   A
 
TOTAL Shielding Tensor

             137.3112     -4.2415     11.4241
              -5.8460    140.8041    -10.7856
               4.9032     -1.7087    146.3668

C       22 Eigenvalue  sigma_xx     132.2395 (ppm)
C       22 Eigenvector sigma_xx       0.8837      0.2184     -0.4141
C       22 Eigenvalue  sigma_yy     136.7547 (ppm)
C       22 Eigenvector sigma_yy       0.0350      0.8513      0.5236
C       22 Eigenvalue  sigma_zz     155.4880 (ppm)
C       22 Eigenvector sigma_zz       0.4668     -0.4771      0.7446
 
C       22 Isotropic:      141.4941 (ppm)
C       22 Anisotropy:      20.9909 (ppm)
C       22 Asymmetry:        0.3227
 
============
Atom: C       23
============
C       23 Coordinates     -1.961    0.906    6.180   A
 
TOTAL Shielding Tensor

             161.8253     -5.7652      0.6421
              -3.7429    163.2186      4.4392
              -3.0273      5.4066    161.5062

C       23 Eigenvalue  sigma_xx     156.1844 (ppm)
C       23 Eigenvector sigma_xx      -0.4735     -0.6969      0.5386
C       23 Eigenvalue  sigma_yy     160.4822 (ppm)
C       23 Eigenvector sigma_yy       0.7283      0.0341      0.6844
C       23 Eigenvalue  sigma_zz     169.8835 (ppm)
C       23 Eigenvector sigma_zz      -0.4953      0.7163      0.4915
 
C       23 Isotropic:      162.1834 (ppm)
C       23 Anisotropy:      11.5502 (ppm)
C       23 Asymmetry:        0.5582
 
============
Atom: C       24
============
C       24 Coordinates      0.624   -0.337    7.076   A
 
TOTAL Shielding Tensor

             155.4669     16.8702      7.7496
              12.7830    147.0261      7.3657
              10.0206      9.0460    142.3554

C       24 Eigenvalue  sigma_xx     135.2568 (ppm)
C       24 Eigenvector sigma_xx       0.4051     -0.8083      0.4273
C       24 Eigenvalue  sigma_yy     137.9726 (ppm)
C       24 Eigenvector sigma_yy       0.5502     -0.1577     -0.8200
C       24 Eigenvalue  sigma_zz     171.6188 (ppm)
C       24 Eigenvector sigma_zz       0.7302      0.5673      0.3808
 
C       24 Isotropic:      148.2828 (ppm)
C       24 Anisotropy:      35.0041 (ppm)
C       24 Asymmetry:        0.1164
 
============
Atom: C       25
============
C       25 Coordinates     -1.208   -2.045    7.095   A
 
TOTAL Shielding Tensor

             153.1721     19.1160     -5.2464
              22.2898    147.0860    -11.2872
              -5.5456    -17.4030    144.9211

C       25 Eigenvalue  sigma_xx     125.6809 (ppm)
C       25 Eigenvector sigma_xx       0.4879     -0.7598     -0.4297
C       25 Eigenvalue  sigma_yy     142.5757 (ppm)
C       25 Eigenvector sigma_yy       0.5800     -0.0857      0.8101
C       25 Eigenvalue  sigma_zz     176.9226 (ppm)
C       25 Eigenvector sigma_zz      -0.6524     -0.6444      0.3989
 
C       25 Isotropic:      148.3931 (ppm)
C       25 Anisotropy:      42.7943 (ppm)
C       25 Asymmetry:        0.5922
 
============
Atom: C       26
============
C       26 Coordinates     -1.261   -2.918   11.981   A
 
TOTAL Shielding Tensor

               6.1966    -67.0856    -26.9779
             -59.7666    -51.8464     10.0709
             -29.0647      2.6953     27.4481

C       26 Eigenvalue  sigma_xx      66.1155 (ppm)
C       26 Eigenvector sigma_xx      -0.7049      0.4103      0.5786
C       26 Eigenvalue  sigma_yy       9.0834 (ppm)
C       26 Eigenvector sigma_yy       0.4454     -0.3787      0.8113
C       26 Eigenvalue  sigma_zz     -93.4007 (ppm)
C       26 Eigenvector sigma_zz      -0.5520     -0.8296     -0.0842
 
C       26 Isotropic:       -6.0672 (ppm)
C       26 Anisotropy:    -131.0002 (ppm)
C       26 Asymmetry:        0.6530
 
============
Atom: C       27
============
C       27 Coordinates     -1.352   -4.227   12.724   A
 
TOTAL Shielding Tensor

             131.7386     -0.3890      4.4592
              -5.7704    121.6153    -19.5932
              -0.5644     -4.6640    147.8405

C       27 Eigenvalue  sigma_xx     116.5546 (ppm)
C       27 Eigenvector sigma_xx       0.1429      0.9258      0.3500
C       27 Eigenvalue  sigma_yy     131.6421 (ppm)
C       27 Eigenvector sigma_yy       0.9801     -0.0832     -0.1801
C       27 Eigenvalue  sigma_zz     152.9977 (ppm)
C       27 Eigenvector sigma_zz       0.1376     -0.3688      0.9193
 
C       27 Isotropic:      133.7314 (ppm)
C       27 Anisotropy:      28.8993 (ppm)
C       27 Asymmetry:        0.7831
 
============
Atom: C       28
============
C       28 Coordinates     -0.659   -4.290   14.081   A
 
TOTAL Shielding Tensor

             114.2099     -8.6252    -17.8731
             -10.4640     86.9587     24.1094
             -18.3405     25.0390    113.7478

C       28 Eigenvalue  sigma_xx      72.3343 (ppm)
C       28 Eigenvector sigma_xx      -0.0302      0.8538     -0.5198
C       28 Eigenvalue  sigma_yy      99.6729 (ppm)
C       28 Eigenvector sigma_yy       0.8138      0.3229      0.4832
C       28 Eigenvalue  sigma_zz     142.9091 (ppm)
C       28 Eigenvector sigma_zz      -0.5803      0.4084      0.7045
 
C       28 Isotropic:      104.9721 (ppm)
C       28 Anisotropy:      56.9055 (ppm)
C       28 Asymmetry:        0.7206
 
============
Atom: C       29
============
C       29 Coordinates      0.665   -3.538   13.978   A
 
TOTAL Shielding Tensor

             135.4966     -1.4581    -11.3871
              12.2149    134.6717     -0.4299
              -0.9899      3.2927    133.5587

C       29 Eigenvalue  sigma_xx     142.3902 (ppm)
C       29 Eigenvector sigma_xx      -0.7650     -0.4471      0.4636
C       29 Eigenvalue  sigma_yy     135.6099 (ppm)
C       29 Eigenvector sigma_yy       0.0431     -0.7537     -0.6558
C       29 Eigenvalue  sigma_zz     125.7268 (ppm)
C       29 Eigenvector sigma_zz      -0.6426      0.4817     -0.5958
 
C       29 Isotropic:      134.5756 (ppm)
C       29 Anisotropy:     -13.2733 (ppm)
C       29 Asymmetry:        0.7662
 
============
Atom: C       30
============
C       30 Coordinates      0.439   -2.091   13.590   A
 
TOTAL Shielding Tensor

              88.7185     12.2918     33.3366
               7.4069     68.3202     -8.1484
              35.2814      2.9433    110.2438

C       30 Eigenvalue  sigma_xx      56.0775 (ppm)
C       30 Eigenvector sigma_xx       0.6508     -0.6175     -0.4419
C       30 Eigenvalue  sigma_yy      75.5556 (ppm)
C       30 Eigenvector sigma_yy      -0.4693     -0.7846      0.4053
C       30 Eigenvalue  sigma_zz     135.6494 (ppm)
C       30 Eigenvector sigma_zz       0.5969      0.0564      0.8003
 
C       30 Isotropic:       89.0942 (ppm)
C       30 Anisotropy:      69.8329 (ppm)
C       30 Asymmetry:        0.4184
 
============
Atom: C       31
============
C       31 Coordinates      1.728   -1.335   13.297   A
 
TOTAL Shielding Tensor

             148.4458     12.5148      1.7708
              16.6292    141.0136     -5.9545
               3.7638     -6.5015    122.2403

C       31 Eigenvalue  sigma_xx     118.3250 (ppm)
C       31 Eigenvector sigma_xx      -0.2815      0.4179      0.8638
C       31 Eigenvalue  sigma_yy     133.5327 (ppm)
C       31 Eigenvector sigma_yy      -0.5550      0.6634     -0.5019
C       31 Eigenvalue  sigma_zz     159.8421 (ppm)
C       31 Eigenvector sigma_zz      -0.7827     -0.6207      0.0452
 
C       31 Isotropic:      137.2332 (ppm)
C       31 Anisotropy:      33.9133 (ppm)
C       31 Asymmetry:        0.6726
 
============
Atom: C       32
============
C       32 Coordinates      1.568    0.186   13.220   A
 
TOTAL Shielding Tensor

             150.0796      3.9845     -9.9876
               9.9231    157.4155     -0.7984
             -11.5373     -4.8040    135.5721

C       32 Eigenvalue  sigma_xx     164.1184 (ppm)
C       32 Eigenvector sigma_xx       0.5974      0.7444     -0.2983
C       32 Eigenvalue  sigma_yy     149.1264 (ppm)
C       32 Eigenvector sigma_yy       0.6445     -0.6670     -0.3739
C       32 Eigenvalue  sigma_zz     129.8224 (ppm)
C       32 Eigenvector sigma_zz       0.4773     -0.0311      0.8782
 
C       32 Isotropic:      147.6891 (ppm)
C       32 Anisotropy:     -26.8000 (ppm)
C       32 Asymmetry:        0.8391
 
============
Atom: C       33
============
C       33 Coordinates      2.297    2.919   14.302   A
 
TOTAL Shielding Tensor

              78.8307    -18.3148     36.7478
             -22.0018     98.2394    -13.4555
              43.4481    -17.1661    108.3140

C       33 Eigenvalue  sigma_xx      49.4178 (ppm)
C       33 Eigenvector sigma_xx       0.8342      0.1811     -0.5209
C       33 Eigenvalue  sigma_yy      87.8810 (ppm)
C       33 Eigenvector sigma_yy      -0.0992     -0.8799     -0.4647
C       33 Eigenvalue  sigma_zz     148.0852 (ppm)
C       33 Eigenvector sigma_zz       0.5425     -0.4393      0.7160
 
C       33 Isotropic:       95.1280 (ppm)
C       33 Anisotropy:      79.4357 (ppm)
C       33 Asymmetry:        0.7263
 
============
Atom: C       34
============
C       34 Coordinates      2.448    4.422   14.481   A
 
TOTAL Shielding Tensor

             142.9455      5.3554      5.7155
               4.8831    136.6394      0.9132
               7.0997      2.6435    138.4181

C       34 Eigenvalue  sigma_xx     132.7697 (ppm)
C       34 Eigenvector sigma_xx      -0.6222      0.5831      0.5223
C       34 Eigenvalue  sigma_yy     135.6398 (ppm)
C       34 Eigenvector sigma_yy      -0.0981     -0.7200      0.6870
C       34 Eigenvalue  sigma_zz     149.5935 (ppm)
C       34 Eigenvector sigma_zz       0.7767      0.3763      0.5052
 
C       34 Isotropic:      139.3343 (ppm)
C       34 Anisotropy:      15.3888 (ppm)
C       34 Asymmetry:        0.2798
 
============
Atom: C       35
============
C       35 Coordinates      3.871    4.953   14.256   A
 
TOTAL Shielding Tensor

             140.9284     -5.7994     -0.8265
              -9.4974    135.1667     -9.1180
               0.0042     -4.2128    149.9044

C       35 Eigenvalue  sigma_xx     153.0584 (ppm)
C       35 Eigenvector sigma_xx       0.2399     -0.4273      0.8717
C       35 Eigenvalue  sigma_yy     144.6275 (ppm)
C       35 Eigenvector sigma_yy       0.8282     -0.3783     -0.4134
C       35 Eigenvalue  sigma_zz     128.3136 (ppm)
C       35 Eigenvector sigma_zz       0.5064      0.8211      0.2631
 
C       35 Isotropic:      141.9998 (ppm)
C       35 Anisotropy:     -20.5294 (ppm)
C       35 Asymmetry:        0.6160
 
============
Atom: C       36
============
C       36 Coordinates      4.543    4.231   13.128   A
 
TOTAL Shielding Tensor

              -6.2068    -36.1011     68.1898
             -35.8321     59.2828    -24.1732
              75.6024    -25.7495     57.2292

C       36 Eigenvalue  sigma_xx     128.4091 (ppm)
C       36 Eigenvector sigma_xx       0.5069     -0.5137      0.6922
C       36 Eigenvalue  sigma_yy      37.5680 (ppm)
C       36 Eigenvector sigma_yy       0.1522      0.8437      0.5147
C       36 Eigenvalue  sigma_zz     -55.6718 (ppm)
C       36 Eigenvector sigma_zz      -0.8484     -0.1556      0.5059
 
C       36 Isotropic:       36.7684 (ppm)
C       36 Anisotropy:    -138.6604 (ppm)
C       36 Asymmetry:        0.9827
 
============
Atom: C       37
============
C       37 Coordinates      4.078    3.111   12.529   A
 
TOTAL Shielding Tensor

              -6.9287    -44.8069     81.7772
             -41.1953     60.9002    -48.8333
              88.3670    -55.2137     35.4400

C       37 Eigenvalue  sigma_xx     -73.4459 (ppm)
C       37 Eigenvector sigma_xx       0.7918      0.0170     -0.6105
C       37 Eigenvalue  sigma_yy      10.9202 (ppm)
C       37 Eigenvector sigma_yy      -0.3528     -0.8032     -0.4800
C       37 Eigenvalue  sigma_zz     151.9372 (ppm)
C       37 Eigenvector sigma_zz       0.4985     -0.5955      0.6300
 
C       37 Isotropic:       29.8038 (ppm)
C       37 Anisotropy:     183.2000 (ppm)
C       37 Asymmetry:        0.6908
 
============
Atom: C       38
============
C       38 Coordinates      4.809    2.502   11.431   A
 
TOTAL Shielding Tensor

               0.3958    -48.3705     76.9713
             -39.9299     63.8734    -15.5248
              80.1229    -18.7480     48.7487

C       38 Eigenvalue  sigma_xx     131.6301 (ppm)
C       38 Eigenvector sigma_xx      -0.5600      0.5266     -0.6396
C       38 Eigenvalue  sigma_yy      44.4610 (ppm)
C       38 Eigenvector sigma_yy      -0.1498     -0.8236     -0.5470
C       38 Eigenvalue  sigma_zz     -63.0732 (ppm)
C       38 Eigenvector sigma_zz      -0.8148     -0.2105      0.5401
 
C       38 Isotropic:       37.6726 (ppm)
C       38 Anisotropy:    -151.1188 (ppm)
C       38 Asymmetry:        0.8652
 
============
Atom: C       39
============
C       39 Coordinates      4.427    1.346   10.855   A
 
TOTAL Shielding Tensor

              22.9321    -19.2728     99.0188
             -17.0389     46.4723    -43.2063
              94.0099    -51.5845     11.8169

C       39 Eigenvalue  sigma_xx     -83.3589 (ppm)
C       39 Eigenvector sigma_xx      -0.6439      0.1813      0.7433
C       39 Eigenvalue  sigma_yy      26.9949 (ppm)
C       39 Eigenvector sigma_yy      -0.4564     -0.8708     -0.1830
C       39 Eigenvalue  sigma_zz     137.5853 (ppm)
C       39 Eigenvector sigma_zz       0.6140     -0.4571      0.6435
 
C       39 Isotropic:       27.0738 (ppm)
C       39 Anisotropy:     165.7673 (ppm)
C       39 Asymmetry:        0.9986
 
============
Atom: C       40
============
C       40 Coordinates      3.260    0.529   11.320   A
 
TOTAL Shielding Tensor

             147.9922      1.4177      4.8904
              -4.2597    128.7462    -12.0519
              -2.5988     -9.0408    144.2660

C       40 Eigenvalue  sigma_xx     150.6495 (ppm)
C       40 Eigenvector sigma_xx       0.5336     -0.3948      0.7480
C       40 Eigenvalue  sigma_yy     146.9653 (ppm)
C       40 Eigenvector sigma_yy      -0.8452     -0.2169      0.4885
C       40 Eigenvalue  sigma_zz     123.3895 (ppm)
C       40 Eigenvector sigma_zz       0.0306      0.8928      0.4494
 
C       40 Isotropic:      140.3348 (ppm)
C       40 Anisotropy:     -25.4179 (ppm)
C       40 Asymmetry:        0.2174
 
============
Atom: C       41
============
C       41 Coordinates      2.847    0.911   12.764   A
 
TOTAL Shielding Tensor

             133.5681     11.7983     -2.8243
               2.5687    136.7691     -0.9842
               0.7031     -4.1393    131.8240

C       41 Eigenvalue  sigma_xx     127.6467 (ppm)
C       41 Eigenvector sigma_xx       0.7402     -0.6404     -0.2048
C       41 Eigenvalue  sigma_yy     131.3586 (ppm)
C       41 Eigenvector sigma_yy       0.3039      0.0470      0.9515
C       41 Eigenvalue  sigma_zz     143.1559 (ppm)
C       41 Eigenvector sigma_zz      -0.5997     -0.7666      0.2294
 
C       41 Isotropic:      134.0537 (ppm)
C       41 Anisotropy:      13.6532 (ppm)
C       41 Asymmetry:        0.4078
 
============
Atom: C       42
============
C       42 Coordinates      2.765    2.453   12.921   A
 
TOTAL Shielding Tensor

             125.8630     -6.3105     -0.5690
               0.0562    135.1847    -14.3138
               4.0010     -7.3566    139.7431

C       42 Eigenvalue  sigma_xx     124.4671 (ppm)
C       42 Eigenvector sigma_xx       0.8142      0.5128      0.2723
C       42 Eigenvalue  sigma_yy     127.3145 (ppm)
C       42 Eigenvector sigma_yy      -0.5631      0.5828      0.5859
C       42 Eigenvalue  sigma_zz     149.0092 (ppm)
C       42 Eigenvector sigma_zz       0.1417     -0.6303      0.7633
 
C       42 Isotropic:      133.5969 (ppm)
C       42 Anisotropy:      23.1184 (ppm)
C       42 Asymmetry:        0.1847
 
============
Atom: C       43
============
C       43 Coordinates      2.121    0.592   10.289   A
 
TOTAL Shielding Tensor

             166.2580      4.2438      7.2497
               0.3804    151.8799      2.0344
              12.0030      1.9549    157.0141

C       43 Eigenvalue  sigma_xx     150.6869 (ppm)
C       43 Eigenvector sigma_xx       0.3970      0.5084     -0.7642
C       43 Eigenvalue  sigma_yy     151.7137 (ppm)
C       43 Eigenvector sigma_yy       0.3787     -0.8491     -0.3682
C       43 Eigenvalue  sigma_zz     172.7515 (ppm)
C       43 Eigenvector sigma_zz       0.8361      0.1432      0.5296
 
C       43 Isotropic:      158.3840 (ppm)
C       43 Anisotropy:      21.5512 (ppm)
C       43 Asymmetry:        0.0715
 
============
Atom: C       44
============
C       44 Coordinates      4.751    4.942   15.518   A
 
TOTAL Shielding Tensor

             153.4427      4.6901     13.0531
              -1.7524    132.2148      3.4646
              12.8373      8.5307    162.0356

C       44 Eigenvalue  sigma_xx     130.9935 (ppm)
C       44 Eigenvector sigma_xx      -0.0590     -0.9753      0.2131
C       44 Eigenvalue  sigma_yy     144.4979 (ppm)
C       44 Eigenvector sigma_yy       0.8197     -0.1692     -0.5472
C       44 Eigenvalue  sigma_zz     172.2017 (ppm)
C       44 Eigenvector sigma_zz       0.5697      0.1423      0.8094
 
C       44 Isotropic:      149.2310 (ppm)
C       44 Anisotropy:      34.4560 (ppm)
C       44 Asymmetry:        0.5879
 
============
Atom: C       45
============
C       45 Coordinates      2.591    2.047   16.527   A
 
TOTAL Shielding Tensor

              18.8532     13.8755     31.8928
              28.2743     19.2816     31.3545
               3.5592     53.2569    -92.0434

C       45 Eigenvalue  sigma_xx      53.0874 (ppm)
C       45 Eigenvector sigma_xx       0.6061      0.7407      0.2899
C       45 Eigenvalue  sigma_yy       0.1356 (ppm)
C       45 Eigenvector sigma_yy       0.7911     -0.5992     -0.1229
C       45 Eigenvalue  sigma_zz    -107.1316 (ppm)
C       45 Eigenvector sigma_zz      -0.0827     -0.3038      0.9491
 
C       45 Isotropic:      -17.9695 (ppm)
C       45 Anisotropy:    -133.7432 (ppm)
C       45 Asymmetry:        0.5939
 
============
Atom: C       46
============
C       46 Coordinates      3.421    1.124   17.430   A
 
TOTAL Shielding Tensor

             126.2455    -15.4033      5.7485
              -9.7086    133.9579    -11.4783
               2.0408     -9.4147    118.8795

C       46 Eigenvalue  sigma_xx     112.8212 (ppm)
C       46 Eigenvector sigma_xx       0.2993      0.5597      0.7727
C       46 Eigenvalue  sigma_yy     118.9426 (ppm)
C       46 Eigenvector sigma_yy       0.7961      0.3000     -0.5257
C       46 Eigenvalue  sigma_zz     147.3190 (ppm)
C       46 Eigenvector sigma_zz      -0.5260      0.7725     -0.3558
 
C       46 Isotropic:      126.3609 (ppm)
C       46 Anisotropy:      31.4371 (ppm)
C       46 Asymmetry:        0.2921
 
============
Atom: C       47
============
C       47 Coordinates      4.323    0.179   16.601   A
 
TOTAL Shielding Tensor

             137.3112     -4.2415    -11.4241
              -5.8460    140.8041     10.7856
              -4.9032      1.7087    146.3668

C       47 Eigenvalue  sigma_xx     132.2395 (ppm)
C       47 Eigenvector sigma_xx      -0.8837     -0.2184     -0.4141
C       47 Eigenvalue  sigma_yy     136.7547 (ppm)
C       47 Eigenvector sigma_yy      -0.0350     -0.8513      0.5236
C       47 Eigenvalue  sigma_zz     155.4880 (ppm)
C       47 Eigenvector sigma_zz      -0.4668      0.4771      0.7446
 
C       47 Isotropic:      141.4941 (ppm)
C       47 Anisotropy:      20.9909 (ppm)
C       47 Asymmetry:        0.3227
 
============
Atom: C       48
============
C       48 Coordinates      5.025   -0.906   17.413   A
 
TOTAL Shielding Tensor

             161.8253     -5.7652     -0.6421
              -3.7429    163.2186     -4.4392
               3.0273     -5.4066    161.5062

C       48 Eigenvalue  sigma_xx     156.1844 (ppm)
C       48 Eigenvector sigma_xx       0.4735      0.6969      0.5386
C       48 Eigenvalue  sigma_yy     160.4822 (ppm)
C       48 Eigenvector sigma_yy      -0.7283     -0.0341      0.6844
C       48 Eigenvalue  sigma_zz     169.8835 (ppm)
C       48 Eigenvector sigma_zz       0.4953     -0.7163      0.4915
 
C       48 Isotropic:      162.1834 (ppm)
C       48 Anisotropy:      11.5502 (ppm)
C       48 Asymmetry:        0.5582
 
============
Atom: C       49
============
C       49 Coordinates      2.440    0.337   18.309   A
 
TOTAL Shielding Tensor

             155.4669     16.8702     -7.7496
              12.7830    147.0261     -7.3657
             -10.0206     -9.0460    142.3554

C       49 Eigenvalue  sigma_xx     135.2568 (ppm)
C       49 Eigenvector sigma_xx       0.4051     -0.8083     -0.4273
C       49 Eigenvalue  sigma_yy     137.9726 (ppm)
C       49 Eigenvector sigma_yy       0.5502     -0.1577      0.8200
C       49 Eigenvalue  sigma_zz     171.6188 (ppm)
C       49 Eigenvector sigma_zz      -0.7302     -0.5673      0.3808
 
C       49 Isotropic:      148.2828 (ppm)
C       49 Anisotropy:      35.0041 (ppm)
C       49 Asymmetry:        0.1164
 
============
Atom: C       50
============
C       50 Coordinates      4.273    2.045   18.328   A
 
TOTAL Shielding Tensor

             153.1721     19.1160      5.2464
              22.2898    147.0860     11.2872
               5.5456     17.4030    144.9211

C       50 Eigenvalue  sigma_xx     125.6809 (ppm)
C       50 Eigenvector sigma_xx      -0.4879      0.7598     -0.4297
C       50 Eigenvalue  sigma_yy     142.5757 (ppm)
C       50 Eigenvector sigma_yy      -0.5800      0.0857      0.8101
C       50 Eigenvalue  sigma_zz     176.9226 (ppm)
C       50 Eigenvector sigma_zz       0.6524      0.6444      0.3989
 
C       50 Isotropic:      148.3931 (ppm)
C       50 Anisotropy:      42.7943 (ppm)
C       50 Asymmetry:        0.5922
 
============
Atom: C       51
============
C       51 Coordinates     -4.325   11.567   10.485   A
 
TOTAL Shielding Tensor

               6.1966     67.0856     26.9779
              59.7666    -51.8464     10.0709
              29.0647      2.6953     27.4481

C       51 Eigenvalue  sigma_xx      66.1155 (ppm)
C       51 Eigenvector sigma_xx       0.7049      0.4103      0.5786
C       51 Eigenvalue  sigma_yy       9.0834 (ppm)
C       51 Eigenvector sigma_yy      -0.4454     -0.3787      0.8113
C       51 Eigenvalue  sigma_zz     -93.4007 (ppm)
C       51 Eigenvector sigma_zz      -0.5520      0.8296      0.0842
 
C       51 Isotropic:       -6.0672 (ppm)
C       51 Anisotropy:    -131.0002 (ppm)
C       51 Asymmetry:        0.6530
 
============
Atom: C       52
============
C       52 Coordinates     -4.416   12.876    9.741   A
 
TOTAL Shielding Tensor

             131.7386      0.3890     -4.4592
               5.7704    121.6153    -19.5932
               0.5644     -4.6640    147.8405

C       52 Eigenvalue  sigma_xx     116.5546 (ppm)
C       52 Eigenvector sigma_xx      -0.1429      0.9258      0.3500
C       52 Eigenvalue  sigma_yy     131.6421 (ppm)
C       52 Eigenvector sigma_yy       0.9801      0.0832      0.1801
C       52 Eigenvalue  sigma_zz     152.9977 (ppm)
C       52 Eigenvector sigma_zz      -0.1376     -0.3688      0.9193
 
C       52 Isotropic:      133.7314 (ppm)
C       52 Anisotropy:      28.8993 (ppm)
C       52 Asymmetry:        0.7831
 
============
Atom: C       53
============
C       53 Coordinates     -3.723   12.938    8.385   A
 
TOTAL Shielding Tensor

             114.2099      8.6252     17.8731
              10.4640     86.9587     24.1094
              18.3405     25.0390    113.7478

C       53 Eigenvalue  sigma_xx      72.3343 (ppm)
C       53 Eigenvector sigma_xx       0.0302      0.8538     -0.5198
C       53 Eigenvalue  sigma_yy      99.6729 (ppm)
C       53 Eigenvector sigma_yy       0.8138     -0.3229     -0.4832
C       53 Eigenvalue  sigma_zz     142.9091 (ppm)
C       53 Eigenvector sigma_zz       0.5803      0.4084      0.7045
 
C       53 Isotropic:      104.9721 (ppm)
C       53 Anisotropy:      56.9055 (ppm)
C       53 Asymmetry:        0.7206
 
============
Atom: C       54
============
C       54 Coordinates     -2.399   12.187    8.488   A
 
TOTAL Shielding Tensor

             135.4966      1.4581     11.3871
             -12.2149    134.6717     -0.4299
               0.9899      3.2927    133.5587

C       54 Eigenvalue  sigma_xx     142.3902 (ppm)
C       54 Eigenvector sigma_xx      -0.7650      0.4471     -0.4636
C       54 Eigenvalue  sigma_yy     135.6099 (ppm)
C       54 Eigenvector sigma_yy       0.0431      0.7537      0.6558
C       54 Eigenvalue  sigma_zz     125.7268 (ppm)
C       54 Eigenvector sigma_zz      -0.6426     -0.4817      0.5958
 
C       54 Isotropic:      134.5756 (ppm)
C       54 Anisotropy:     -13.2733 (ppm)
C       54 Asymmetry:        0.7662
 
============
Atom: C       55
============
C       55 Coordinates     -2.625   10.739    8.876   A
 
TOTAL Shielding Tensor

              88.7185    -12.2918    -33.3366
              -7.4069     68.3202     -8.1484
             -35.2814      2.9433    110.2438

C       55 Eigenvalue  sigma_xx      56.0775 (ppm)
C       55 Eigenvector sigma_xx      -0.6508     -0.6175     -0.4419
C       55 Eigenvalue  sigma_yy      75.5556 (ppm)
C       55 Eigenvector sigma_yy      -0.4693      0.7846     -0.4053
C       55 Eigenvalue  sigma_zz     135.6494 (ppm)
C       55 Eigenvector sigma_zz      -0.5969      0.0564      0.8003
 
C       55 Isotropic:       89.0942 (ppm)
C       55 Anisotropy:      69.8329 (ppm)
C       55 Asymmetry:        0.4184
 
============
Atom: C       56
============
C       56 Coordinates     -1.336    9.983    9.169   A
 
TOTAL Shielding Tensor

             148.4458    -12.5148     -1.7708
             -16.6292    141.0136     -5.9545
              -3.7638     -6.5015    122.2403

C       56 Eigenvalue  sigma_xx     118.3250 (ppm)
C       56 Eigenvector sigma_xx       0.2815      0.4179      0.8638
C       56 Eigenvalue  sigma_yy     133.5327 (ppm)
C       56 Eigenvector sigma_yy       0.5550      0.6634     -0.5019
C       56 Eigenvalue  sigma_zz     159.8421 (ppm)
C       56 Eigenvector sigma_zz      -0.7827      0.6207     -0.0452
 
C       56 Isotropic:      137.2332 (ppm)
C       56 Anisotropy:      33.9133 (ppm)
C       56 Asymmetry:        0.6726
 
============
Atom: C       57
============
C       57 Coordinates     -1.496    8.462    9.246   A
 
TOTAL Shielding Tensor

             150.0796     -3.9845      9.9876
              -9.9231    157.4155     -0.7984
              11.5373     -4.8040    135.5721

C       57 Eigenvalue  sigma_xx     164.1184 (ppm)
C       57 Eigenvector sigma_xx       0.5974     -0.7444      0.2983
C       57 Eigenvalue  sigma_yy     149.1264 (ppm)
C       57 Eigenvector sigma_yy      -0.6445     -0.6670     -0.3739
C       57 Eigenvalue  sigma_zz     129.8224 (ppm)
C       57 Eigenvector sigma_zz      -0.4773     -0.0311      0.8782
 
C       57 Isotropic:      147.6891 (ppm)
C       57 Anisotropy:     -26.8000 (ppm)
C       57 Asymmetry:        0.8391
 
============
Atom: C       58
============
C       58 Coordinates     -0.767    5.730    8.164   A
 
TOTAL Shielding Tensor

              78.8307     18.3148    -36.7478
              22.0018     98.2394    -13.4555
             -43.4481    -17.1661    108.3140

C       58 Eigenvalue  sigma_xx      49.4178 (ppm)
C       58 Eigenvector sigma_xx      -0.8342      0.1811     -0.5209
C       58 Eigenvalue  sigma_yy      87.8810 (ppm)
C       58 Eigenvector sigma_yy      -0.0992      0.8799      0.4647
C       58 Eigenvalue  sigma_zz     148.0852 (ppm)
C       58 Eigenvector sigma_zz      -0.5425     -0.4393      0.7160
 
C       58 Isotropic:       95.1280 (ppm)
C       58 Anisotropy:      79.4357 (ppm)
C       58 Asymmetry:        0.7263
 
============
Atom: C       59
============
C       59 Coordinates     -0.616    4.226    7.985   A
 
TOTAL Shielding Tensor

             142.9455     -5.3554     -5.7155
              -4.8831    136.6394      0.9132
              -7.0997      2.6435    138.4181

C       59 Eigenvalue  sigma_xx     132.7697 (ppm)
C       59 Eigenvector sigma_xx      -0.6222     -0.5831     -0.5223
C       59 Eigenvalue  sigma_yy     135.6398 (ppm)
C       59 Eigenvector sigma_yy       0.0981     -0.7200      0.6870
C       59 Eigenvalue  sigma_zz     149.5935 (ppm)
C       59 Eigenvector sigma_zz      -0.7767      0.3763      0.5052
 
C       59 Isotropic:      139.3343 (ppm)
C       59 Anisotropy:      15.3888 (ppm)
C       59 Asymmetry:        0.2798
 
============
Atom: C       60
============
C       60 Coordinates      0.807    3.696    8.210   A
 
TOTAL Shielding Tensor

             140.9284      5.7994      0.8265
               9.4974    135.1667     -9.1180
              -0.0042     -4.2128    149.9044

C       60 Eigenvalue  sigma_xx     153.0584 (ppm)
C       60 Eigenvector sigma_xx      -0.2399     -0.4273      0.8717
C       60 Eigenvalue  sigma_yy     144.6275 (ppm)
C       60 Eigenvector sigma_yy       0.8282      0.3783      0.4134
C       60 Eigenvalue  sigma_zz     128.3136 (ppm)
C       60 Eigenvector sigma_zz      -0.5064      0.8211      0.2631
 
C       60 Isotropic:      141.9998 (ppm)
C       60 Anisotropy:     -20.5294 (ppm)
C       60 Asymmetry:        0.6160
 
============
Atom: C       61
============
C       61 Coordinates      1.479    4.417    9.338   A
 
TOTAL Shielding Tensor

              -6.2068     36.1011    -68.1898
              35.8321     59.2828    -24.1732
             -75.6024    -25.7495     57.2292

C       61 Eigenvalue  sigma_xx     128.4091 (ppm)
C       61 Eigenvector sigma_xx      -0.5069     -0.5137      0.6922
C       61 Eigenvalue  sigma_yy      37.5680 (ppm)
C       61 Eigenvector sigma_yy       0.1522     -0.8437     -0.5147
C       61 Eigenvalue  sigma_zz     -55.6718 (ppm)
C       61 Eigenvector sigma_zz       0.8484     -0.1556      0.5059
 
C       61 Isotropic:       36.7684 (ppm)
C       61 Anisotropy:    -138.6604 (ppm)
C       61 Asymmetry:        0.9827
 
============
Atom: C       62
============
C       62 Coordinates      1.014    5.537    9.937   A
 
TOTAL Shielding Tensor

              -6.9287     44.8069    -81.7772
              41.1953     60.9002    -48.8333
             -88.3670    -55.2137     35.4400

C       62 Eigenvalue  sigma_xx     -73.4459 (ppm)
C       62 Eigenvector sigma_xx      -0.7918      0.0170     -0.6105
C       62 Eigenvalue  sigma_yy      10.9202 (ppm)
C       62 Eigenvector sigma_yy      -0.3528      0.8032      0.4800
C       62 Eigenvalue  sigma_zz     151.9372 (ppm)
C       62 Eigenvector sigma_zz      -0.4985     -0.5955      0.6300
 
C       62 Isotropic:       29.8038 (ppm)
C       62 Anisotropy:     183.2000 (ppm)
C       62 Asymmetry:        0.6908
 
============
Atom: C       63
============
C       63 Coordinates      1.744    6.146   11.035   A
 
TOTAL Shielding Tensor

               0.3958     48.3705    -76.9713
              39.9299     63.8734    -15.5248
             -80.1229    -18.7480     48.7487

C       63 Eigenvalue  sigma_xx     131.6301 (ppm)
C       63 Eigenvector sigma_xx       0.5600      0.5266     -0.6396
C       63 Eigenvalue  sigma_yy      44.4610 (ppm)
C       63 Eigenvector sigma_yy      -0.1498      0.8236      0.5470
C       63 Eigenvalue  sigma_zz     -63.0732 (ppm)
C       63 Eigenvector sigma_zz       0.8148     -0.2105      0.5401
 
C       63 Isotropic:       37.6726 (ppm)
C       63 Anisotropy:    -151.1188 (ppm)
C       63 Asymmetry:        0.8652
 
============
Atom: C       64
============
C       64 Coordinates      1.363    7.303   11.611   A
 
TOTAL Shielding Tensor

              22.9321     19.2728    -99.0188
              17.0389     46.4723    -43.2063
             -94.0099    -51.5845     11.8169

C       64 Eigenvalue  sigma_xx     -83.3589 (ppm)
C       64 Eigenvector sigma_xx       0.6439      0.1813      0.7433
C       64 Eigenvalue  sigma_yy      26.9949 (ppm)
C       64 Eigenvector sigma_yy       0.4564     -0.8708     -0.1830
C       64 Eigenvalue  sigma_zz     137.5853 (ppm)
C       64 Eigenvector sigma_zz       0.6140      0.4571     -0.6435
 
C       64 Isotropic:       27.0738 (ppm)
C       64 Anisotropy:     165.7673 (ppm)
C       64 Asymmetry:        0.9986
 
============
Atom: C       65
============
C       65 Coordinates      0.196    8.119   11.146   A
 
TOTAL Shielding Tensor

             147.9922     -1.4177     -4.8904
               4.2597    128.7462    -12.0519
               2.5988     -9.0408    144.2660

C       65 Eigenvalue  sigma_xx     150.6495 (ppm)
C       65 Eigenvector sigma_xx       0.5336      0.3948     -0.7480
C       65 Eigenvalue  sigma_yy     146.9653 (ppm)
C       65 Eigenvector sigma_yy      -0.8452      0.2169     -0.4885
C       65 Eigenvalue  sigma_zz     123.3895 (ppm)
C       65 Eigenvector sigma_zz       0.0306     -0.8928     -0.4494
 
C       65 Isotropic:      140.3348 (ppm)
C       65 Anisotropy:     -25.4179 (ppm)
C       65 Asymmetry:        0.2174
 
============
Atom: C       66
============
C       66 Coordinates     -0.217    7.737    9.702   A
 
TOTAL Shielding Tensor

             133.5681    -11.7983      2.8243
              -2.5687    136.7691     -0.9842
              -0.7031     -4.1393    131.8240

C       66 Eigenvalue  sigma_xx     127.6467 (ppm)
C       66 Eigenvector sigma_xx       0.7402      0.6404      0.2048
C       66 Eigenvalue  sigma_yy     131.3586 (ppm)
C       66 Eigenvector sigma_yy      -0.3039      0.0470      0.9515
C       66 Eigenvalue  sigma_zz     143.1559 (ppm)
C       66 Eigenvector sigma_zz       0.5997     -0.7666      0.2294
 
C       66 Isotropic:      134.0537 (ppm)
C       66 Anisotropy:      13.6532 (ppm)
C       66 Asymmetry:        0.4078
 
============
Atom: C       67
============
C       67 Coordinates     -0.300    6.196    9.545   A
 
TOTAL Shielding Tensor

             125.8630      6.3105      0.5690
              -0.0562    135.1847    -14.3138
              -4.0010     -7.3566    139.7431

C       67 Eigenvalue  sigma_xx     124.4671 (ppm)
C       67 Eigenvector sigma_xx       0.8142     -0.5128     -0.2723
C       67 Eigenvalue  sigma_yy     127.3145 (ppm)
C       67 Eigenvector sigma_yy       0.5631      0.5828      0.5859
C       67 Eigenvalue  sigma_zz     149.0092 (ppm)
C       67 Eigenvector sigma_zz      -0.1417     -0.6303      0.7633
 
C       67 Isotropic:      133.5969 (ppm)
C       67 Anisotropy:      23.1184 (ppm)
C       67 Asymmetry:        0.1847
 
============
Atom: C       68
============
C       68 Coordinates     -0.943    8.056   12.177   A
 
TOTAL Shielding Tensor

             166.2580     -4.2438     -7.2497
              -0.3804    151.8799      2.0344
             -12.0030      1.9549    157.0141

C       68 Eigenvalue  sigma_xx     150.6869 (ppm)
C       68 Eigenvector sigma_xx      -0.3970      0.5084     -0.7642
C       68 Eigenvalue  sigma_yy     151.7137 (ppm)
C       68 Eigenvector sigma_yy       0.3787      0.8491      0.3682
C       68 Eigenvalue  sigma_zz     172.7515 (ppm)
C       68 Eigenvector sigma_zz      -0.8361      0.1432      0.5296
 
C       68 Isotropic:      158.3840 (ppm)
C       68 Anisotropy:      21.5512 (ppm)
C       68 Asymmetry:        0.0715
 
============
Atom: C       69
============
C       69 Coordinates      1.687    3.706    6.948   A
 
TOTAL Shielding Tensor

             153.4427     -4.6901    -13.0531
               1.7524    132.2148      3.4646
             -12.8373      8.5307    162.0356

C       69 Eigenvalue  sigma_xx     130.9935 (ppm)
C       69 Eigenvector sigma_xx      -0.0590      0.9753     -0.2131
C       69 Eigenvalue  sigma_yy     144.4979 (ppm)
C       69 Eigenvector sigma_yy      -0.8197     -0.1692     -0.5472
C       69 Eigenvalue  sigma_zz     172.2017 (ppm)
C       69 Eigenvector sigma_zz      -0.5697      0.1423      0.8094
 
C       69 Isotropic:      149.2310 (ppm)
C       69 Anisotropy:      34.4560 (ppm)
C       69 Asymmetry:        0.5879
 
============
Atom: C       70
============
C       70 Coordinates     -0.473    6.602    5.939   A
 
TOTAL Shielding Tensor

              18.8532    -13.8755    -31.8928
             -28.2743     19.2816     31.3545
              -3.5592     53.2569    -92.0434

C       70 Eigenvalue  sigma_xx      53.0874 (ppm)
C       70 Eigenvector sigma_xx      -0.6061      0.7407      0.2899
C       70 Eigenvalue  sigma_yy       0.1356 (ppm)
C       70 Eigenvector sigma_yy       0.7911      0.5992      0.1229
C       70 Eigenvalue  sigma_zz    -107.1316 (ppm)
C       70 Eigenvector sigma_zz       0.0827     -0.3038      0.9491
 
C       70 Isotropic:      -17.9695 (ppm)
C       70 Anisotropy:    -133.7432 (ppm)
C       70 Asymmetry:        0.5939
 
============
Atom: C       71
============
C       71 Coordinates      0.357    7.524    5.036   A
 
TOTAL Shielding Tensor

             126.2455     15.4033     -5.7485
               9.7086    133.9579    -11.4783
              -2.0408     -9.4147    118.8795

C       71 Eigenvalue  sigma_xx     112.8212 (ppm)
C       71 Eigenvector sigma_xx       0.2993     -0.5597     -0.7727
C       71 Eigenvalue  sigma_yy     118.9426 (ppm)
C       71 Eigenvector sigma_yy       0.7961     -0.3000      0.5257
C       71 Eigenvalue  sigma_zz     147.3190 (ppm)
C       71 Eigenvector sigma_zz      -0.5260     -0.7725      0.3558
 
C       71 Isotropic:      126.3609 (ppm)
C       71 Anisotropy:      31.4371 (ppm)
C       71 Asymmetry:        0.2921
 
============
Atom: C       72
============
C       72 Coordinates      1.259    8.469    5.865   A
 
TOTAL Shielding Tensor

             137.3112      4.2415     11.4241
               5.8460    140.8041     10.7856
               4.9032      1.7087    146.3668

C       72 Eigenvalue  sigma_xx     132.2395 (ppm)
C       72 Eigenvector sigma_xx      -0.8837      0.2184      0.4141
C       72 Eigenvalue  sigma_yy     136.7547 (ppm)
C       72 Eigenvector sigma_yy       0.0350     -0.8513      0.5236
C       72 Eigenvalue  sigma_zz     155.4880 (ppm)
C       72 Eigenvector sigma_zz       0.4668      0.4771      0.7446
 
C       72 Isotropic:      141.4941 (ppm)
C       72 Anisotropy:      20.9909 (ppm)
C       72 Asymmetry:        0.3227
 
============
Atom: C       73
============
C       73 Coordinates      1.961    9.554    5.053   A
 
TOTAL Shielding Tensor

             161.8253      5.7652      0.6421
               3.7429    163.2186     -4.4392
              -3.0273     -5.4066    161.5062

C       73 Eigenvalue  sigma_xx     156.1844 (ppm)
C       73 Eigenvector sigma_xx       0.4735     -0.6969     -0.5386
C       73 Eigenvalue  sigma_yy     160.4822 (ppm)
C       73 Eigenvector sigma_yy       0.7283     -0.0341      0.6844
C       73 Eigenvalue  sigma_zz     169.8835 (ppm)
C       73 Eigenvector sigma_zz      -0.4953     -0.7163      0.4915
 
C       73 Isotropic:      162.1834 (ppm)
C       73 Anisotropy:      11.5502 (ppm)
C       73 Asymmetry:        0.5582
 
============
Atom: C       74
============
C       74 Coordinates     -0.624    8.311    4.157   A
 
TOTAL Shielding Tensor

             155.4669    -16.8702      7.7496
             -12.7830    147.0261     -7.3657
              10.0206     -9.0460    142.3554

C       74 Eigenvalue  sigma_xx     135.2568 (ppm)
C       74 Eigenvector sigma_xx       0.4051      0.8083      0.4273
C       74 Eigenvalue  sigma_yy     137.9726 (ppm)
C       74 Eigenvector sigma_yy      -0.5502     -0.1577      0.8200
C       74 Eigenvalue  sigma_zz     171.6188 (ppm)
C       74 Eigenvector sigma_zz       0.7302     -0.5673      0.3808
 
C       74 Isotropic:      148.2828 (ppm)
C       74 Anisotropy:      35.0041 (ppm)
C       74 Asymmetry:        0.1164
 
============
Atom: C       75
============
C       75 Coordinates      1.208    6.603    4.138   A
 
TOTAL Shielding Tensor

             153.1721    -19.1160     -5.2464
             -22.2898    147.0860     11.2872
              -5.5456     17.4030    144.9211

C       75 Eigenvalue  sigma_xx     125.6809 (ppm)
C       75 Eigenvector sigma_xx      -0.4879     -0.7598      0.4297
C       75 Eigenvalue  sigma_yy     142.5757 (ppm)
C       75 Eigenvector sigma_yy       0.5800      0.0857      0.8101
C       75 Eigenvalue  sigma_zz     176.9226 (ppm)
C       75 Eigenvector sigma_zz      -0.6524      0.6444      0.3989
 
C       75 Isotropic:      148.3931 (ppm)
C       75 Anisotropy:      42.7943 (ppm)
C       75 Asymmetry:        0.5922
 
============
Atom: C       76
============
C       76 Coordinates      7.389    5.730   -0.748   A
 
TOTAL Shielding Tensor

               6.1966     67.0856    -26.9779
              59.7666    -51.8464    -10.0709
             -29.0647     -2.6953     27.4481

C       76 Eigenvalue  sigma_xx      66.1155 (ppm)
C       76 Eigenvector sigma_xx       0.7049      0.4103     -0.5786
C       76 Eigenvalue  sigma_yy       9.0834 (ppm)
C       76 Eigenvector sigma_yy       0.4454      0.3787      0.8113
C       76 Eigenvalue  sigma_zz     -93.4007 (ppm)
C       76 Eigenvector sigma_zz      -0.5520      0.8296     -0.0842
 
C       76 Isotropic:       -6.0672 (ppm)
C       76 Anisotropy:    -131.0002 (ppm)
C       76 Asymmetry:        0.6530
 
============
Atom: C       77
============
C       77 Coordinates      7.480    4.421   -1.491   A
 
TOTAL Shielding Tensor

             131.7386      0.3890      4.4592
               5.7704    121.6153     19.5932
              -0.5644      4.6640    147.8405

C       77 Eigenvalue  sigma_xx     116.5546 (ppm)
C       77 Eigenvector sigma_xx      -0.1429      0.9258     -0.3500
C       77 Eigenvalue  sigma_yy     131.6421 (ppm)
C       77 Eigenvector sigma_yy       0.9801      0.0832     -0.1801
C       77 Eigenvalue  sigma_zz     152.9977 (ppm)
C       77 Eigenvector sigma_zz       0.1376      0.3688      0.9193
 
C       77 Isotropic:      133.7314 (ppm)
C       77 Anisotropy:      28.8993 (ppm)
C       77 Asymmetry:        0.7831
 
============
Atom: C       78
============
C       78 Coordinates      6.788    4.358   -2.848   A
 
TOTAL Shielding Tensor

             114.2099      8.6252    -17.8731
              10.4640     86.9587    -24.1094
             -18.3405    -25.0390    113.7478

C       78 Eigenvalue  sigma_xx      72.3343 (ppm)
C       78 Eigenvector sigma_xx      -0.0302     -0.8538     -0.5198
C       78 Eigenvalue  sigma_yy      99.6729 (ppm)
C       78 Eigenvector sigma_yy      -0.8138      0.3229     -0.4832
C       78 Eigenvalue  sigma_zz     142.9091 (ppm)
C       78 Eigenvector sigma_zz      -0.5803     -0.4084      0.7045
 
C       78 Isotropic:      104.9721 (ppm)
C       78 Anisotropy:      56.9055 (ppm)
C       78 Asymmetry:        0.7206
 
============
Atom: C       79
============
C       79 Coordinates      5.464    5.110   -2.745   A
 
TOTAL Shielding Tensor

             135.4966      1.4581    -11.3871
             -12.2149    134.6717      0.4299
              -0.9899     -3.2927    133.5587

C       79 Eigenvalue  sigma_xx     142.3902 (ppm)
C       79 Eigenvector sigma_xx       0.7650     -0.4471     -0.4636
C       79 Eigenvalue  sigma_yy     135.6099 (ppm)
C       79 Eigenvector sigma_yy       0.0431      0.7537     -0.6558
C       79 Eigenvalue  sigma_zz     125.7268 (ppm)
C       79 Eigenvector sigma_zz      -0.6426     -0.4817     -0.5958
 
C       79 Isotropic:      134.5756 (ppm)
C       79 Anisotropy:     -13.2733 (ppm)
C       79 Asymmetry:        0.7662
 
============
Atom: C       80
============
C       80 Coordinates      5.690    6.557   -2.357   A
 
TOTAL Shielding Tensor

              88.7185    -12.2918     33.3366
              -7.4069     68.3202      8.1484
              35.2814     -2.9433    110.2438

C       80 Eigenvalue  sigma_xx      56.0775 (ppm)
C       80 Eigenvector sigma_xx       0.6508      0.6175     -0.4419
C       80 Eigenvalue  sigma_yy      75.5556 (ppm)
C       80 Eigenvector sigma_yy       0.4693     -0.7846     -0.4053
C       80 Eigenvalue  sigma_zz     135.6494 (ppm)
C       80 Eigenvector sigma_zz       0.5969     -0.0564      0.8003
 
C       80 Isotropic:       89.0942 (ppm)
C       80 Anisotropy:      69.8329 (ppm)
C       80 Asymmetry:        0.4184
 
============
Atom: C       81
============
C       81 Coordinates      4.400    7.313   -2.064   A
 
TOTAL Shielding Tensor

             148.4458    -12.5148      1.7708
             -16.6292    141.0136      5.9545
               3.7638      6.5015    122.2403

C       81 Eigenvalue  sigma_xx     118.3250 (ppm)
C       81 Eigenvector sigma_xx      -0.2815     -0.4179      0.8638
C       81 Eigenvalue  sigma_yy     133.5327 (ppm)
C       81 Eigenvector sigma_yy       0.5550      0.6634      0.5019
C       81 Eigenvalue  sigma_zz     159.8421 (ppm)
C       81 Eigenvector sigma_zz      -0.7827      0.6207      0.0452
 
C       81 Isotropic:      137.2332 (ppm)
C       81 Anisotropy:      33.9133 (ppm)
C       81 Asymmetry:        0.6726
 
============
Atom: C       82
============
C       82 Coordinates      4.560    8.835   -1.987   A
 
TOTAL Shielding Tensor

             150.0796     -3.9845     -9.9876
              -9.9231    157.4155      0.7984
             -11.5373      4.8040    135.5721

C       82 Eigenvalue  sigma_xx     164.1184 (ppm)
C       82 Eigenvector sigma_xx       0.5974     -0.7444     -0.2983
C       82 Eigenvalue  sigma_yy     149.1264 (ppm)
C       82 Eigenvector sigma_yy      -0.6445     -0.6670      0.3739
C       82 Eigenvalue  sigma_zz     129.8224 (ppm)
C       82 Eigenvector sigma_zz       0.4773      0.0311      0.8782
 
C       82 Isotropic:      147.6891 (ppm)
C       82 Anisotropy:     -26.8000 (ppm)
C       82 Asymmetry:        0.8391
 
============
Atom: C       83
============
C       83 Coordinates      3.832   11.567   -3.069   A
 
TOTAL Shielding Tensor

              78.8307     18.3148     36.7478
              22.0018     98.2394     13.4555
              43.4481     17.1661    108.3140

C       83 Eigenvalue  sigma_xx      49.4178 (ppm)
C       83 Eigenvector sigma_xx       0.8342     -0.1811     -0.5209
C       83 Eigenvalue  sigma_yy      87.8810 (ppm)
C       83 Eigenvector sigma_yy       0.0992     -0.8799      0.4647
C       83 Eigenvalue  sigma_zz     148.0852 (ppm)
C       83 Eigenvector sigma_zz       0.5425      0.4393      0.7160
 
C       83 Isotropic:       95.1280 (ppm)
C       83 Anisotropy:      79.4357 (ppm)
C       83 Asymmetry:        0.7263
 
============
Atom: C       84
============
C       84 Coordinates      3.680   13.070   -3.248   A
 
TOTAL Shielding Tensor

             142.9455     -5.3554      5.7155
              -4.8831    136.6394     -0.9132
               7.0997     -2.6435    138.4181

C       84 Eigenvalue  sigma_xx     132.7697 (ppm)
C       84 Eigenvector sigma_xx       0.6222      0.5831     -0.5223
C       84 Eigenvalue  sigma_yy     135.6398 (ppm)
C       84 Eigenvector sigma_yy      -0.0981      0.7200      0.6870
C       84 Eigenvalue  sigma_zz     149.5935 (ppm)
C       84 Eigenvector sigma_zz       0.7767     -0.3763      0.5052
 
C       84 Isotropic:      139.3343 (ppm)
C       84 Anisotropy:      15.3888 (ppm)
C       84 Asymmetry:        0.2798
 
============
Atom: C       85
============
C       85 Coordinates      2.257   13.601   -3.023   A
 
TOTAL Shielding Tensor

             140.9284      5.7994     -0.8265
               9.4974    135.1667      9.1180
               0.0042      4.2128    149.9044

C       85 Eigenvalue  sigma_xx     153.0584 (ppm)
C       85 Eigenvector sigma_xx      -0.2399     -0.4273     -0.8717
C       85 Eigenvalue  sigma_yy     144.6275 (ppm)
C       85 Eigenvector sigma_yy       0.8282      0.3783     -0.4134
C       85 Eigenvalue  sigma_zz     128.3136 (ppm)
C       85 Eigenvector sigma_zz       0.5064     -0.8211      0.2631
 
C       85 Isotropic:      141.9998 (ppm)
C       85 Anisotropy:     -20.5294 (ppm)
C       85 Asymmetry:        0.6160
 
============
Atom: C       86
============
C       86 Coordinates      1.585   12.879   -1.895   A
 
TOTAL Shielding Tensor

              -6.2068     36.1011     68.1898
              35.8321     59.2828     24.1732
              75.6024     25.7495     57.2292

C       86 Eigenvalue  sigma_xx     128.4091 (ppm)
C       86 Eigenvector sigma_xx      -0.5069     -0.5137     -0.6922
C       86 Eigenvalue  sigma_yy      37.5680 (ppm)
C       86 Eigenvector sigma_yy       0.1522     -0.8437      0.5147
C       86 Eigenvalue  sigma_zz     -55.6718 (ppm)
C       86 Eigenvector sigma_zz      -0.8484      0.1556      0.5059
 
C       86 Isotropic:       36.7684 (ppm)
C       86 Anisotropy:    -138.6604 (ppm)
C       86 Asymmetry:        0.9827
 
============
Atom: C       87
============
C       87 Coordinates      2.050   11.759   -1.296   A
 
TOTAL Shielding Tensor

              -6.9287     44.8069     81.7772
              41.1953     60.9002     48.8333
              88.3670     55.2137     35.4400

C       87 Eigenvalue  sigma_xx     -73.4459 (ppm)
C       87 Eigenvector sigma_xx       0.7918     -0.0170     -0.6105
C       87 Eigenvalue  sigma_yy      10.9202 (ppm)
C       87 Eigenvector sigma_yy       0.3528     -0.8032      0.4800
C       87 Eigenvalue  sigma_zz     151.9372 (ppm)
C       87 Eigenvector sigma_zz       0.4985      0.5955      0.6300
 
C       87 Isotropic:       29.8038 (ppm)
C       87 Anisotropy:     183.2000 (ppm)
C       87 Asymmetry:        0.6908
 
============
Atom: C       88
============
C       88 Coordinates      1.320   11.150   -0.198   A
 
TOTAL Shielding Tensor

               0.3958     48.3705     76.9713
              39.9299     63.8734     15.5248
              80.1229     18.7480     48.7487

C       88 Eigenvalue  sigma_xx     131.6301 (ppm)
C       88 Eigenvector sigma_xx      -0.5600     -0.5266     -0.6396
C       88 Eigenvalue  sigma_yy      44.4610 (ppm)
C       88 Eigenvector sigma_yy       0.1498     -0.8236      0.5470
C       88 Eigenvalue  sigma_zz     -63.0732 (ppm)
C       88 Eigenvector sigma_zz      -0.8148      0.2105      0.5401
 
C       88 Isotropic:       37.6726 (ppm)
C       88 Anisotropy:    -151.1188 (ppm)
C       88 Asymmetry:        0.8652
 
============
Atom: C       89
============
C       89 Coordinates      1.701    9.994    0.378   A
 
TOTAL Shielding Tensor

              22.9321     19.2728     99.0188
              17.0389     46.4723     43.2063
              94.0099     51.5845     11.8169

C       89 Eigenvalue  sigma_xx     -83.3589 (ppm)
C       89 Eigenvector sigma_xx      -0.6439     -0.1813      0.7433
C       89 Eigenvalue  sigma_yy      26.9949 (ppm)
C       89 Eigenvector sigma_yy       0.4564     -0.8708      0.1830
C       89 Eigenvalue  sigma_zz     137.5853 (ppm)
C       89 Eigenvector sigma_zz       0.6140      0.4571      0.6435
 
C       89 Isotropic:       27.0738 (ppm)
C       89 Anisotropy:     165.7673 (ppm)
C       89 Asymmetry:        0.9986
 
============
Atom: C       90
============
C       90 Coordinates      2.868    9.177   -0.087   A
 
TOTAL Shielding Tensor

             147.9922     -1.4177      4.8904
               4.2597    128.7462     12.0519
              -2.5988      9.0408    144.2660

C       90 Eigenvalue  sigma_xx     150.6495 (ppm)
C       90 Eigenvector sigma_xx      -0.5336     -0.3948     -0.7480
C       90 Eigenvalue  sigma_yy     146.9653 (ppm)
C       90 Eigenvector sigma_yy      -0.8452      0.2169      0.4885
C       90 Eigenvalue  sigma_zz     123.3895 (ppm)
C       90 Eigenvector sigma_zz       0.0306     -0.8928      0.4494
 
C       90 Isotropic:      140.3348 (ppm)
C       90 Anisotropy:     -25.4179 (ppm)
C       90 Asymmetry:        0.2174
 
============
Atom: C       91
============
C       91 Coordinates      3.282    9.559   -1.531   A
 
TOTAL Shielding Tensor

             133.5681    -11.7983     -2.8243
              -2.5687    136.7691      0.9842
               0.7031      4.1393    131.8240

C       91 Eigenvalue  sigma_xx     127.6467 (ppm)
C       91 Eigenvector sigma_xx       0.7402      0.6404     -0.2048
C       91 Eigenvalue  sigma_yy     131.3586 (ppm)
C       91 Eigenvector sigma_yy      -0.3039      0.0470     -0.9515
C       91 Eigenvalue  sigma_zz     143.1559 (ppm)
C       91 Eigenvector sigma_zz      -0.5997      0.7666      0.2294
 
C       91 Isotropic:      134.0537 (ppm)
C       91 Anisotropy:      13.6532 (ppm)
C       91 Asymmetry:        0.4078
 
============
Atom: C       92
============
C       92 Coordinates      3.364   11.101   -1.688   A
 
TOTAL Shielding Tensor

             125.8630      6.3105     -0.5690
              -0.0562    135.1847     14.3138
               4.0010      7.3566    139.7431

C       92 Eigenvalue  sigma_xx     124.4671 (ppm)
C       92 Eigenvector sigma_xx       0.8142     -0.5128      0.2723
C       92 Eigenvalue  sigma_yy     127.3145 (ppm)
C       92 Eigenvector sigma_yy       0.5631      0.5828     -0.5859
C       92 Eigenvalue  sigma_zz     149.0092 (ppm)
C       92 Eigenvector sigma_zz       0.1417      0.6303      0.7633
 
C       92 Isotropic:      133.5969 (ppm)
C       92 Anisotropy:      23.1184 (ppm)
C       92 Asymmetry:        0.1847
 
============
Atom: C       93
============
C       93 Coordinates      4.008    9.241    0.944   A
 
TOTAL Shielding Tensor

             166.2580     -4.2438      7.2497
              -0.3804    151.8799     -2.0344
              12.0030     -1.9549    157.0141

C       93 Eigenvalue  sigma_xx     150.6869 (ppm)
C       93 Eigenvector sigma_xx      -0.3970      0.5084      0.7642
C       93 Eigenvalue  sigma_yy     151.7137 (ppm)
C       93 Eigenvector sigma_yy       0.3787      0.8491     -0.3682
C       93 Eigenvalue  sigma_zz     172.7515 (ppm)
C       93 Eigenvector sigma_zz       0.8361     -0.1432      0.5296
 
C       93 Isotropic:      158.3840 (ppm)
C       93 Anisotropy:      21.5512 (ppm)
C       93 Asymmetry:        0.0715
 
============
Atom: C       94
============
C       94 Coordinates      1.377   13.590   -4.285   A
 
TOTAL Shielding Tensor

             153.4427     -4.6901     13.0531
               1.7524    132.2148     -3.4646
              12.8373     -8.5307    162.0356

C       94 Eigenvalue  sigma_xx     130.9935 (ppm)
C       94 Eigenvector sigma_xx      -0.0590      0.9753      0.2131
C       94 Eigenvalue  sigma_yy     144.4979 (ppm)
C       94 Eigenvector sigma_yy      -0.8197     -0.1692      0.5472
C       94 Eigenvalue  sigma_zz     172.2017 (ppm)
C       94 Eigenvector sigma_zz       0.5697     -0.1423      0.8094
 
C       94 Isotropic:      149.2310 (ppm)
C       94 Anisotropy:      34.4560 (ppm)
C       94 Asymmetry:        0.5879
 
============
Atom: C       95
============
C       95 Coordinates      3.537   10.695   -5.294   A
 
TOTAL Shielding Tensor

              18.8532    -13.8755     31.8928
             -28.2743     19.2816    -31.3545
               3.5592    -53.2569    -92.0434

C       95 Eigenvalue  sigma_xx      53.0874 (ppm)
C       95 Eigenvector sigma_xx      -0.6061      0.7407     -0.2899
C       95 Eigenvalue  sigma_yy       0.1356 (ppm)
C       95 Eigenvector sigma_yy       0.7911      0.5992     -0.1229
C       95 Eigenvalue  sigma_zz    -107.1316 (ppm)
C       95 Eigenvector sigma_zz      -0.0827      0.3038      0.9491
 
C       95 Isotropic:      -17.9695 (ppm)
C       95 Anisotropy:    -133.7432 (ppm)
C       95 Asymmetry:        0.5939
 
============
Atom: C       96
============
C       96 Coordinates      2.707    9.773   -6.197   A
 
TOTAL Shielding Tensor

             126.2455     15.4033      5.7485
               9.7086    133.9579     11.4783
               2.0408      9.4147    118.8795

C       96 Eigenvalue  sigma_xx     112.8212 (ppm)
C       96 Eigenvector sigma_xx      -0.2993      0.5597     -0.7727
C       96 Eigenvalue  sigma_yy     118.9426 (ppm)
C       96 Eigenvector sigma_yy       0.7961     -0.3000     -0.5257
C       96 Eigenvalue  sigma_zz     147.3190 (ppm)
C       96 Eigenvector sigma_zz      -0.5260     -0.7725     -0.3558
 
C       96 Isotropic:      126.3609 (ppm)
C       96 Anisotropy:      31.4371 (ppm)
C       96 Asymmetry:        0.2921
 
============
Atom: C       97
============
C       97 Coordinates      1.805    8.827   -5.368   A
 
TOTAL Shielding Tensor

             137.3112      4.2415    -11.4241
               5.8460    140.8041    -10.7856
              -4.9032     -1.7087    146.3668

C       97 Eigenvalue  sigma_xx     132.2395 (ppm)
C       97 Eigenvector sigma_xx       0.8837     -0.2184      0.4141
C       97 Eigenvalue  sigma_yy     136.7547 (ppm)
C       97 Eigenvector sigma_yy      -0.0350      0.8513      0.5236
C       97 Eigenvalue  sigma_zz     155.4880 (ppm)
C       97 Eigenvector sigma_zz      -0.4668     -0.4771      0.7446
 
C       97 Isotropic:      141.4941 (ppm)
C       97 Anisotropy:      20.9909 (ppm)
C       97 Asymmetry:        0.3227
 
============
Atom: C       98
============
C       98 Coordinates      1.103    7.743   -6.180   A
 
TOTAL Shielding Tensor

             161.8253      5.7652     -0.6421
               3.7429    163.2186      4.4392
               3.0273      5.4066    161.5062

C       98 Eigenvalue  sigma_xx     156.1844 (ppm)
C       98 Eigenvector sigma_xx      -0.4735      0.6969     -0.5386
C       98 Eigenvalue  sigma_yy     160.4822 (ppm)
C       98 Eigenvector sigma_yy      -0.7283      0.0341      0.6844
C       98 Eigenvalue  sigma_zz     169.8835 (ppm)
C       98 Eigenvector sigma_zz       0.4953      0.7163      0.4915
 
C       98 Isotropic:      162.1834 (ppm)
C       98 Anisotropy:      11.5502 (ppm)
C       98 Asymmetry:        0.5582
 
============
Atom: C       99
============
C       99 Coordinates      3.688    8.985   -7.076   A
 
TOTAL Shielding Tensor

             155.4669    -16.8702     -7.7496
             -12.7830    147.0261      7.3657
             -10.0206      9.0460    142.3554

C       99 Eigenvalue  sigma_xx     135.2568 (ppm)
C       99 Eigenvector sigma_xx       0.4051      0.8083     -0.4273
C       99 Eigenvalue  sigma_yy     137.9726 (ppm)
C       99 Eigenvector sigma_yy      -0.5502     -0.1577     -0.8200
C       99 Eigenvalue  sigma_zz     171.6188 (ppm)
C       99 Eigenvector sigma_zz      -0.7302      0.5673      0.3808
 
C       99 Isotropic:      148.2828 (ppm)
C       99 Anisotropy:      35.0041 (ppm)
C       99 Asymmetry:        0.1164
 
============
Atom: C      100
============
C      100 Coordinates      1.856   10.694   -7.095   A
 
TOTAL Shielding Tensor

             153.1721    -19.1160      5.2464
             -22.2898    147.0860    -11.2872
               5.5456    -17.4030    144.9211

C      100 Eigenvalue  sigma_xx     125.6809 (ppm)
C      100 Eigenvector sigma_xx       0.4879      0.7598      0.4297
C      100 Eigenvalue  sigma_yy     142.5757 (ppm)
C      100 Eigenvector sigma_yy      -0.5800     -0.0857      0.8101
C      100 Eigenvalue  sigma_zz     176.9226 (ppm)
C      100 Eigenvector sigma_zz       0.6524     -0.6444      0.3989
 
C      100 Isotropic:      148.3931 (ppm)
C      100 Anisotropy:      42.7943 (ppm)
C      100 Asymmetry:        0.5922
 
============
Atom: O        1
============
O        1 Coordinates      3.451    1.972    1.140   A
 
TOTAL Shielding Tensor

              77.7784      9.5256    171.2707
              22.0255    105.3383    -76.6392
             147.5486    -80.3476    -33.1720

O        1 Eigenvalue  sigma_xx     203.8671 (ppm)
O        1 Eigenvector sigma_xx       0.7128     -0.3637      0.5998
O        1 Eigenvalue  sigma_yy     112.4545 (ppm)
O        1 Eigenvector sigma_yy      -0.4484     -0.8938     -0.0091
O        1 Eigenvalue  sigma_zz    -166.3769 (ppm)
O        1 Eigenvector sigma_zz      -0.5394      0.2625      0.8001
 
O        1 Isotropic:       49.9816 (ppm)
O        1 Anisotropy:    -324.5377 (ppm)
O        1 Asymmetry:        0.4225
 
============
Atom: O        2
============
O        2 Coordinates      4.993    2.697   -0.257   A
 
TOTAL Shielding Tensor

             -63.2750   -161.4600    258.2581
            -164.7515   -132.5604    -60.3308
             231.4763    -61.0728    -99.1950

O        2 Eigenvalue  sigma_xx    -352.7931 (ppm)
O        2 Eigenvector sigma_xx       0.7124      0.3619     -0.6013
O        2 Eigenvalue  sigma_yy    -178.2185 (ppm)
O        2 Eigenvector sigma_yy       0.0326      0.8388      0.5434
O        2 Eigenvalue  sigma_zz     235.9812 (ppm)
O        2 Eigenvector sigma_zz       0.7010     -0.4067      0.5858
 
O        2 Isotropic:      -98.3435 (ppm)
O        2 Anisotropy:     501.4869 (ppm)
O        2 Asymmetry:        0.5222
 
============
Atom: O        3
============
O        3 Coordinates      4.561    3.721    3.867   A
 
TOTAL Shielding Tensor

             245.4620      3.3678      0.8494
               2.8801    222.1297      0.5906
              14.5806      8.1339    302.9921

O        3 Eigenvalue  sigma_xx     221.5787 (ppm)
O        3 Eigenvector sigma_xx       0.1162     -0.9923      0.0422
O        3 Eigenvalue  sigma_yy     244.7234 (ppm)
O        3 Eigenvector sigma_yy       0.9843      0.1094     -0.1385
O        3 Eigenvalue  sigma_zz     304.2818 (ppm)
O        3 Eigenvector sigma_zz       0.1328      0.0576      0.9895
 
O        3 Isotropic:      256.8613 (ppm)
O        3 Anisotropy:      71.1307 (ppm)
O        3 Asymmetry:        0.4881
 
============
Atom: O        4
============
O        4 Coordinates     -0.023   -2.164    4.056   A
 
TOTAL Shielding Tensor

               5.9930    154.9878     91.1284
             125.5350     83.0998    -79.8900
             -30.8089     -8.6461     96.4759

O        4 Eigenvalue  sigma_xx     193.2643 (ppm)
O        4 Eigenvector sigma_xx      -0.5690     -0.8004      0.1887
O        4 Eigenvalue  sigma_yy     105.5904 (ppm)
O        4 Eigenvector sigma_yy       0.3024      0.0098      0.9531
O        4 Eigenvalue  sigma_zz    -113.2860 (ppm)
O        4 Eigenvector sigma_zz      -0.7647      0.5995      0.2365
 
O        4 Isotropic:       61.8562 (ppm)
O        4 Anisotropy:    -262.7134 (ppm)
O        4 Asymmetry:        0.5006
 
============
Atom: O        5
============
O        5 Coordinates      1.488   -2.634    5.668   A
 
TOTAL Shielding Tensor

             -90.5744    231.6453   -140.8387
             235.5742     90.2241    -77.9431
             -99.3937   -121.4428   -192.7532

O        5 Eigenvalue  sigma_xx    -286.1773 (ppm)
O        5 Eigenvector sigma_xx       0.7240     -0.2827      0.6292
O        5 Eigenvalue  sigma_yy    -203.6124 (ppm)
O        5 Eigenvector sigma_yy       0.4042     -0.5653     -0.7191
O        5 Eigenvalue  sigma_zz     296.6861 (ppm)
O        5 Eigenvector sigma_zz       0.5590      0.7749     -0.2950
 
O        5 Isotropic:      -64.3678 (ppm)
O        5 Anisotropy:     541.5810 (ppm)
O        5 Asymmetry:        0.2287
 
============
Atom: O        6
============
O        6 Coordinates     -0.387   -1.972   12.373   A
 
TOTAL Shielding Tensor

              77.7784      9.5256   -171.2707
              22.0255    105.3383     76.6392
            -147.5486     80.3476    -33.1720

O        6 Eigenvalue  sigma_xx     203.8671 (ppm)
O        6 Eigenvector sigma_xx       0.7128     -0.3637     -0.5998
O        6 Eigenvalue  sigma_yy     112.4545 (ppm)
O        6 Eigenvector sigma_yy      -0.4484     -0.8938      0.0091
O        6 Eigenvalue  sigma_zz    -166.3769 (ppm)
O        6 Eigenvector sigma_zz       0.5394     -0.2625      0.8001
 
O        6 Isotropic:       49.9816 (ppm)
O        6 Anisotropy:    -324.5377 (ppm)
O        6 Asymmetry:        0.4225
 
============
Atom: O        7
============
O        7 Coordinates     -1.929   -2.697   10.976   A
 
TOTAL Shielding Tensor

             -63.2750   -161.4600   -258.2581
            -164.7515   -132.5604     60.3308
            -231.4763     61.0728    -99.1950

O        7 Eigenvalue  sigma_xx    -352.7931 (ppm)
O        7 Eigenvector sigma_xx      -0.7124     -0.3619     -0.6013
O        7 Eigenvalue  sigma_yy    -178.2185 (ppm)
O        7 Eigenvector sigma_yy       0.0326      0.8388     -0.5434
O        7 Eigenvalue  sigma_zz     235.9812 (ppm)
O        7 Eigenvector sigma_zz       0.7010     -0.4067     -0.5858
 
O        7 Isotropic:      -98.3435 (ppm)
O        7 Anisotropy:     501.4869 (ppm)
O        7 Asymmetry:        0.5222
 
============
Atom: O        8
============
O        8 Coordinates     -1.497   -3.721   15.100   A
 
TOTAL Shielding Tensor

             245.4620      3.3678     -0.8494
               2.8801    222.1297     -0.5906
             -14.5806     -8.1339    302.9921

O        8 Eigenvalue  sigma_xx     221.5787 (ppm)
O        8 Eigenvector sigma_xx       0.1162     -0.9923     -0.0422
O        8 Eigenvalue  sigma_yy     244.7234 (ppm)
O        8 Eigenvector sigma_yy       0.9843      0.1094      0.1385
O        8 Eigenvalue  sigma_zz     304.2818 (ppm)
O        8 Eigenvector sigma_zz      -0.1328     -0.0576      0.9895
 
O        8 Isotropic:      256.8613 (ppm)
O        8 Anisotropy:      71.1307 (ppm)
O        8 Asymmetry:        0.4881
 
============
Atom: O        9
============
O        9 Coordinates      3.087    2.164   15.289   A
 
TOTAL Shielding Tensor

               5.9930    154.9878    -91.1284
             125.5350     83.0998     79.8900
              30.8089      8.6461     96.4759

O        9 Eigenvalue  sigma_xx     193.2643 (ppm)
O        9 Eigenvector sigma_xx      -0.5690     -0.8004     -0.1887
O        9 Eigenvalue  sigma_yy     105.5904 (ppm)
O        9 Eigenvector sigma_yy      -0.3024     -0.0098      0.9531
O        9 Eigenvalue  sigma_zz    -113.2860 (ppm)
O        9 Eigenvector sigma_zz      -0.7647      0.5995     -0.2365
 
O        9 Isotropic:       61.8562 (ppm)
O        9 Anisotropy:    -262.7134 (ppm)
O        9 Asymmetry:        0.5006
 
============
Atom: O       10
============
O       10 Coordinates      1.577    2.634   16.901   A
 
TOTAL Shielding Tensor

             -90.5744    231.6453    140.8387
             235.5742     90.2241     77.9431
              99.3937    121.4428   -192.7532

O       10 Eigenvalue  sigma_xx    -286.1773 (ppm)
O       10 Eigenvector sigma_xx      -0.7240      0.2827      0.6292
O       10 Eigenvalue  sigma_yy    -203.6124 (ppm)
O       10 Eigenvector sigma_yy       0.4042     -0.5653      0.7191
O       10 Eigenvalue  sigma_zz     296.6861 (ppm)
O       10 Eigenvector sigma_zz       0.5590      0.7749      0.2950
 
O       10 Isotropic:      -64.3678 (ppm)
O       10 Anisotropy:     541.5810 (ppm)
O       10 Asymmetry:        0.2287
 
============
Atom: O       11
============
O       11 Coordinates     -3.451   10.620   10.093   A
 
TOTAL Shielding Tensor

              77.7784     -9.5256    171.2707
             -22.0255    105.3383     76.6392
             147.5486     80.3476    -33.1720

O       11 Eigenvalue  sigma_xx     203.8671 (ppm)
O       11 Eigenvector sigma_xx      -0.7128     -0.3637     -0.5998
O       11 Eigenvalue  sigma_yy     112.4545 (ppm)
O       11 Eigenvector sigma_yy      -0.4484      0.8938     -0.0091
O       11 Eigenvalue  sigma_zz    -166.3769 (ppm)
O       11 Eigenvector sigma_zz      -0.5394     -0.2625      0.8001
 
O       11 Isotropic:       49.9816 (ppm)
O       11 Anisotropy:    -324.5377 (ppm)
O       11 Asymmetry:        0.4225
 
============
Atom: O       12
============
O       12 Coordinates     -4.993   11.345   11.490   A
 
TOTAL Shielding Tensor

             -63.2750    161.4600    258.2581
             164.7515   -132.5604     60.3308
             231.4763     61.0728    -99.1950

O       12 Eigenvalue  sigma_xx    -352.7931 (ppm)
O       12 Eigenvector sigma_xx      -0.7124      0.3619      0.6013
O       12 Eigenvalue  sigma_yy    -178.2185 (ppm)
O       12 Eigenvector sigma_yy       0.0326     -0.8388      0.5434
O       12 Eigenvalue  sigma_zz     235.9812 (ppm)
O       12 Eigenvector sigma_zz       0.7010      0.4067      0.5858
 
O       12 Isotropic:      -98.3435 (ppm)
O       12 Anisotropy:     501.4869 (ppm)
O       12 Asymmetry:        0.5222
 
============
Atom: O       13
============
O       13 Coordinates     -4.561   12.369    7.366   A
 
TOTAL Shielding Tensor

             245.4620     -3.3678      0.8494
              -2.8801    222.1297     -0.5906
              14.5806     -8.1339    302.9921

O       13 Eigenvalue  sigma_xx     221.5787 (ppm)
O       13 Eigenvector sigma_xx       0.1162      0.9923      0.0422
O       13 Eigenvalue  sigma_yy     244.7234 (ppm)
O       13 Eigenvector sigma_yy      -0.9843      0.1094      0.1385
O       13 Eigenvalue  sigma_zz     304.2818 (ppm)
O       13 Eigenvector sigma_zz       0.1328     -0.0576      0.9895
 
O       13 Isotropic:      256.8613 (ppm)
O       13 Anisotropy:      71.1307 (ppm)
O       13 Asymmetry:        0.4881
 
============
Atom: O       14
============
O       14 Coordinates      0.023    6.484    7.177   A
 
TOTAL Shielding Tensor

               5.9930   -154.9878     91.1284
            -125.5350     83.0998     79.8900
             -30.8089      8.6461     96.4759

O       14 Eigenvalue  sigma_xx     193.2643 (ppm)
O       14 Eigenvector sigma_xx       0.5690     -0.8004     -0.1887
O       14 Eigenvalue  sigma_yy     105.5904 (ppm)
O       14 Eigenvector sigma_yy       0.3024     -0.0098      0.9531
O       14 Eigenvalue  sigma_zz    -113.2860 (ppm)
O       14 Eigenvector sigma_zz      -0.7647     -0.5995      0.2365
 
O       14 Isotropic:       61.8562 (ppm)
O       14 Anisotropy:    -262.7134 (ppm)
O       14 Asymmetry:        0.5006
 
============
Atom: O       15
============
O       15 Coordinates     -1.488    6.014    5.565   A
 
TOTAL Shielding Tensor

             -90.5744   -231.6453   -140.8387
            -235.5742     90.2241     77.9431
             -99.3937    121.4428   -192.7532

O       15 Eigenvalue  sigma_xx    -286.1773 (ppm)
O       15 Eigenvector sigma_xx      -0.7240     -0.2827     -0.6292
O       15 Eigenvalue  sigma_yy    -203.6124 (ppm)
O       15 Eigenvector sigma_yy       0.4042      0.5653     -0.7191
O       15 Eigenvalue  sigma_zz     296.6861 (ppm)
O       15 Eigenvector sigma_zz       0.5590     -0.7749     -0.2950
 
O       15 Isotropic:      -64.3678 (ppm)
O       15 Anisotropy:     541.5810 (ppm)
O       15 Asymmetry:        0.2287
 
============
Atom: O       16
============
O       16 Coordinates      6.515    6.677   -1.140   A
 
TOTAL Shielding Tensor

              77.7784     -9.5256   -171.2707
             -22.0255    105.3383    -76.6392
            -147.5486    -80.3476    -33.1720

O       16 Eigenvalue  sigma_xx     203.8671 (ppm)
O       16 Eigenvector sigma_xx      -0.7128     -0.3637      0.5998
O       16 Eigenvalue  sigma_yy     112.4545 (ppm)
O       16 Eigenvector sigma_yy      -0.4484      0.8938      0.0091
O       16 Eigenvalue  sigma_zz    -166.3769 (ppm)
O       16 Eigenvector sigma_zz       0.5394      0.2625      0.8001
 
O       16 Isotropic:       49.9816 (ppm)
O       16 Anisotropy:    -324.5377 (ppm)
O       16 Asymmetry:        0.4225
 
============
Atom: O       17
============
O       17 Coordinates      8.057    5.951    0.257   A
 
TOTAL Shielding Tensor

             -63.2750    161.4600   -258.2581
             164.7515   -132.5604    -60.3308
            -231.4763    -61.0728    -99.1950

O       17 Eigenvalue  sigma_xx    -352.7931 (ppm)
O       17 Eigenvector sigma_xx       0.7124     -0.3619      0.6013
O       17 Eigenvalue  sigma_yy    -178.2185 (ppm)
O       17 Eigenvector sigma_yy       0.0326     -0.8388     -0.5434
O       17 Eigenvalue  sigma_zz     235.9812 (ppm)
O       17 Eigenvector sigma_zz       0.7010      0.4067     -0.5858
 
O       17 Isotropic:      -98.3435 (ppm)
O       17 Anisotropy:     501.4869 (ppm)
O       17 Asymmetry:        0.5222
 
============
Atom: O       18
============
O       18 Coordinates      7.625    4.927   -3.867   A
 
TOTAL Shielding Tensor

             245.4620     -3.3678     -0.8494
              -2.8801    222.1297      0.5906
             -14.5806      8.1339    302.9921

O       18 Eigenvalue  sigma_xx     221.5787 (ppm)
O       18 Eigenvector sigma_xx       0.1162      0.9923     -0.0422
O       18 Eigenvalue  sigma_yy     244.7234 (ppm)
O       18 Eigenvector sigma_yy      -0.9843      0.1094     -0.1385
O       18 Eigenvalue  sigma_zz     304.2818 (ppm)
O       18 Eigenvector sigma_zz      -0.1328      0.0576      0.9895
 
O       18 Isotropic:      256.8613 (ppm)
O       18 Anisotropy:      71.1307 (ppm)
O       18 Asymmetry:        0.4881
 
============
Atom: O       19
============
O       19 Coordinates      3.041   10.812   -4.056   A
 
TOTAL Shielding Tensor

               5.9930   -154.9878    -91.1284
            -125.5350     83.0998    -79.8900
              30.8089     -8.6461     96.4759

O       19 Eigenvalue  sigma_xx     193.2643 (ppm)
O       19 Eigenvector sigma_xx       0.5690     -0.8004      0.1887
O       19 Eigenvalue  sigma_yy     105.5904 (ppm)
O       19 Eigenvector sigma_yy      -0.3024      0.0098      0.9531
O       19 Eigenvalue  sigma_zz    -113.2860 (ppm)
O       19 Eigenvector sigma_zz      -0.7647     -0.5995     -0.2365
 
O       19 Isotropic:       61.8562 (ppm)
O       19 Anisotropy:    -262.7134 (ppm)
O       19 Asymmetry:        0.5006
 
============
Atom: O       20
============
O       20 Coordinates      4.552   11.282   -5.668   A
 
TOTAL Shielding Tensor

             -90.5744   -231.6453    140.8387
            -235.5742     90.2241    -77.9431
              99.3937   -121.4428   -192.7532

O       20 Eigenvalue  sigma_xx    -286.1773 (ppm)
O       20 Eigenvector sigma_xx       0.7240      0.2827     -0.6292
O       20 Eigenvalue  sigma_yy    -203.6124 (ppm)
O       20 Eigenvector sigma_yy       0.4042      0.5653      0.7191
O       20 Eigenvalue  sigma_zz     296.6861 (ppm)
O       20 Eigenvector sigma_zz       0.5590     -0.7749      0.2950
 
O       20 Isotropic:      -64.3678 (ppm)
O       20 Anisotropy:     541.5810 (ppm)
O       20 Asymmetry:        0.2287
 
==========================================================================
  Using the following values of the electric quadrupole moment            
  H      User defined.           Q =    0.0029 Barn
  C      User defined.           Q =    0.0327 Barn
  O      User defined.           Q =   -0.0256 Barn
==========================================================================
 
============
Atom: H        1
============
H        1 Coordinates      5.476    4.502    1.570   A
 
TOTAL tensor

               0.2494      0.1002      0.0280
               0.1002     -0.1137      0.0141
               0.0280      0.0141     -0.1357

H        1 Eigenvalue  V_xx      -0.1320      
H        1 Eigenvector V_xx      -0.2200      0.6294      0.7453
H        1 Eigenvalue  V_yy      -0.1454      
H        1 Eigenvector V_yy      -0.1396      0.7358     -0.6626
H        1 Eigenvalue  V_zz       0.2775      
H        1 Eigenvector V_zz       0.9654      0.2499      0.0741
 
H        1 Cq:        0.1865 (MHz)
H        1 Eta:       0.0482
============
Atom: H        2
============
H        2 Coordinates      3.935    4.966    0.828   A
 
TOTAL tensor

              -0.0665     -0.1122      0.0994
              -0.1122      0.0487     -0.1567
               0.0994     -0.1567      0.0177

H        2 Eigenvalue  V_xx      -0.1240      
H        2 Eigenvector V_xx      -0.1225      0.6220      0.7734
H        2 Eigenvalue  V_yy      -0.1356      
H        2 Eigenvector V_yy       0.9003      0.3976     -0.1772
H        2 Eigenvalue  V_zz       0.2596      
H        2 Eigenvector V_zz      -0.4177      0.6746     -0.6086
 
H        2 Cq:        0.1745 (MHz)
H        2 Eta:       0.0446
============
Atom: H        3
============
H        3 Coordinates      3.532    5.345    3.091   A
 
TOTAL tensor

              -0.1234     -0.0683     -0.0103
              -0.0683      0.2331      0.0841
              -0.0103      0.0841     -0.1098

H        3 Eigenvalue  V_xx      -0.1263      
H        3 Eigenvector V_xx       0.4871     -0.1101      0.8664
H        3 Eigenvalue  V_yy      -0.1386      
H        3 Eigenvector V_yy       0.8557      0.2587     -0.4482
H        3 Eigenvalue  V_zz       0.2649      
H        3 Eigenvector V_zz      -0.1748      0.9597      0.2202
 
H        3 Cq:        0.1780 (MHz)
H        3 Eta:       0.0467
============
Atom: H        4
============
H        4 Coordinates      1.868    3.562    3.707   A
 
TOTAL tensor

              -0.0457     -0.0022     -0.1756
              -0.0022     -0.1340      0.0089
              -0.1756      0.0089      0.1797

H        4 Eigenvalue  V_xx      -0.1335      
H        4 Eigenvector V_xx       0.2468      0.9627      0.1111
H        4 Eigenvalue  V_yy      -0.1423      
H        4 Eigenvector V_yy      -0.8422      0.2698     -0.4667
H        4 Eigenvalue  V_zz       0.2759      
H        4 Eigenvector V_zz      -0.4793      0.0216      0.8774
 
H        4 Cq:        0.1854 (MHz)
H        4 Eta:       0.0319
============
Atom: H        5
============
H        5 Coordinates      1.764    4.039    1.997   A
 
TOTAL tensor

               0.0026     -0.1046      0.1603
              -0.1046     -0.0525     -0.1205
               0.1603     -0.1205      0.0499

H        5 Eigenvalue  V_xx      -0.1319      
H        5 Eigenvector V_xx       0.2179      0.8910      0.3984
H        5 Eigenvalue  V_yy      -0.1358      
H        5 Eigenvector V_yy       0.7811      0.0856     -0.6185
H        5 Eigenvalue  V_zz       0.2678      
H        5 Eigenvector V_zz       0.5852     -0.4459      0.6773
 
H        5 Cq:        0.1799 (MHz)
H        5 Eta:       0.0145
============
Atom: H        6
============
H        6 Coordinates      3.204    1.584    3.147   A
 
TOTAL tensor

              -0.0226     -0.0992      0.1405
              -0.0992     -0.0517     -0.1330
               0.1405     -0.1330      0.0743

H        6 Eigenvalue  V_xx      -0.1222      
H        6 Eigenvector V_xx      -0.7491      0.1590      0.6431
H        6 Eigenvalue  V_yy      -0.1399      
H        6 Eigenvector V_yy      -0.4146     -0.8697     -0.2679
H        6 Eigenvalue  V_zz       0.2621      
H        6 Eigenvector V_zz       0.5167     -0.4673      0.7174
 
H        6 Cq:        0.1761 (MHz)
H        6 Eta:       0.0673
============
Atom: H        7
============
H        7 Coordinates      0.609    1.593    2.854   A
 
TOTAL tensor

               0.0387     -0.0562     -0.1911
              -0.0562     -0.1117      0.0673
              -0.1911      0.0673      0.0730

H        7 Eigenvalue  V_xx      -0.1296      
H        7 Eigenvector V_xx      -0.5100     -0.8358     -0.2033
H        7 Eigenvalue  V_yy      -0.1384      
H        7 Eigenvector V_yy       0.5566     -0.5008      0.6628
H        7 Eigenvalue  V_zz       0.2680      
H        7 Eigenvector V_zz      -0.6558      0.2249      0.7207
 
H        7 Cq:        0.1801 (MHz)
H        7 Eta:       0.0327
============
Atom: H        8
============
H        8 Coordinates      0.923    1.739    1.128   A
 
TOTAL tensor

              -0.0808     -0.0514      0.1303
              -0.0514     -0.0774     -0.1265
               0.1303     -0.1265      0.1582

H        8 Eigenvalue  V_xx      -0.1296      
H        8 Eigenvector V_xx       0.4910      0.8573      0.1545
H        8 Eigenvalue  V_yy      -0.1396      
H        8 Eigenvector V_yy      -0.7881      0.3616      0.4982
H        8 Eigenvalue  V_zz       0.2692      
H        8 Eigenvector V_zz       0.3713     -0.3664      0.8532
 
H        8 Cq:        0.1809 (MHz)
H        8 Eta:       0.0370
============
Atom: H        9
============
H        9 Coordinates      1.790   -0.541    2.987   A
 
TOTAL tensor

              -0.1136     -0.0315      0.0998
              -0.0315     -0.0898     -0.1211
               0.0998     -0.1211      0.2033

H        9 Eigenvalue  V_xx      -0.1318      
H        9 Eigenvector V_xx      -0.3568     -0.9075     -0.2217
H        9 Eigenvalue  V_yy      -0.1433      
H        9 Eigenvector V_yy       0.8973     -0.2669     -0.3516
H        9 Eigenvalue  V_zz       0.2751      
H        9 Eigenvector V_zz       0.2599     -0.3244      0.9095
 
H        9 Cq:        0.1848 (MHz)
H        9 Eta:       0.0420
============
Atom: H       10
============
H       10 Coordinates      2.333   -0.443    1.319   A
 
TOTAL tensor

               0.0959     -0.0693     -0.1860
              -0.0693     -0.1108      0.0593
              -0.1860      0.0593      0.0149

H       10 Eigenvalue  V_xx      -0.1311      
H       10 Eigenvector V_xx       0.5005      0.8085      0.3095
H       10 Eigenvalue  V_yy      -0.1367      
H       10 Eigenvector V_yy       0.4217     -0.5399      0.7285
H       10 Eigenvalue  V_zz       0.2677      
H       10 Eigenvector V_zz      -0.7561      0.2341      0.6111
 
H       10 Cq:        0.1799 (MHz)
H       10 Eta:       0.0210
============
Atom: H       11
============
H       11 Coordinates      1.819   -2.647    3.235   A
 
TOTAL tensor

               0.2325      0.0938      0.0516
               0.0938     -0.1074      0.0237
               0.0516      0.0237     -0.1251

H       11 Eigenvalue  V_xx      -0.1224      
H       11 Eigenvector V_xx      -0.2790      0.6851      0.6729
H       11 Eigenvalue  V_yy      -0.1423      
H       11 Eigenvector V_yy      -0.0714      0.6840     -0.7260
H       11 Eigenvalue  V_zz       0.2647      
H       11 Eigenvector V_zz       0.9576      0.2506      0.1419
 
H       11 Cq:        0.1778 (MHz)
H       11 Eta:       0.0754
============
Atom: H       12
============
H       12 Coordinates      0.992   -4.717    4.237   A
 
TOTAL tensor

              -0.0911     -0.0359      0.1256
              -0.0359     -0.1067     -0.1032
               0.1256     -0.1032      0.1978

H       12 Eigenvalue  V_xx      -0.1355      
H       12 Eigenvector V_xx       0.7191      0.6926     -0.0565
H       12 Eigenvalue  V_yy      -0.1403      
H       12 Eigenvector V_yy      -0.6087      0.6671      0.4296
H       12 Eigenvalue  V_zz       0.2759      
H       12 Eigenvector V_zz       0.3352     -0.2745      0.9013
 
H       12 Cq:        0.1854 (MHz)
H       12 Eta:       0.0174
============
Atom: H       13
============
H       13 Coordinates      1.291   -4.881    2.507   A
 
TOTAL tensor

               0.0164     -0.1003     -0.1676
              -0.1003     -0.0619      0.1136
              -0.1676      0.1136      0.0455

H       13 Eigenvalue  V_xx      -0.1303      
H       13 Eigenvector V_xx      -0.5227     -0.8510      0.0514
H       13 Eigenvalue  V_yy      -0.1383      
H       13 Eigenvector V_yy       0.5933     -0.3198      0.7387
H       13 Eigenvalue  V_zz       0.2686      
H       13 Eigenvector V_zz       0.6122     -0.4166     -0.6720
 
H       13 Cq:        0.1805 (MHz)
H       13 Eta:       0.0294
============
Atom: H       14
============
H       14 Coordinates     -0.708   -6.015    2.732   A
 
TOTAL tensor

              -0.1280     -0.0345     -0.0095
              -0.0345      0.2347      0.1010
              -0.0095      0.1010     -0.1067

H       14 Eigenvalue  V_xx      -0.1312      
H       14 Eigenvector V_xx       0.9957      0.0919      0.0073
H       14 Eigenvalue  V_yy      -0.1344      
H       14 Eigenvector V_yy       0.0172     -0.2625      0.9648
H       14 Eigenvalue  V_zz       0.2656      
H       14 Eigenvector V_zz      -0.0906      0.9606      0.2629
 
H       14 Cq:        0.1785 (MHz)
H       14 Eta:       0.0118
============
Atom: H       15
============
H       15 Coordinates     -2.433   -4.646    1.549   A
 
TOTAL tensor

               0.1765      0.1410      0.1187
               0.1410     -0.0782      0.0413
               0.1187      0.0413     -0.0982

H       15 Eigenvalue  V_xx      -0.1303      
H       15 Eigenvector V_xx       0.0632     -0.7195      0.6917
H       15 Eigenvalue  V_yy      -0.1502      
H       15 Eigenvector V_yy      -0.4877      0.5824      0.6504
H       15 Eigenvalue  V_zz       0.2806      
H       15 Eigenvector V_zz       0.8707      0.3784      0.3141
 
H       15 Cq:        0.1885 (MHz)
H       15 Eta:       0.0709
============
Atom: H       16
============
H       16 Coordinates     -2.630   -3.034   -0.164   A
 
TOTAL tensor

               0.1336      0.1673      0.1173
               0.1673     -0.0400      0.0600
               0.1173      0.0600     -0.0936

H       16 Eigenvalue  V_xx      -0.1315      
H       16 Eigenvector V_xx       0.1303     -0.6993      0.7029
H       16 Eigenvalue  V_yy      -0.1499      
H       16 Eigenvector V_yy       0.5713     -0.5264     -0.6296
H       16 Eigenvalue  V_zz       0.2814      
H       16 Eigenvector V_zz       0.8103      0.4836      0.3309
 
H       16 Cq:        0.1891 (MHz)
H       16 Eta:       0.0654
============
Atom: H       17
============
H       17 Coordinates     -1.930   -0.949   -1.225   A
 
TOTAL tensor

              -0.0285     -0.0739      0.1755
              -0.0739     -0.0843     -0.1246
               0.1755     -0.1246      0.1128

H       17 Eigenvalue  V_xx      -0.1352      
H       17 Eigenvector V_xx      -0.6317     -0.7730      0.0589
H       17 Eigenvalue  V_yy      -0.1524      
H       17 Eigenvector V_yy       0.5786     -0.5207     -0.6277
H       17 Eigenvalue  V_zz       0.2876      
H       17 Eigenvector V_zz       0.5159     -0.3625      0.7762
 
H       17 Cq:        0.1933 (MHz)
H       17 Eta:       0.0596
============
Atom: H       18
============
H       18 Coordinates     -0.542    0.517    0.098   A
 
TOTAL tensor

              -0.0933     -0.1132     -0.0013
              -0.1132      0.2204      0.0095
              -0.0013      0.0095     -0.1271

H       18 Eigenvalue  V_xx      -0.1265      
H       18 Eigenvector V_xx      -0.4324     -0.1166     -0.8941
H       18 Eigenvalue  V_yy      -0.1306      
H       18 Eigenvector V_yy       0.8477      0.2853     -0.4472
H       18 Eigenvalue  V_zz       0.2572      
H       18 Eigenvector V_zz      -0.3073      0.9513      0.0245
 
H       18 Cq:        0.1728 (MHz)
H       18 Eta:       0.0159
============
Atom: H       19
============
H       19 Coordinates     -0.609   -0.577    2.182   A
 
TOTAL tensor

               0.0898     -0.0906     -0.1758
              -0.0906     -0.0936      0.0735
              -0.1758      0.0735      0.0038

H       19 Eigenvalue  V_xx      -0.1306      
H       19 Eigenvector V_xx       0.4925      0.8518      0.1785
H       19 Eigenvalue  V_yy      -0.1350      
H       19 Eigenvector V_yy       0.4460     -0.4232      0.7887
H       19 Eigenvalue  V_zz       0.2656      
H       19 Eigenvector V_zz      -0.7473      0.3088      0.5883
 
H       19 Cq:        0.1785 (MHz)
H       19 Eta:       0.0165
============
Atom: H       20
============
H       20 Coordinates      1.072   -2.818    0.984   A
 
TOTAL tensor

               0.0603     -0.0921     -0.1740
              -0.0921     -0.0900      0.0808
              -0.1740      0.0808      0.0297

H       20 Eigenvalue  V_xx      -0.1282      
H       20 Eigenvector V_xx       0.4684     -0.4628      0.7526
H       20 Eigenvalue  V_yy      -0.1340      
H       20 Eigenvector V_yy       0.5416      0.8234      0.1692
H       20 Eigenvalue  V_zz       0.2622      
H       20 Eigenvector V_zz      -0.6980      0.3284      0.6363
 
H       20 Cq:        0.1762 (MHz)
H       20 Eta:       0.0221
============
Atom: H       21
============
H       21 Coordinates      0.547   -0.419   -1.954   A
 
TOTAL tensor

              -0.0820     -0.0252      0.1401
              -0.0252     -0.1338     -0.0621
               0.1401     -0.0621      0.2157

H       21 Eigenvalue  V_xx      -0.1375      
H       21 Eigenvector V_xx      -0.9227      0.0722      0.3786
H       21 Eigenvalue  V_yy      -0.1446      
H       21 Eigenvector V_yy       0.1265      0.9846      0.1205
H       21 Eigenvalue  V_zz       0.2821      
H       21 Eigenvector V_zz       0.3641     -0.1590      0.9177
 
H       21 Cq:        0.1896 (MHz)
H       21 Eta:       0.0253
============
Atom: H       22
============
H       22 Coordinates      1.431   -1.578   -0.948   A
 
TOTAL tensor

              -0.0586     -0.1669     -0.0036
              -0.1669      0.1980     -0.0013
              -0.0036     -0.0013     -0.1394

H       22 Eigenvalue  V_xx      -0.1363      
H       22 Eigenvector V_xx      -0.5725     -0.2830      0.7695
H       22 Eigenvalue  V_yy      -0.1439      
H       22 Eigenvector V_yy      -0.6905     -0.3395     -0.6387
H       22 Eigenvalue  V_zz       0.2802      
H       22 Eigenvector V_zz      -0.4420      0.8970      0.0010
 
H       22 Cq:        0.1883 (MHz)
H       22 Eta:       0.0274
============
Atom: H       23
============
H       23 Coordinates      1.711    0.170   -0.753   A
 
TOTAL tensor

               0.0629      0.2020      0.0489
               0.2020      0.0617      0.0533
               0.0489      0.0533     -0.1246

H       23 Eigenvalue  V_xx      -0.1353      
H       23 Eigenvector V_xx      -0.5170      0.3146      0.7961
H       23 Eigenvalue  V_yy      -0.1420      
H       23 Eigenvector V_yy      -0.4983      0.6456     -0.5787
H       23 Eigenvalue  V_zz       0.2773      
H       23 Eigenvector V_zz      -0.6960     -0.6959     -0.1769
 
H       23 Cq:        0.1863 (MHz)
H       23 Eta:       0.0243
============
Atom: H       24
============
H       24 Coordinates     -2.638   -5.457    4.097   A
 
TOTAL tensor

               0.1740      0.1725      0.0629
               0.1725     -0.0499      0.0360
               0.0629      0.0360     -0.1241

H       24 Eigenvalue  V_xx      -0.1367      
H       24 Eigenvector V_xx      -0.2558      0.1103      0.9604
H       24 Eigenvalue  V_yy      -0.1439      
H       24 Eigenvector V_yy      -0.4323      0.8755     -0.2157
H       24 Eigenvalue  V_zz       0.2806      
H       24 Eigenvector V_zz      -0.8647     -0.4704     -0.1763
 
H       24 Cq:        0.1886 (MHz)
H       24 Eta:       0.0257
============
Atom: H       25
============
H       25 Coordinates     -1.181   -5.460    5.114   A
 
TOTAL tensor

              -0.0482     -0.0931      0.1426
              -0.0931     -0.0485     -0.1485
               0.1426     -0.1485      0.0967

H       25 Eigenvalue  V_xx      -0.1354      
H       25 Eigenvector V_xx      -0.7830      0.1790      0.5957
H       25 Eigenvalue  V_yy      -0.1429      
H       25 Eigenvector V_yy      -0.4159     -0.8628     -0.2874
H       25 Eigenvalue  V_zz       0.2782      
H       25 Eigenvector V_zz       0.4625     -0.4728      0.7500
 
H       25 Cq:        0.1870 (MHz)
H       25 Eta:       0.0269
============
Atom: H       26
============
H       26 Coordinates     -1.923   -3.919    4.605   A
 
TOTAL tensor

              -0.1240     -0.0820     -0.0275
              -0.0820      0.2263      0.1142
              -0.0275      0.1142     -0.1024

H       26 Eigenvalue  V_xx      -0.1376      
H       26 Eigenvector V_xx      -0.3146     -0.3481      0.8831
H       26 Eigenvalue  V_yy      -0.1430      
H       26 Eigenvector V_yy      -0.9259     -0.0924     -0.3663
H       26 Eigenvalue  V_zz       0.2806      
H       26 Eigenvector V_zz       0.2091     -0.9329     -0.2932
 
H       26 Cq:        0.1886 (MHz)
H       26 Eta:       0.0193
============
Atom: H       27
============
H       27 Coordinates     -2.008   -0.785    4.837   A
 
TOTAL tensor

               0.0550      0.1518      0.1371
               0.1518     -0.0099      0.1073
               0.1371      0.1073     -0.0451

H       27 Eigenvalue  V_xx      -0.1320      
H       27 Eigenvector V_xx       0.4951     -0.8329      0.2473
H       27 Eigenvalue  V_yy      -0.1410      
H       27 Eigenvector V_yy      -0.5356     -0.0685      0.8417
H       27 Eigenvalue  V_zz       0.2730      
H       27 Eigenvector V_zz       0.6841      0.5492      0.4800
 
H       27 Cq:        0.1835 (MHz)
H       27 Eta:       0.0330
============
Atom: H       28
============
H       28 Coordinates     -0.649    0.306    4.589   A
 
TOTAL tensor

              -0.0071      0.0978     -0.1620
               0.0978     -0.0575     -0.1294
              -0.1620     -0.1294      0.0646

H       28 Eigenvalue  V_xx      -0.1327      
H       28 Eigenvector V_xx       0.7412     -0.6452      0.1853
H       28 Eigenvalue  V_yy      -0.1412      
H       28 Eigenvector V_yy      -0.3726     -0.6250     -0.6859
H       28 Eigenvalue  V_zz       0.2739      
H       28 Eigenvector V_zz      -0.5584     -0.4394      0.7037
 
H       28 Cq:        0.1841 (MHz)
H       28 Eta:       0.0309
============
Atom: H       29
============
H       29 Coordinates     -2.641    1.480    5.537   A
 
TOTAL tensor

               0.0219     -0.1383      0.1545
              -0.1383     -0.0291     -0.1245
               0.1545     -0.1245      0.0072

H       29 Eigenvalue  V_xx      -0.1359      
H       29 Eigenvector V_xx      -0.2444      0.5853      0.7731
H       29 Eigenvalue  V_yy      -0.1450      
H       29 Eigenvector V_yy       0.7414      0.6267     -0.2401
H       29 Eigenvalue  V_zz       0.2809      
H       29 Eigenvector V_zz      -0.6250      0.5145     -0.5871
 
H       29 Cq:        0.1888 (MHz)
H       29 Eta:       0.0324
============
Atom: H       30
============
H       30 Coordinates     -2.551    0.490    7.008   A
 
TOTAL tensor

              -0.0208      0.0846     -0.1720
               0.0846     -0.0772     -0.1207
              -0.1720     -0.1207      0.0981

H       30 Eigenvalue  V_xx      -0.1377      
H       30 Eigenvector V_xx      -0.3622      0.9100      0.2017
H       30 Eigenvalue  V_yy      -0.1435      
H       30 Eigenvector V_yy      -0.7627     -0.1650     -0.6253
H       30 Eigenvalue  V_zz       0.2812      
H       30 Eigenvector V_zz      -0.5358     -0.3804      0.7538
 
H       30 Cq:        0.1890 (MHz)
H       30 Eta:       0.0208
============
Atom: H       31
============
H       31 Coordinates     -1.247    1.625    6.601   A
 
TOTAL tensor

               0.0414      0.1796      0.1046
               0.1796      0.0396      0.1083
               0.1046      0.1083     -0.0810

H       31 Eigenvalue  V_xx      -0.1377      
H       31 Eigenvector V_xx      -0.7542      0.5143      0.4083
H       31 Eigenvalue  V_yy      -0.1447      
H       31 Eigenvector V_yy       0.0700     -0.5553      0.8287
H       31 Eigenvalue  V_zz       0.2825      
H       31 Eigenvector V_zz      -0.6530     -0.6536     -0.3827
 
H       31 Cq:        0.1898 (MHz)
H       31 Eta:       0.0248
============
Atom: H       32
============
H       32 Coordinates      0.076    0.206    7.856   A
 
TOTAL tensor

              -0.0314     -0.1029     -0.1505
              -0.1029     -0.0386      0.1510
              -0.1505      0.1510      0.0700

H       32 Eigenvalue  V_xx      -0.1369      
H       32 Eigenvector V_xx      -0.8358     -0.4876     -0.2523
H       32 Eigenvalue  V_yy      -0.1453      
H       32 Eigenvector V_yy       0.2208     -0.7192      0.6588
H       32 Eigenvalue  V_zz       0.2822      
H       32 Eigenvector V_zz      -0.5027      0.4949      0.7088
 
H       32 Cq:        0.1896 (MHz)
H       32 Eta:       0.0298
============
Atom: H       33
============
H       33 Coordinates      1.330   -1.017    7.567   A
 
TOTAL tensor

               0.0344     -0.1653      0.1256
              -0.1653      0.0226     -0.1182
               0.1256     -0.1182     -0.0570

H       33 Eigenvalue  V_xx      -0.1364      
H       33 Eigenvector V_xx      -0.6013     -0.7736     -0.1998
H       33 Eigenvalue  V_yy      -0.1453      
H       33 Eigenvector V_yy      -0.4744      0.1444      0.8684
H       33 Eigenvalue  V_zz       0.2817      
H       33 Eigenvector V_zz       0.6429     -0.6170      0.4538
 
H       33 Cq:        0.1893 (MHz)
H       33 Eta:       0.0315
============
Atom: H       34
============
H       34 Coordinates      1.199    0.392    6.487   A
 
TOTAL tensor

              -0.0275      0.1468     -0.1156
               0.1468      0.0423     -0.1485
              -0.1156     -0.1485     -0.0148

H       34 Eigenvalue  V_xx      -0.1352      
H       34 Eigenvector V_xx       0.4382      0.3352      0.8340
H       34 Eigenvalue  V_yy      -0.1437      
H       34 Eigenvector V_yy       0.7328     -0.6706     -0.1155
H       34 Eigenvalue  V_zz       0.2789      
H       34 Eigenvector V_zz       0.5206      0.6618     -0.5395
 
H       34 Cq:        0.1874 (MHz)
H       34 Eta:       0.0303
============
Atom: H       35
============
H       35 Coordinates     -1.716   -1.452    7.868   A
 
TOTAL tensor

              -0.0509     -0.1032     -0.1381
              -0.1032     -0.0112      0.1600
              -0.1381      0.1600      0.0621

H       35 Eigenvalue  V_xx      -0.1349      
H       35 Eigenvector V_xx       0.5530      0.7928     -0.2563
H       35 Eigenvalue  V_yy      -0.1446      
H       35 Eigenvector V_yy      -0.6930      0.2669     -0.6697
H       35 Eigenvalue  V_zz       0.2795      
H       35 Eigenvector V_zz       0.4625     -0.5479     -0.6970
 
H       35 Cq:        0.1878 (MHz)
H       35 Eta:       0.0345
============
Atom: H       36
============
H       36 Coordinates     -0.578   -2.783    7.608   A
 
TOTAL tensor

               0.0024     -0.1600      0.1104
              -0.1600      0.0474     -0.1333
               0.1104     -0.1333     -0.0498

H       36 Eigenvalue  V_xx      -0.1347      
H       36 Eigenvector V_xx       0.8108      0.3990     -0.4281
H       36 Eigenvalue  V_yy      -0.1432      
H       36 Eigenvector V_yy       0.1006      0.6256      0.7736
H       36 Eigenvalue  V_zz       0.2779      
H       36 Eigenvector V_zz      -0.5765      0.6704     -0.4671
 
H       36 Cq:        0.1867 (MHz)
H       36 Eta:       0.0308
============
Atom: H       37
============
H       37 Coordinates     -1.974   -2.573    6.511   A
 
TOTAL tensor

               0.0585      0.1425      0.1521
               0.1425     -0.0428      0.1054
               0.1521      0.1054     -0.0157

H       37 Eigenvalue  V_xx      -0.1328      
H       37 Eigenvector V_xx      -0.3619     -0.4084      0.8380
H       37 Eigenvalue  V_yy      -0.1435      
H       37 Eigenvector V_yy      -0.6254      0.7730      0.1066
H       37 Eigenvalue  V_zz       0.2763      
H       37 Eigenvector V_zz      -0.6913     -0.4855     -0.5352
 
H       37 Cq:        0.1857 (MHz)
H       37 Eta:       0.0389
============
Atom: H       38
============
H       38 Coordinates      4.616    4.393    4.578   A
 
TOTAL tensor

              -0.2007      0.0075      0.0507
               0.0075      0.0712      0.2867
               0.0507      0.2867      0.1295

H       38 Eigenvalue  V_xx      -0.1664      
H       38 Eigenvector V_xx      -0.6022      0.6224     -0.5000
H       38 Eigenvalue  V_yy      -0.2253      
H       38 Eigenvector V_yy      -0.7951     -0.4111      0.4459
H       38 Eigenvalue  V_zz       0.3916      
H       38 Eigenvector V_zz       0.0720      0.6660      0.7425
 
H       38 Cq:        0.2632 (MHz)
H       38 Eta:       0.1503
============
Atom: H       39
============
H       39 Coordinates     -2.412   -4.502   12.803   A
 
TOTAL tensor

               0.2494      0.1002     -0.0280
               0.1002     -0.1137     -0.0141
              -0.0280     -0.0141     -0.1357

H       39 Eigenvalue  V_xx      -0.1320      
H       39 Eigenvector V_xx       0.2200     -0.6294      0.7453
H       39 Eigenvalue  V_yy      -0.1454      
H       39 Eigenvector V_yy       0.1396     -0.7358     -0.6626
H       39 Eigenvalue  V_zz       0.2775      
H       39 Eigenvector V_zz      -0.9654     -0.2499      0.0741
 
H       39 Cq:        0.1865 (MHz)
H       39 Eta:       0.0482
============
Atom: H       40
============
H       40 Coordinates     -0.871   -4.966   12.061   A
 
TOTAL tensor

              -0.0665     -0.1122     -0.0994
              -0.1122      0.0487      0.1567
              -0.0994      0.1567      0.0177

H       40 Eigenvalue  V_xx      -0.1240      
H       40 Eigenvector V_xx       0.1225     -0.6220      0.7734
H       40 Eigenvalue  V_yy      -0.1356      
H       40 Eigenvector V_yy       0.9003      0.3976      0.1772
H       40 Eigenvalue  V_zz       0.2596      
H       40 Eigenvector V_zz      -0.4177      0.6746      0.6086
 
H       40 Cq:        0.1745 (MHz)
H       40 Eta:       0.0446
============
Atom: H       41
============
H       41 Coordinates     -0.468   -5.345   14.324   A
 
TOTAL tensor

              -0.1234     -0.0683      0.0103
              -0.0683      0.2331     -0.0841
               0.0103     -0.0841     -0.1098

H       41 Eigenvalue  V_xx      -0.1263      
H       41 Eigenvector V_xx      -0.4871      0.1101      0.8664
H       41 Eigenvalue  V_yy      -0.1386      
H       41 Eigenvector V_yy       0.8557      0.2587      0.4482
H       41 Eigenvalue  V_zz       0.2649      
H       41 Eigenvector V_zz      -0.1748      0.9597     -0.2202
 
H       41 Cq:        0.1780 (MHz)
H       41 Eta:       0.0467
============
Atom: H       42
============
H       42 Coordinates      1.196   -3.562   14.940   A
 
TOTAL tensor

              -0.0457     -0.0022      0.1756
              -0.0022     -0.1340     -0.0089
               0.1756     -0.0089      0.1797

H       42 Eigenvalue  V_xx      -0.1335      
H       42 Eigenvector V_xx       0.2468      0.9627     -0.1111
H       42 Eigenvalue  V_yy      -0.1423      
H       42 Eigenvector V_yy      -0.8422      0.2698      0.4667
H       42 Eigenvalue  V_zz       0.2759      
H       42 Eigenvector V_zz       0.4793     -0.0216      0.8774
 
H       42 Cq:        0.1854 (MHz)
H       42 Eta:       0.0319
============
Atom: H       43
============
H       43 Coordinates      1.300   -4.039   13.230   A
 
TOTAL tensor

               0.0026     -0.1046     -0.1603
              -0.1046     -0.0525      0.1205
              -0.1603      0.1205      0.0499

H       43 Eigenvalue  V_xx      -0.1319      
H       43 Eigenvector V_xx       0.2179      0.8910     -0.3984
H       43 Eigenvalue  V_yy      -0.1358      
H       43 Eigenvector V_yy      -0.7811     -0.0856     -0.6185
H       43 Eigenvalue  V_zz       0.2678      
H       43 Eigenvector V_zz       0.5852     -0.4459     -0.6773
 
H       43 Cq:        0.1799 (MHz)
H       43 Eta:       0.0145
============
Atom: H       44
============
H       44 Coordinates     -0.140   -1.584   14.380   A
 
TOTAL tensor

              -0.0226     -0.0992     -0.1405
              -0.0992     -0.0517      0.1330
              -0.1405      0.1330      0.0743

H       44 Eigenvalue  V_xx      -0.1222      
H       44 Eigenvector V_xx      -0.7491      0.1590     -0.6431
H       44 Eigenvalue  V_yy      -0.1399      
H       44 Eigenvector V_yy      -0.4146     -0.8697      0.2679
H       44 Eigenvalue  V_zz       0.2621      
H       44 Eigenvector V_zz      -0.5167      0.4673      0.7174
 
H       44 Cq:        0.1761 (MHz)
H       44 Eta:       0.0673
============
Atom: H       45
============
H       45 Coordinates      2.455   -1.593   14.087   A
 
TOTAL tensor

               0.0387     -0.0562      0.1911
              -0.0562     -0.1117     -0.0673
               0.1911     -0.0673      0.0730

H       45 Eigenvalue  V_xx      -0.1296      
H       45 Eigenvector V_xx      -0.5100     -0.8358      0.2033
H       45 Eigenvalue  V_yy      -0.1384      
H       45 Eigenvector V_yy       0.5566     -0.5008     -0.6628
H       45 Eigenvalue  V_zz       0.2680      
H       45 Eigenvector V_zz       0.6558     -0.2249      0.7207
 
H       45 Cq:        0.1801 (MHz)
H       45 Eta:       0.0327
============
Atom: H       46
============
H       46 Coordinates      2.141   -1.739   12.360   A
 
TOTAL tensor

              -0.0808     -0.0514     -0.1303
              -0.0514     -0.0774      0.1265
              -0.1303      0.1265      0.1582

H       46 Eigenvalue  V_xx      -0.1296      
H       46 Eigenvector V_xx       0.4910      0.8573     -0.1545
H       46 Eigenvalue  V_yy      -0.1396      
H       46 Eigenvector V_yy      -0.7881      0.3616     -0.4982
H       46 Eigenvalue  V_zz       0.2692      
H       46 Eigenvector V_zz      -0.3713      0.3664      0.8532
 
H       46 Cq:        0.1809 (MHz)
H       46 Eta:       0.0370
============
Atom: H       47
============
H       47 Coordinates      1.274    0.541   14.220   A
 
TOTAL tensor

              -0.1136     -0.0315     -0.0998
              -0.0315     -0.0898      0.1211
              -0.0998      0.1211      0.2033

H       47 Eigenvalue  V_xx      -0.1318      
H       47 Eigenvector V_xx       0.3568      0.9075     -0.2217
H       47 Eigenvalue  V_yy      -0.1433      
H       47 Eigenvector V_yy      -0.8973      0.2669     -0.3516
H       47 Eigenvalue  V_zz       0.2751      
H       47 Eigenvector V_zz      -0.2599      0.3244      0.9095
 
H       47 Cq:        0.1848 (MHz)
H       47 Eta:       0.0420
============
Atom: H       48
============
H       48 Coordinates      0.731    0.443   12.552   A
 
TOTAL tensor

               0.0959     -0.0693      0.1860
              -0.0693     -0.1108     -0.0593
               0.1860     -0.0593      0.0149

H       48 Eigenvalue  V_xx      -0.1311      
H       48 Eigenvector V_xx       0.5005      0.8085     -0.3095
H       48 Eigenvalue  V_yy      -0.1367      
H       48 Eigenvector V_yy      -0.4217      0.5399      0.7285
H       48 Eigenvalue  V_zz       0.2677      
H       48 Eigenvector V_zz      -0.7561      0.2341     -0.6111
 
H       48 Cq:        0.1799 (MHz)
H       48 Eta:       0.0210
============
Atom: H       49
============
H       49 Coordinates      1.245    2.647   14.468   A
 
TOTAL tensor

               0.2325      0.0938     -0.0516
               0.0938     -0.1074     -0.0237
              -0.0516     -0.0237     -0.1251

H       49 Eigenvalue  V_xx      -0.1224      
H       49 Eigenvector V_xx       0.2790     -0.6851      0.6729
H       49 Eigenvalue  V_yy      -0.1423      
H       49 Eigenvector V_yy       0.0714     -0.6840     -0.7260
H       49 Eigenvalue  V_zz       0.2647      
H       49 Eigenvector V_zz      -0.9576     -0.2506      0.1419
 
H       49 Cq:        0.1778 (MHz)
H       49 Eta:       0.0754
============
Atom: H       50
============
H       50 Coordinates      2.072    4.717   15.470   A
 
TOTAL tensor

              -0.0911     -0.0359     -0.1256
              -0.0359     -0.1067      0.1032
              -0.1256      0.1032      0.1978

H       50 Eigenvalue  V_xx      -0.1355      
H       50 Eigenvector V_xx       0.7191      0.6926      0.0565
H       50 Eigenvalue  V_yy      -0.1403      
H       50 Eigenvector V_yy      -0.6087      0.6671     -0.4296
H       50 Eigenvalue  V_zz       0.2759      
H       50 Eigenvector V_zz      -0.3352      0.2745      0.9013
 
H       50 Cq:        0.1854 (MHz)
H       50 Eta:       0.0174
============
Atom: H       51
============
H       51 Coordinates      1.773    4.881   13.740   A
 
TOTAL tensor

               0.0164     -0.1003      0.1676
              -0.1003     -0.0619     -0.1136
               0.1676     -0.1136      0.0455

H       51 Eigenvalue  V_xx      -0.1303      
H       51 Eigenvector V_xx      -0.5227     -0.8510     -0.0514
H       51 Eigenvalue  V_yy      -0.1383      
H       51 Eigenvector V_yy      -0.5933      0.3198      0.7387
H       51 Eigenvalue  V_zz       0.2686      
H       51 Eigenvector V_zz       0.6122     -0.4166      0.6720
 
H       51 Cq:        0.1805 (MHz)
H       51 Eta:       0.0294
============
Atom: H       52
============
H       52 Coordinates      3.773    6.015   13.965   A
 
TOTAL tensor

              -0.1280     -0.0345      0.0095
              -0.0345      0.2347     -0.1010
               0.0095     -0.1010     -0.1067

H       52 Eigenvalue  V_xx      -0.1312      
H       52 Eigenvector V_xx       0.9957      0.0919     -0.0073
H       52 Eigenvalue  V_yy      -0.1344      
H       52 Eigenvector V_yy      -0.0172      0.2625      0.9648
H       52 Eigenvalue  V_zz       0.2656      
H       52 Eigenvector V_zz      -0.0906      0.9606     -0.2629
 
H       52 Cq:        0.1785 (MHz)
H       52 Eta:       0.0118
============
Atom: H       53
============
H       53 Coordinates      5.497    4.646   12.782   A
 
TOTAL tensor

               0.1765      0.1410     -0.1187
               0.1410     -0.0782     -0.0413
              -0.1187     -0.0413     -0.0982

H       53 Eigenvalue  V_xx      -0.1303      
H       53 Eigenvector V_xx       0.0632     -0.7195     -0.6917
H       53 Eigenvalue  V_yy      -0.1502      
H       53 Eigenvector V_yy       0.4877     -0.5824      0.6504
H       53 Eigenvalue  V_zz       0.2806      
H       53 Eigenvector V_zz       0.8707      0.3784     -0.3141
 
H       53 Cq:        0.1885 (MHz)
H       53 Eta:       0.0709
============
Atom: H       54
============
H       54 Coordinates      5.694    3.034   11.069   A
 
TOTAL tensor

               0.1336      0.1673     -0.1173
               0.1673     -0.0400     -0.0600
              -0.1173     -0.0600     -0.0936

H       54 Eigenvalue  V_xx      -0.1315      
H       54 Eigenvector V_xx      -0.1303      0.6993      0.7029
H       54 Eigenvalue  V_yy      -0.1499      
H       54 Eigenvector V_yy       0.5713     -0.5264      0.6296
H       54 Eigenvalue  V_zz       0.2814      
H       54 Eigenvector V_zz       0.8103      0.4836     -0.3309
 
H       54 Cq:        0.1891 (MHz)
H       54 Eta:       0.0654
============
Atom: H       55
============
H       55 Coordinates      4.994    0.949   10.008   A
 
TOTAL tensor

              -0.0285     -0.0739     -0.1755
              -0.0739     -0.0843      0.1246
              -0.1755      0.1246      0.1128

H       55 Eigenvalue  V_xx      -0.1352      
H       55 Eigenvector V_xx      -0.6317     -0.7730     -0.0589
H       55 Eigenvalue  V_yy      -0.1524      
H       55 Eigenvector V_yy       0.5786     -0.5207      0.6277
H       55 Eigenvalue  V_zz       0.2876      
H       55 Eigenvector V_zz      -0.5159      0.3625      0.7762
 
H       55 Cq:        0.1933 (MHz)
H       55 Eta:       0.0596
============
Atom: H       56
============
H       56 Coordinates      3.606   -0.517   11.331   A
 
TOTAL tensor

              -0.0933     -0.1132      0.0013
              -0.1132      0.2204     -0.0095
               0.0013     -0.0095     -0.1271

H       56 Eigenvalue  V_xx      -0.1265      
H       56 Eigenvector V_xx      -0.4324     -0.1166      0.8941
H       56 Eigenvalue  V_yy      -0.1306      
H       56 Eigenvector V_yy       0.8477      0.2853      0.4472
H       56 Eigenvalue  V_zz       0.2572      
H       56 Eigenvector V_zz       0.3073     -0.9513      0.0245
 
H       56 Cq:        0.1728 (MHz)
H       56 Eta:       0.0159
============
Atom: H       57
============
H       57 Coordinates      3.673    0.577   13.415   A
 
TOTAL tensor

               0.0898     -0.0906      0.1758
              -0.0906     -0.0936     -0.0735
               0.1758     -0.0735      0.0038

H       57 Eigenvalue  V_xx      -0.1306      
H       57 Eigenvector V_xx       0.4925      0.8518     -0.1785
H       57 Eigenvalue  V_yy      -0.1350      
H       57 Eigenvector V_yy      -0.4460      0.4232      0.7887
H       57 Eigenvalue  V_zz       0.2656      
H       57 Eigenvector V_zz      -0.7473      0.3088     -0.5883
 
H       57 Cq:        0.1785 (MHz)
H       57 Eta:       0.0165
============
Atom: H       58
============
H       58 Coordinates      1.992    2.818   12.217   A
 
TOTAL tensor

               0.0603     -0.0921      0.1740
              -0.0921     -0.0900     -0.0808
               0.1740     -0.0808      0.0297

H       58 Eigenvalue  V_xx      -0.1282      
H       58 Eigenvector V_xx      -0.4684      0.4628      0.7526
H       58 Eigenvalue  V_yy      -0.1340      
H       58 Eigenvector V_yy       0.5416      0.8234     -0.1692
H       58 Eigenvalue  V_zz       0.2622      
H       58 Eigenvector V_zz      -0.6980      0.3284     -0.6363
 
H       58 Cq:        0.1762 (MHz)
H       58 Eta:       0.0221
============
Atom: H       59
============
H       59 Coordinates      2.518    0.419    9.279   A
 
TOTAL tensor

              -0.0820     -0.0252     -0.1401
              -0.0252     -0.1338      0.0621
              -0.1401      0.0621      0.2157

H       59 Eigenvalue  V_xx      -0.1375      
H       59 Eigenvector V_xx      -0.9227      0.0722     -0.3786
H       59 Eigenvalue  V_yy      -0.1446      
H       59 Eigenvector V_yy       0.1265      0.9846     -0.1205
H       59 Eigenvalue  V_zz       0.2821      
H       59 Eigenvector V_zz      -0.3641      0.1590      0.9177
 
H       59 Cq:        0.1896 (MHz)
H       59 Eta:       0.0253
============
Atom: H       60
============
H       60 Coordinates      1.633    1.578   10.285   A
 
TOTAL tensor

              -0.0586     -0.1669      0.0036
              -0.1669      0.1980      0.0013
               0.0036      0.0013     -0.1394

H       60 Eigenvalue  V_xx      -0.1363      
H       60 Eigenvector V_xx      -0.5725     -0.2830     -0.7695
H       60 Eigenvalue  V_yy      -0.1439      
H       60 Eigenvector V_yy       0.6905      0.3395     -0.6387
H       60 Eigenvalue  V_zz       0.2802      
H       60 Eigenvector V_zz      -0.4420      0.8970     -0.0010
 
H       60 Cq:        0.1883 (MHz)
H       60 Eta:       0.0274
============
Atom: H       61
============
H       61 Coordinates      1.353   -0.170   10.480   A
 
TOTAL tensor

               0.0629      0.2020     -0.0489
               0.2020      0.0617     -0.0533
              -0.0489     -0.0533     -0.1246

H       61 Eigenvalue  V_xx      -0.1353      
H       61 Eigenvector V_xx       0.5170     -0.3146      0.7961
H       61 Eigenvalue  V_yy      -0.1420      
H       61 Eigenvector V_yy      -0.4983      0.6456      0.5787
H       61 Eigenvalue  V_zz       0.2773      
H       61 Eigenvector V_zz      -0.6960     -0.6959      0.1769
 
H       61 Cq:        0.1863 (MHz)
H       61 Eta:       0.0243
============
Atom: H       62
============
H       62 Coordinates      5.703    5.457   15.329   A
 
TOTAL tensor

               0.1740      0.1725     -0.0629
               0.1725     -0.0499     -0.0360
              -0.0629     -0.0360     -0.1241

H       62 Eigenvalue  V_xx      -0.1367      
H       62 Eigenvector V_xx       0.2558     -0.1103      0.9604
H       62 Eigenvalue  V_yy      -0.1439      
H       62 Eigenvector V_yy      -0.4323      0.8755      0.2157
H       62 Eigenvalue  V_zz       0.2806      
H       62 Eigenvector V_zz      -0.8647     -0.4704      0.1763
 
H       62 Cq:        0.1886 (MHz)
H       62 Eta:       0.0257
============
Atom: H       63
============
H       63 Coordinates      4.246    5.460   16.347   A
 
TOTAL tensor

              -0.0482     -0.0931     -0.1426
              -0.0931     -0.0485      0.1485
              -0.1426      0.1485      0.0967

H       63 Eigenvalue  V_xx      -0.1354      
H       63 Eigenvector V_xx      -0.7830      0.1790     -0.5957
H       63 Eigenvalue  V_yy      -0.1429      
H       63 Eigenvector V_yy      -0.4159     -0.8628      0.2874
H       63 Eigenvalue  V_zz       0.2782      
H       63 Eigenvector V_zz      -0.4625      0.4728      0.7500
 
H       63 Cq:        0.1870 (MHz)
H       63 Eta:       0.0269
============
Atom: H       64
============
H       64 Coordinates      4.987    3.919   15.838   A
 
TOTAL tensor

              -0.1240     -0.0820      0.0275
              -0.0820      0.2263     -0.1142
               0.0275     -0.1142     -0.1024

H       64 Eigenvalue  V_xx      -0.1376      
H       64 Eigenvector V_xx       0.3146      0.3481      0.8831
H       64 Eigenvalue  V_yy      -0.1430      
H       64 Eigenvector V_yy      -0.9259     -0.0924      0.3663
H       64 Eigenvalue  V_zz       0.2806      
H       64 Eigenvector V_zz       0.2091     -0.9329      0.2932
 
H       64 Cq:        0.1886 (MHz)
H       64 Eta:       0.0193
============
Atom: H       65
============
H       65 Coordinates      5.072    0.785   16.070   A
 
TOTAL tensor

               0.0550      0.1518     -0.1371
               0.1518     -0.0099     -0.1073
              -0.1371     -0.1073     -0.0451

H       65 Eigenvalue  V_xx      -0.1320      
H       65 Eigenvector V_xx       0.4951     -0.8329     -0.2473
H       65 Eigenvalue  V_yy      -0.1410      
H       65 Eigenvector V_yy       0.5356      0.0685      0.8417
H       65 Eigenvalue  V_zz       0.2730      
H       65 Eigenvector V_zz       0.6841      0.5492     -0.4800
 
H       65 Cq:        0.1835 (MHz)
H       65 Eta:       0.0330
============
Atom: H       66
============
H       66 Coordinates      3.713   -0.306   15.822   A
 
TOTAL tensor

              -0.0071      0.0978      0.1620
               0.0978     -0.0575      0.1294
               0.1620      0.1294      0.0646

H       66 Eigenvalue  V_xx      -0.1327      
H       66 Eigenvector V_xx       0.7412     -0.6452     -0.1853
H       66 Eigenvalue  V_yy      -0.1412      
H       66 Eigenvector V_yy       0.3726      0.6250     -0.6859
H       66 Eigenvalue  V_zz       0.2739      
H       66 Eigenvector V_zz      -0.5584     -0.4394     -0.7037
 
H       66 Cq:        0.1841 (MHz)
H       66 Eta:       0.0309
============
Atom: H       67
============
H       67 Coordinates      5.705   -1.480   16.770   A
 
TOTAL tensor

               0.0219     -0.1383     -0.1545
              -0.1383     -0.0291      0.1245
              -0.1545      0.1245      0.0072

H       67 Eigenvalue  V_xx      -0.1359      
H       67 Eigenvector V_xx       0.2444     -0.5853      0.7731
H       67 Eigenvalue  V_yy      -0.1450      
H       67 Eigenvector V_yy       0.7414      0.6267      0.2401
H       67 Eigenvalue  V_zz       0.2809      
H       67 Eigenvector V_zz      -0.6250      0.5145      0.5871
 
H       67 Cq:        0.1888 (MHz)
H       67 Eta:       0.0324
============
Atom: H       68
============
H       68 Coordinates      5.616   -0.490   18.241   A
 
TOTAL tensor

              -0.0208      0.0846      0.1720
               0.0846     -0.0772      0.1207
               0.1720      0.1207      0.0981

H       68 Eigenvalue  V_xx      -0.1377      
H       68 Eigenvector V_xx      -0.3622      0.9100     -0.2017
H       68 Eigenvalue  V_yy      -0.1435      
H       68 Eigenvector V_yy      -0.7627     -0.1650      0.6253
H       68 Eigenvalue  V_zz       0.2812      
H       68 Eigenvector V_zz       0.5358      0.3804      0.7538
 
H       68 Cq:        0.1890 (MHz)
H       68 Eta:       0.0208
============
Atom: H       69
============
H       69 Coordinates      4.311   -1.625   17.834   A
 
TOTAL tensor

               0.0414      0.1796     -0.1046
               0.1796      0.0396     -0.1083
              -0.1046     -0.1083     -0.0810

H       69 Eigenvalue  V_xx      -0.1377      
H       69 Eigenvector V_xx      -0.7542      0.5143     -0.4083
H       69 Eigenvalue  V_yy      -0.1447      
H       69 Eigenvector V_yy      -0.0700      0.5553      0.8287
H       69 Eigenvalue  V_zz       0.2825      
H       69 Eigenvector V_zz      -0.6530     -0.6536      0.3827
 
H       69 Cq:        0.1898 (MHz)
H       69 Eta:       0.0248
============
Atom: H       70
============
H       70 Coordinates      2.989   -0.206   19.089   A
 
TOTAL tensor

              -0.0314     -0.1029      0.1505
              -0.1029     -0.0386     -0.1510
               0.1505     -0.1510      0.0700

H       70 Eigenvalue  V_xx      -0.1369      
H       70 Eigenvector V_xx      -0.8358     -0.4876      0.2523
H       70 Eigenvalue  V_yy      -0.1453      
H       70 Eigenvector V_yy       0.2208     -0.7192     -0.6588
H       70 Eigenvalue  V_zz       0.2822      
H       70 Eigenvector V_zz       0.5027     -0.4949      0.7088
 
H       70 Cq:        0.1896 (MHz)
H       70 Eta:       0.0298
============
Atom: H       71
============
H       71 Coordinates      1.734    1.017   18.800   A
 
TOTAL tensor

               0.0344     -0.1653     -0.1256
              -0.1653      0.0226      0.1182
              -0.1256      0.1182     -0.0570

H       71 Eigenvalue  V_xx      -0.1364      
H       71 Eigenvector V_xx      -0.6013     -0.7736      0.1998
H       71 Eigenvalue  V_yy      -0.1453      
H       71 Eigenvector V_yy       0.4744     -0.1444      0.8684
H       71 Eigenvalue  V_zz       0.2817      
H       71 Eigenvector V_zz       0.6429     -0.6170     -0.4538
 
H       71 Cq:        0.1893 (MHz)
H       71 Eta:       0.0315
============
Atom: H       72
============
H       72 Coordinates      1.865   -0.392   17.720   A
 
TOTAL tensor

              -0.0275      0.1468      0.1156
               0.1468      0.0423      0.1485
               0.1156      0.1485     -0.0148

H       72 Eigenvalue  V_xx      -0.1352      
H       72 Eigenvector V_xx      -0.4382     -0.3352      0.8340
H       72 Eigenvalue  V_yy      -0.1437      
H       72 Eigenvector V_yy       0.7328     -0.6706      0.1155
H       72 Eigenvalue  V_zz       0.2789      
H       72 Eigenvector V_zz       0.5206      0.6618      0.5395
 
H       72 Cq:        0.1874 (MHz)
H       72 Eta:       0.0303
============
Atom: H       73
============
H       73 Coordinates      4.780    1.452   19.101   A
 
TOTAL tensor

              -0.0509     -0.1032      0.1381
              -0.1032     -0.0112     -0.1600
               0.1381     -0.1600      0.0621

H       73 Eigenvalue  V_xx      -0.1349      
H       73 Eigenvector V_xx       0.5530      0.7928      0.2563
H       73 Eigenvalue  V_yy      -0.1446      
H       73 Eigenvector V_yy       0.6930     -0.2669     -0.6697
H       73 Eigenvalue  V_zz       0.2795      
H       73 Eigenvector V_zz       0.4625     -0.5479      0.6970
 
H       73 Cq:        0.1878 (MHz)
H       73 Eta:       0.0345
============
Atom: H       74
============
H       74 Coordinates      3.642    2.783   18.841   A
 
TOTAL tensor

               0.0024     -0.1600     -0.1104
              -0.1600      0.0474      0.1333
              -0.1104      0.1333     -0.0498

H       74 Eigenvalue  V_xx      -0.1347      
H       74 Eigenvector V_xx       0.8108      0.3990      0.4281
H       74 Eigenvalue  V_yy      -0.1432      
H       74 Eigenvector V_yy      -0.1006     -0.6256      0.7736
H       74 Eigenvalue  V_zz       0.2779      
H       74 Eigenvector V_zz      -0.5765      0.6704      0.4671
 
H       74 Cq:        0.1867 (MHz)
H       74 Eta:       0.0308
============
Atom: H       75
============
H       75 Coordinates      5.038    2.573   17.744   A
 
TOTAL tensor

               0.0585      0.1425     -0.1521
               0.1425     -0.0428     -0.1054
              -0.1521     -0.1054     -0.0157

H       75 Eigenvalue  V_xx      -0.1328      
H       75 Eigenvector V_xx       0.3619      0.4084      0.8380
H       75 Eigenvalue  V_yy      -0.1435      
H       75 Eigenvector V_yy      -0.6254      0.7730     -0.1066
H       75 Eigenvalue  V_zz       0.2763      
H       75 Eigenvector V_zz      -0.6913     -0.4855      0.5352
 
H       75 Cq:        0.1857 (MHz)
H       75 Eta:       0.0389
============
Atom: H       76
============
H       76 Coordinates     -1.552   -4.393   15.811   A
 
TOTAL tensor

              -0.2007      0.0075     -0.0507
               0.0075      0.0712     -0.2867
              -0.0507     -0.2867      0.1295

H       76 Eigenvalue  V_xx      -0.1664      
H       76 Eigenvector V_xx      -0.6022      0.6224      0.5000
H       76 Eigenvalue  V_yy      -0.2253      
H       76 Eigenvector V_yy      -0.7951     -0.4111     -0.4459
H       76 Eigenvalue  V_zz       0.3916      
H       76 Eigenvector V_zz      -0.0720     -0.6660      0.7425
 
H       76 Cq:        0.2632 (MHz)
H       76 Eta:       0.1503
============
Atom: H       77
============
H       77 Coordinates     -5.476   13.150    9.663   A
 
TOTAL tensor

               0.2494     -0.1002      0.0280
              -0.1002     -0.1137     -0.0141
               0.0280     -0.0141     -0.1357

H       77 Eigenvalue  V_xx      -0.1320      
H       77 Eigenvector V_xx      -0.2200     -0.6294      0.7453
H       77 Eigenvalue  V_yy      -0.1454      
H       77 Eigenvector V_yy       0.1396      0.7358      0.6626
H       77 Eigenvalue  V_zz       0.2775      
H       77 Eigenvector V_zz       0.9654     -0.2499      0.0741
 
H       77 Cq:        0.1865 (MHz)
H       77 Eta:       0.0482
============
Atom: H       78
============
H       78 Coordinates     -3.935   13.614   10.405   A
 
TOTAL tensor

              -0.0665      0.1122      0.0994
               0.1122      0.0487      0.1567
               0.0994      0.1567      0.0177

H       78 Eigenvalue  V_xx      -0.1240      
H       78 Eigenvector V_xx      -0.1225     -0.6220      0.7734
H       78 Eigenvalue  V_yy      -0.1356      
H       78 Eigenvector V_yy      -0.9003      0.3976      0.1772
H       78 Eigenvalue  V_zz       0.2596      
H       78 Eigenvector V_zz      -0.4177     -0.6746     -0.6086
 
H       78 Cq:        0.1745 (MHz)
H       78 Eta:       0.0446
============
Atom: H       79
============
H       79 Coordinates     -3.532   13.994    8.142   A
 
TOTAL tensor

              -0.1234      0.0683     -0.0103
               0.0683      0.2331     -0.0841
              -0.0103     -0.0841     -0.1098

H       79 Eigenvalue  V_xx      -0.1263      
H       79 Eigenvector V_xx       0.4871      0.1101      0.8664
H       79 Eigenvalue  V_yy      -0.1386      
H       79 Eigenvector V_yy      -0.8557      0.2587      0.4482
H       79 Eigenvalue  V_zz       0.2649      
H       79 Eigenvector V_zz      -0.1748     -0.9597      0.2202
 
H       79 Cq:        0.1780 (MHz)
H       79 Eta:       0.0467
============
Atom: H       80
============
H       80 Coordinates     -1.868   12.210    7.526   A
 
TOTAL tensor

              -0.0457      0.0022     -0.1756
               0.0022     -0.1340     -0.0089
              -0.1756     -0.0089      0.1797

H       80 Eigenvalue  V_xx      -0.1335      
H       80 Eigenvector V_xx       0.2468     -0.9627      0.1111
H       80 Eigenvalue  V_yy      -0.1423      
H       80 Eigenvector V_yy       0.8422      0.2698      0.4667
H       80 Eigenvalue  V_zz       0.2759      
H       80 Eigenvector V_zz      -0.4793     -0.0216      0.8774
 
H       80 Cq:        0.1854 (MHz)
H       80 Eta:       0.0319
============
Atom: H       81
============
H       81 Coordinates     -1.764   12.687    9.236   A
 
TOTAL tensor

               0.0026      0.1046      0.1603
               0.1046     -0.0525      0.1205
               0.1603      0.1205      0.0499

H       81 Eigenvalue  V_xx      -0.1319      
H       81 Eigenvector V_xx       0.2179     -0.8910      0.3984
H       81 Eigenvalue  V_yy      -0.1358      
H       81 Eigenvector V_yy      -0.7811      0.0856      0.6185
H       81 Eigenvalue  V_zz       0.2678      
H       81 Eigenvector V_zz       0.5852      0.4459      0.6773
 
H       81 Cq:        0.1799 (MHz)
H       81 Eta:       0.0145
============
Atom: H       82
============
H       82 Coordinates     -3.204   10.232    8.086   A
 
TOTAL tensor

              -0.0226      0.0992      0.1405
               0.0992     -0.0517      0.1330
               0.1405      0.1330      0.0743

H       82 Eigenvalue  V_xx      -0.1222      
H       82 Eigenvector V_xx       0.7491      0.1590     -0.6431
H       82 Eigenvalue  V_yy      -0.1399      
H       82 Eigenvector V_yy      -0.4146      0.8697     -0.2679
H       82 Eigenvalue  V_zz       0.2621      
H       82 Eigenvector V_zz       0.5167      0.4673      0.7174
 
H       82 Cq:        0.1761 (MHz)
H       82 Eta:       0.0673
============
Atom: H       83
============
H       83 Coordinates     -0.609   10.241    8.379   A
 
TOTAL tensor

               0.0387      0.0562     -0.1911
               0.0562     -0.1117     -0.0673
              -0.1911     -0.0673      0.0730

H       83 Eigenvalue  V_xx      -0.1296      
H       83 Eigenvector V_xx      -0.5100      0.8358     -0.2033
H       83 Eigenvalue  V_yy      -0.1384      
H       83 Eigenvector V_yy      -0.5566     -0.5008     -0.6628
H       83 Eigenvalue  V_zz       0.2680      
H       83 Eigenvector V_zz      -0.6558     -0.2249      0.7207
 
H       83 Cq:        0.1801 (MHz)
H       83 Eta:       0.0327
============
Atom: H       84
============
H       84 Coordinates     -0.923   10.388   10.105   A
 
TOTAL tensor

              -0.0808      0.0514      0.1303
               0.0514     -0.0774      0.1265
               0.1303      0.1265      0.1582

H       84 Eigenvalue  V_xx      -0.1296      
H       84 Eigenvector V_xx       0.4910     -0.8573      0.1545
H       84 Eigenvalue  V_yy      -0.1396      
H       84 Eigenvector V_yy       0.7881      0.3616     -0.4982
H       84 Eigenvalue  V_zz       0.2692      
H       84 Eigenvector V_zz       0.3713      0.3664      0.8532
 
H       84 Cq:        0.1809 (MHz)
H       84 Eta:       0.0370
============
Atom: H       85
============
H       85 Coordinates     -1.790    8.107    8.246   A
 
TOTAL tensor

              -0.1136      0.0315      0.0998
               0.0315     -0.0898      0.1211
               0.0998      0.1211      0.2033

H       85 Eigenvalue  V_xx      -0.1318      
H       85 Eigenvector V_xx       0.3568     -0.9075      0.2217
H       85 Eigenvalue  V_yy      -0.1433      
H       85 Eigenvector V_yy       0.8973      0.2669     -0.3516
H       85 Eigenvalue  V_zz       0.2751      
H       85 Eigenvector V_zz       0.2599      0.3244      0.9095
 
H       85 Cq:        0.1848 (MHz)
H       85 Eta:       0.0420
============
Atom: H       86
============
H       86 Coordinates     -2.333    8.205    9.914   A
 
TOTAL tensor

               0.0959      0.0693     -0.1860
               0.0693     -0.1108     -0.0593
              -0.1860     -0.0593      0.0149

H       86 Eigenvalue  V_xx      -0.1311      
H       86 Eigenvector V_xx       0.5005     -0.8085      0.3095
H       86 Eigenvalue  V_yy      -0.1367      
H       86 Eigenvector V_yy      -0.4217     -0.5399     -0.7285
H       86 Eigenvalue  V_zz       0.2677      
H       86 Eigenvector V_zz      -0.7561     -0.2341      0.6111
 
H       86 Cq:        0.1799 (MHz)
H       86 Eta:       0.0210
============
Atom: H       87
============
H       87 Coordinates     -1.819    6.002    7.998   A
 
TOTAL tensor

               0.2325     -0.0938      0.0516
              -0.0938     -0.1074     -0.0237
               0.0516     -0.0237     -0.1251

H       87 Eigenvalue  V_xx      -0.1224      
H       87 Eigenvector V_xx      -0.2790     -0.6851      0.6729
H       87 Eigenvalue  V_yy      -0.1423      
H       87 Eigenvector V_yy       0.0714      0.6840      0.7260
H       87 Eigenvalue  V_zz       0.2647      
H       87 Eigenvector V_zz       0.9576     -0.2506      0.1419
 
H       87 Cq:        0.1778 (MHz)
H       87 Eta:       0.0754
============
Atom: H       88
============
H       88 Coordinates     -0.992    3.931    6.996   A
 
TOTAL tensor

              -0.0911      0.0359      0.1256
               0.0359     -0.1067      0.1032
               0.1256      0.1032      0.1978

H       88 Eigenvalue  V_xx      -0.1355      
H       88 Eigenvector V_xx       0.7191     -0.6926     -0.0565
H       88 Eigenvalue  V_yy      -0.1403      
H       88 Eigenvector V_yy       0.6087      0.6671     -0.4296
H       88 Eigenvalue  V_zz       0.2759      
H       88 Eigenvector V_zz       0.3352      0.2745      0.9013
 
H       88 Cq:        0.1854 (MHz)
H       88 Eta:       0.0174
============
Atom: H       89
============
H       89 Coordinates     -1.291    3.767    8.726   A
 
TOTAL tensor

               0.0164      0.1003     -0.1676
               0.1003     -0.0619     -0.1136
              -0.1676     -0.1136      0.0455

H       89 Eigenvalue  V_xx      -0.1303      
H       89 Eigenvector V_xx       0.5227     -0.8510     -0.0514
H       89 Eigenvalue  V_yy      -0.1383      
H       89 Eigenvector V_yy       0.5933      0.3198      0.7387
H       89 Eigenvalue  V_zz       0.2686      
H       89 Eigenvector V_zz       0.6122      0.4166     -0.6720
 
H       89 Cq:        0.1805 (MHz)
H       89 Eta:       0.0294
============
Atom: H       90
============
H       90 Coordinates      0.708    2.634    8.501   A
 
TOTAL tensor

              -0.1280      0.0345     -0.0095
               0.0345      0.2347     -0.1010
              -0.0095     -0.1010     -0.1067

H       90 Eigenvalue  V_xx      -0.1312      
H       90 Eigenvector V_xx      -0.9957      0.0919     -0.0073
H       90 Eigenvalue  V_yy      -0.1344      
H       90 Eigenvector V_yy       0.0172      0.2625      0.9648
H       90 Eigenvalue  V_zz       0.2656      
H       90 Eigenvector V_zz      -0.0906     -0.9606      0.2629
 
H       90 Cq:        0.1785 (MHz)
H       90 Eta:       0.0118
============
Atom: H       91
============
H       91 Coordinates      2.433    4.003    9.684   A
 
TOTAL tensor

               0.1765     -0.1410      0.1187
              -0.1410     -0.0782     -0.0413
               0.1187     -0.0413     -0.0982

H       91 Eigenvalue  V_xx      -0.1303      
H       91 Eigenvector V_xx       0.0632      0.7195      0.6917
H       91 Eigenvalue  V_yy      -0.1502      
H       91 Eigenvector V_yy       0.4877      0.5824     -0.6504
H       91 Eigenvalue  V_zz       0.2806      
H       91 Eigenvector V_zz       0.8707     -0.3784      0.3141
 
H       91 Cq:        0.1885 (MHz)
H       91 Eta:       0.0709
============
Atom: H       92
============
H       92 Coordinates      2.630    5.615   11.397   A
 
TOTAL tensor

               0.1336     -0.1673      0.1173
              -0.1673     -0.0400     -0.0600
               0.1173     -0.0600     -0.0936

H       92 Eigenvalue  V_xx      -0.1315      
H       92 Eigenvector V_xx      -0.1303     -0.6993     -0.7029
H       92 Eigenvalue  V_yy      -0.1499      
H       92 Eigenvector V_yy       0.5713      0.5264     -0.6296
H       92 Eigenvalue  V_zz       0.2814      
H       92 Eigenvector V_zz       0.8103     -0.4836      0.3309
 
H       92 Cq:        0.1891 (MHz)
H       92 Eta:       0.0654
============
Atom: H       93
============
H       93 Coordinates      1.930    7.699   12.458   A
 
TOTAL tensor

              -0.0285      0.0739      0.1755
               0.0739     -0.0843      0.1246
               0.1755      0.1246      0.1128

H       93 Eigenvalue  V_xx      -0.1352      
H       93 Eigenvector V_xx      -0.6317      0.7730      0.0589
H       93 Eigenvalue  V_yy      -0.1524      
H       93 Eigenvector V_yy      -0.5786     -0.5207      0.6277
H       93 Eigenvalue  V_zz       0.2876      
H       93 Eigenvector V_zz       0.5159      0.3625      0.7762
 
H       93 Cq:        0.1933 (MHz)
H       93 Eta:       0.0596
============
Atom: H       94
============
H       94 Coordinates      0.542    9.165   11.135   A
 
TOTAL tensor

              -0.0933      0.1132     -0.0013
               0.1132      0.2204     -0.0095
              -0.0013     -0.0095     -0.1271

H       94 Eigenvalue  V_xx      -0.1265      
H       94 Eigenvector V_xx       0.4324     -0.1166      0.8941
H       94 Eigenvalue  V_yy      -0.1306      
H       94 Eigenvector V_yy       0.8477     -0.2853     -0.4472
H       94 Eigenvalue  V_zz       0.2572      
H       94 Eigenvector V_zz      -0.3073     -0.9513      0.0245
 
H       94 Cq:        0.1728 (MHz)
H       94 Eta:       0.0159
============
Atom: H       95
============
H       95 Coordinates      0.609    8.071    9.051   A
 
TOTAL tensor

               0.0898      0.0906     -0.1758
               0.0906     -0.0936     -0.0735
              -0.1758     -0.0735      0.0038

H       95 Eigenvalue  V_xx      -0.1306      
H       95 Eigenvector V_xx      -0.4925      0.8518     -0.1785
H       95 Eigenvalue  V_yy      -0.1350      
H       95 Eigenvector V_yy       0.4460      0.4232      0.7887
H       95 Eigenvalue  V_zz       0.2656      
H       95 Eigenvector V_zz      -0.7473     -0.3088      0.5883
 
H       95 Cq:        0.1785 (MHz)
H       95 Eta:       0.0165
============
Atom: H       96
============
H       96 Coordinates     -1.072    5.830   10.249   A
 
TOTAL tensor

               0.0603      0.0921     -0.1740
               0.0921     -0.0900     -0.0808
              -0.1740     -0.0808      0.0297

H       96 Eigenvalue  V_xx      -0.1282      
H       96 Eigenvector V_xx       0.4684      0.4628      0.7526
H       96 Eigenvalue  V_yy      -0.1340      
H       96 Eigenvector V_yy      -0.5416      0.8234     -0.1692
H       96 Eigenvalue  V_zz       0.2622      
H       96 Eigenvector V_zz      -0.6980     -0.3284      0.6363
 
H       96 Cq:        0.1762 (MHz)
H       96 Eta:       0.0221
============
Atom: H       97
============
H       97 Coordinates     -0.547    8.229   13.187   A
 
TOTAL tensor

              -0.0820      0.0252      0.1401
               0.0252     -0.1338      0.0621
               0.1401      0.0621      0.2157

H       97 Eigenvalue  V_xx      -0.1375      
H       97 Eigenvector V_xx       0.9227      0.0722     -0.3786
H       97 Eigenvalue  V_yy      -0.1446      
H       97 Eigenvector V_yy       0.1265     -0.9846      0.1205
H       97 Eigenvalue  V_zz       0.2821      
H       97 Eigenvector V_zz       0.3641      0.1590      0.9177
 
H       97 Cq:        0.1896 (MHz)
H       97 Eta:       0.0253
============
Atom: H       98
============
H       98 Coordinates     -1.431    7.071   12.181   A
 
TOTAL tensor

              -0.0586      0.1669     -0.0036
               0.1669      0.1980      0.0013
              -0.0036      0.0013     -0.1394

H       98 Eigenvalue  V_xx      -0.1363      
H       98 Eigenvector V_xx      -0.5725      0.2830      0.7695
H       98 Eigenvalue  V_yy      -0.1439      
H       98 Eigenvector V_yy       0.6905     -0.3395      0.6387
H       98 Eigenvalue  V_zz       0.2802      
H       98 Eigenvector V_zz      -0.4420     -0.8970      0.0010
 
H       98 Cq:        0.1883 (MHz)
H       98 Eta:       0.0274
============
Atom: H       99
============
H       99 Coordinates     -1.711    8.818   11.986   A
 
TOTAL tensor

               0.0629     -0.2020      0.0489
              -0.2020      0.0617     -0.0533
               0.0489     -0.0533     -0.1246

H       99 Eigenvalue  V_xx      -0.1353      
H       99 Eigenvector V_xx       0.5170      0.3146     -0.7961
H       99 Eigenvalue  V_yy      -0.1420      
H       99 Eigenvector V_yy      -0.4983     -0.6456     -0.5787
H       99 Eigenvalue  V_zz       0.2773      
H       99 Eigenvector V_zz      -0.6960      0.6959     -0.1769
 
H       99 Cq:        0.1863 (MHz)
H       99 Eta:       0.0243
============
Atom: H      100
============
H      100 Coordinates      2.638    3.191    7.136   A
 
TOTAL tensor

               0.1740     -0.1725      0.0629
              -0.1725     -0.0499     -0.0360
               0.0629     -0.0360     -0.1241

H      100 Eigenvalue  V_xx      -0.1367      
H      100 Eigenvector V_xx      -0.2558     -0.1103      0.9604
H      100 Eigenvalue  V_yy      -0.1439      
H      100 Eigenvector V_yy       0.4323      0.8755      0.2157
H      100 Eigenvalue  V_zz       0.2806      
H      100 Eigenvector V_zz      -0.8647      0.4704     -0.1763
 
H      100 Cq:        0.1886 (MHz)
H      100 Eta:       0.0257
============
Atom: H      101
============
H      101 Coordinates      1.181    3.188    6.119   A
 
TOTAL tensor

              -0.0482      0.0931      0.1426
               0.0931     -0.0485      0.1485
               0.1426      0.1485      0.0967

H      101 Eigenvalue  V_xx      -0.1354      
H      101 Eigenvector V_xx       0.7830      0.1790     -0.5957
H      101 Eigenvalue  V_yy      -0.1429      
H      101 Eigenvector V_yy      -0.4159      0.8628     -0.2874
H      101 Eigenvalue  V_zz       0.2782      
H      101 Eigenvector V_zz       0.4625      0.4728      0.7500
 
H      101 Cq:        0.1870 (MHz)
H      101 Eta:       0.0269
============
Atom: H      102
============
H      102 Coordinates      1.923    4.729    6.628   A
 
TOTAL tensor

              -0.1240      0.0820     -0.0275
               0.0820      0.2263     -0.1142
              -0.0275     -0.1142     -0.1024

H      102 Eigenvalue  V_xx      -0.1376      
H      102 Eigenvector V_xx      -0.3146      0.3481      0.8831
H      102 Eigenvalue  V_yy      -0.1430      
H      102 Eigenvector V_yy       0.9259     -0.0924      0.3663
H      102 Eigenvalue  V_zz       0.2806      
H      102 Eigenvector V_zz       0.2091      0.9329     -0.2932
 
H      102 Cq:        0.1886 (MHz)
H      102 Eta:       0.0193
============
Atom: H      103
============
H      103 Coordinates      2.008    7.863    6.396   A
 
TOTAL tensor

               0.0550     -0.1518      0.1371
              -0.1518     -0.0099     -0.1073
               0.1371     -0.1073     -0.0451

H      103 Eigenvalue  V_xx      -0.1320      
H      103 Eigenvector V_xx      -0.4951     -0.8329     -0.2473
H      103 Eigenvalue  V_yy      -0.1410      
H      103 Eigenvector V_yy      -0.5356      0.0685      0.8417
H      103 Eigenvalue  V_zz       0.2730      
H      103 Eigenvector V_zz       0.6841     -0.5492      0.4800
 
H      103 Cq:        0.1835 (MHz)
H      103 Eta:       0.0330
============
Atom: H      104
============
H      104 Coordinates      0.649    8.954    6.644   A
 
TOTAL tensor

              -0.0071     -0.0978     -0.1620
              -0.0978     -0.0575      0.1294
              -0.1620      0.1294      0.0646

H      104 Eigenvalue  V_xx      -0.1327      
H      104 Eigenvector V_xx       0.7412      0.6452      0.1853
H      104 Eigenvalue  V_yy      -0.1412      
H      104 Eigenvector V_yy       0.3726     -0.6250      0.6859
H      104 Eigenvalue  V_zz       0.2739      
H      104 Eigenvector V_zz      -0.5584      0.4394      0.7037
 
H      104 Cq:        0.1841 (MHz)
H      104 Eta:       0.0309
============
Atom: H      105
============
H      105 Coordinates      2.641   10.128    5.696   A
 
TOTAL tensor

               0.0219      0.1383      0.1545
               0.1383     -0.0291      0.1245
               0.1545      0.1245      0.0072

H      105 Eigenvalue  V_xx      -0.1359      
H      105 Eigenvector V_xx      -0.2444     -0.5853      0.7731
H      105 Eigenvalue  V_yy      -0.1450      
H      105 Eigenvector V_yy      -0.7414      0.6267      0.2401
H      105 Eigenvalue  V_zz       0.2809      
H      105 Eigenvector V_zz      -0.6250     -0.5145     -0.5871
 
H      105 Cq:        0.1888 (MHz)
H      105 Eta:       0.0324
============
Atom: H      106
============
H      106 Coordinates      2.551    9.138    4.224   A
 
TOTAL tensor

              -0.0208     -0.0846     -0.1720
              -0.0846     -0.0772      0.1207
              -0.1720      0.1207      0.0981

H      106 Eigenvalue  V_xx      -0.1377      
H      106 Eigenvector V_xx      -0.3622     -0.9100      0.2017
H      106 Eigenvalue  V_yy      -0.1435      
H      106 Eigenvector V_yy       0.7627     -0.1650      0.6253
H      106 Eigenvalue  V_zz       0.2812      
H      106 Eigenvector V_zz      -0.5358      0.3804      0.7538
 
H      106 Cq:        0.1890 (MHz)
H      106 Eta:       0.0208
============
Atom: H      107
============
H      107 Coordinates      1.247   10.273    4.632   A
 
TOTAL tensor

               0.0414     -0.1796      0.1046
              -0.1796      0.0396     -0.1083
               0.1046     -0.1083     -0.0810

H      107 Eigenvalue  V_xx      -0.1377      
H      107 Eigenvector V_xx       0.7542      0.5143     -0.4083
H      107 Eigenvalue  V_yy      -0.1447      
H      107 Eigenvector V_yy       0.0700      0.5553      0.8287
H      107 Eigenvalue  V_zz       0.2825      
H      107 Eigenvector V_zz      -0.6530      0.6536     -0.3827
 
H      107 Cq:        0.1898 (MHz)
H      107 Eta:       0.0248
============
Atom: H      108
============
H      108 Coordinates     -0.076    8.854    3.377   A
 
TOTAL tensor

              -0.0314      0.1029     -0.1505
               0.1029     -0.0386     -0.1510
              -0.1505     -0.1510      0.0700

H      108 Eigenvalue  V_xx      -0.1369      
H      108 Eigenvector V_xx      -0.8358      0.4876     -0.2523
H      108 Eigenvalue  V_yy      -0.1453      
H      108 Eigenvector V_yy      -0.2208     -0.7192     -0.6588
H      108 Eigenvalue  V_zz       0.2822      
H      108 Eigenvector V_zz      -0.5027     -0.4949      0.7088
 
H      108 Cq:        0.1896 (MHz)
H      108 Eta:       0.0298
============
Atom: H      109
============
H      109 Coordinates     -1.330    7.632    3.666   A
 
TOTAL tensor

               0.0344      0.1653      0.1256
               0.1653      0.0226      0.1182
               0.1256      0.1182     -0.0570

H      109 Eigenvalue  V_xx      -0.1364      
H      109 Eigenvector V_xx       0.6013     -0.7736      0.1998
H      109 Eigenvalue  V_yy      -0.1453      
H      109 Eigenvector V_yy      -0.4744     -0.1444      0.8684
H      109 Eigenvalue  V_zz       0.2817      
H      109 Eigenvector V_zz       0.6429      0.6170      0.4538
 
H      109 Cq:        0.1893 (MHz)
H      109 Eta:       0.0315
============
Atom: H      110
============
H      110 Coordinates     -1.199    9.040    4.745   A
 
TOTAL tensor

              -0.0275     -0.1468     -0.1156
              -0.1468      0.0423      0.1485
              -0.1156      0.1485     -0.0148

H      110 Eigenvalue  V_xx      -0.1352      
H      110 Eigenvector V_xx       0.4382     -0.3352      0.8340
H      110 Eigenvalue  V_yy      -0.1437      
H      110 Eigenvector V_yy      -0.7328     -0.6706      0.1155
H      110 Eigenvalue  V_zz       0.2789      
H      110 Eigenvector V_zz       0.5206     -0.6618     -0.5395
 
H      110 Cq:        0.1874 (MHz)
H      110 Eta:       0.0303
============
Atom: H      111
============
H      111 Coordinates      1.716    7.196    3.365   A
 
TOTAL tensor

              -0.0509      0.1032     -0.1381
               0.1032     -0.0112     -0.1600
              -0.1381     -0.1600      0.0621

H      111 Eigenvalue  V_xx      -0.1349      
H      111 Eigenvector V_xx       0.5530     -0.7928     -0.2563
H      111 Eigenvalue  V_yy      -0.1446      
H      111 Eigenvector V_yy       0.6930      0.2669      0.6697
H      111 Eigenvalue  V_zz       0.2795      
H      111 Eigenvector V_zz       0.4625      0.5479     -0.6970
 
H      111 Cq:        0.1878 (MHz)
H      111 Eta:       0.0345
============
Atom: H      112
============
H      112 Coordinates      0.578    5.865    3.625   A
 
TOTAL tensor

               0.0024      0.1600      0.1104
               0.1600      0.0474      0.1333
               0.1104      0.1333     -0.0498

H      112 Eigenvalue  V_xx      -0.1347      
H      112 Eigenvector V_xx       0.8108     -0.3990     -0.4281
H      112 Eigenvalue  V_yy      -0.1432      
H      112 Eigenvector V_yy      -0.1006      0.6256     -0.7736
H      112 Eigenvalue  V_zz       0.2779      
H      112 Eigenvector V_zz      -0.5765     -0.6704     -0.4671
 
H      112 Cq:        0.1867 (MHz)
H      112 Eta:       0.0308
============
Atom: H      113
============
H      113 Coordinates      1.974    6.075    4.722   A
 
TOTAL tensor

               0.0585     -0.1425      0.1521
              -0.1425     -0.0428     -0.1054
               0.1521     -0.1054     -0.0157

H      113 Eigenvalue  V_xx      -0.1328      
H      113 Eigenvector V_xx      -0.3619      0.4084      0.8380
H      113 Eigenvalue  V_yy      -0.1435      
H      113 Eigenvector V_yy       0.6254      0.7730     -0.1066
H      113 Eigenvalue  V_zz       0.2763      
H      113 Eigenvector V_zz      -0.6913      0.4855     -0.5352
 
H      113 Cq:        0.1857 (MHz)
H      113 Eta:       0.0389
============
Atom: H      114
============
H      114 Coordinates     -4.616   13.042    6.655   A
 
TOTAL tensor

              -0.2007     -0.0075      0.0507
              -0.0075      0.0712     -0.2867
               0.0507     -0.2867      0.1295

H      114 Eigenvalue  V_xx      -0.1664      
H      114 Eigenvector V_xx       0.6022      0.6224      0.5000
H      114 Eigenvalue  V_yy      -0.2253      
H      114 Eigenvector V_yy      -0.7951      0.4111      0.4459
H      114 Eigenvalue  V_zz       0.3916      
H      114 Eigenvector V_zz       0.0720     -0.6660      0.7425
 
H      114 Cq:        0.2632 (MHz)
H      114 Eta:       0.1503
============
Atom: H      115
============
H      115 Coordinates      8.540    4.147   -1.570   A
 
TOTAL tensor

               0.2494     -0.1002     -0.0280
              -0.1002     -0.1137      0.0141
              -0.0280      0.0141     -0.1357

H      115 Eigenvalue  V_xx      -0.1320      
H      115 Eigenvector V_xx       0.2200      0.6294      0.7453
H      115 Eigenvalue  V_yy      -0.1454      
H      115 Eigenvector V_yy      -0.1396     -0.7358      0.6626
H      115 Eigenvalue  V_zz       0.2775      
H      115 Eigenvector V_zz      -0.9654      0.2499      0.0741
 
H      115 Cq:        0.1865 (MHz)
H      115 Eta:       0.0482
============
Atom: H      116
============
H      116 Coordinates      6.999    3.683   -0.828   A
 
TOTAL tensor

              -0.0665      0.1122     -0.0994
               0.1122      0.0487     -0.1567
              -0.0994     -0.1567      0.0177

H      116 Eigenvalue  V_xx      -0.1240      
H      116 Eigenvector V_xx       0.1225      0.6220      0.7734
H      116 Eigenvalue  V_yy      -0.1356      
H      116 Eigenvector V_yy      -0.9003      0.3976     -0.1772
H      116 Eigenvalue  V_zz       0.2596      
H      116 Eigenvector V_zz      -0.4177     -0.6746      0.6086
 
H      116 Cq:        0.1745 (MHz)
H      116 Eta:       0.0446
============
Atom: H      117
============
H      117 Coordinates      6.596    3.303   -3.091   A
 
TOTAL tensor

              -0.1234      0.0683      0.0103
               0.0683      0.2331      0.0841
               0.0103      0.0841     -0.1098

H      117 Eigenvalue  V_xx      -0.1263      
H      117 Eigenvector V_xx      -0.4871     -0.1101      0.8664
H      117 Eigenvalue  V_yy      -0.1386      
H      117 Eigenvector V_yy      -0.8557      0.2587     -0.4482
H      117 Eigenvalue  V_zz       0.2649      
H      117 Eigenvector V_zz      -0.1748     -0.9597     -0.2202
 
H      117 Cq:        0.1780 (MHz)
H      117 Eta:       0.0467
============
Atom: H      118
============
H      118 Coordinates      4.933    5.086   -3.707   A
 
TOTAL tensor

              -0.0457      0.0022      0.1756
               0.0022     -0.1340      0.0089
               0.1756      0.0089      0.1797

H      118 Eigenvalue  V_xx      -0.1335      
H      118 Eigenvector V_xx       0.2468     -0.9627     -0.1111
H      118 Eigenvalue  V_yy      -0.1423      
H      118 Eigenvector V_yy       0.8422      0.2698     -0.4667
H      118 Eigenvalue  V_zz       0.2759      
H      118 Eigenvector V_zz       0.4793      0.0216      0.8774
 
H      118 Cq:        0.1854 (MHz)
H      118 Eta:       0.0319
============
Atom: H      119
============
H      119 Coordinates      4.829    4.609   -1.997   A
 
TOTAL tensor

               0.0026      0.1046     -0.1603
               0.1046     -0.0525     -0.1205
              -0.1603     -0.1205      0.0499

H      119 Eigenvalue  V_xx      -0.1319      
H      119 Eigenvector V_xx       0.2179     -0.8910     -0.3984
H      119 Eigenvalue  V_yy      -0.1358      
H      119 Eigenvector V_yy       0.7811     -0.0856      0.6185
H      119 Eigenvalue  V_zz       0.2678      
H      119 Eigenvector V_zz       0.5852      0.4459     -0.6773
 
H      119 Cq:        0.1799 (MHz)
H      119 Eta:       0.0145
============
Atom: H      120
============
H      120 Coordinates      6.268    7.064   -3.147   A
 
TOTAL tensor

              -0.0226      0.0992     -0.1405
               0.0992     -0.0517     -0.1330
              -0.1405     -0.1330      0.0743

H      120 Eigenvalue  V_xx      -0.1222      
H      120 Eigenvector V_xx       0.7491      0.1590      0.6431
H      120 Eigenvalue  V_yy      -0.1399      
H      120 Eigenvector V_yy      -0.4146      0.8697      0.2679
H      120 Eigenvalue  V_zz       0.2621      
H      120 Eigenvector V_zz      -0.5167     -0.4673      0.7174
 
H      120 Cq:        0.1761 (MHz)
H      120 Eta:       0.0673
============
Atom: H      121
============
H      121 Coordinates      3.674    7.055   -2.854   A
 
TOTAL tensor

               0.0387      0.0562      0.1911
               0.0562     -0.1117      0.0673
               0.1911      0.0673      0.0730

H      121 Eigenvalue  V_xx      -0.1296      
H      121 Eigenvector V_xx      -0.5100      0.8358      0.2033
H      121 Eigenvalue  V_yy      -0.1384      
H      121 Eigenvector V_yy      -0.5566     -0.5008      0.6628
H      121 Eigenvalue  V_zz       0.2680      
H      121 Eigenvector V_zz       0.6558      0.2249      0.7207
 
H      121 Cq:        0.1801 (MHz)
H      121 Eta:       0.0327
============
Atom: H      122
============
H      122 Coordinates      3.987    6.909   -1.128   A
 
TOTAL tensor

              -0.0808      0.0514     -0.1303
               0.0514     -0.0774     -0.1265
              -0.1303     -0.1265      0.1582

H      122 Eigenvalue  V_xx      -0.1296      
H      122 Eigenvector V_xx       0.4910     -0.8573     -0.1545
H      122 Eigenvalue  V_yy      -0.1396      
H      122 Eigenvector V_yy       0.7881      0.3616      0.4982
H      122 Eigenvalue  V_zz       0.2692      
H      122 Eigenvector V_zz      -0.3713     -0.3664      0.8532
 
H      122 Cq:        0.1809 (MHz)
H      122 Eta:       0.0370
============
Atom: H      123
============
H      123 Coordinates      4.854    9.189   -2.987   A
 
TOTAL tensor

              -0.1136      0.0315     -0.0998
               0.0315     -0.0898     -0.1211
              -0.0998     -0.1211      0.2033

H      123 Eigenvalue  V_xx      -0.1318      
H      123 Eigenvector V_xx      -0.3568      0.9075      0.2217
H      123 Eigenvalue  V_yy      -0.1433      
H      123 Eigenvector V_yy      -0.8973     -0.2669     -0.3516
H      123 Eigenvalue  V_zz       0.2751      
H      123 Eigenvector V_zz      -0.2599     -0.3244      0.9095
 
H      123 Cq:        0.1848 (MHz)
H      123 Eta:       0.0420
============
Atom: H      124
============
H      124 Coordinates      5.397    9.091   -1.319   A
 
TOTAL tensor

               0.0959      0.0693      0.1860
               0.0693     -0.1108      0.0593
               0.1860      0.0593      0.0149

H      124 Eigenvalue  V_xx      -0.1311      
H      124 Eigenvector V_xx       0.5005     -0.8085     -0.3095
H      124 Eigenvalue  V_yy      -0.1367      
H      124 Eigenvector V_yy       0.4217      0.5399     -0.7285
H      124 Eigenvalue  V_zz       0.2677      
H      124 Eigenvector V_zz      -0.7561     -0.2341     -0.6111
 
H      124 Cq:        0.1799 (MHz)
H      124 Eta:       0.0210
============
Atom: H      125
============
H      125 Coordinates      4.883   11.295   -3.235   A
 
TOTAL tensor

               0.2325     -0.0938     -0.0516
              -0.0938     -0.1074      0.0237
              -0.0516      0.0237     -0.1251

H      125 Eigenvalue  V_xx      -0.1224      
H      125 Eigenvector V_xx       0.2790      0.6851      0.6729
H      125 Eigenvalue  V_yy      -0.1423      
H      125 Eigenvector V_yy      -0.0714     -0.6840      0.7260
H      125 Eigenvalue  V_zz       0.2647      
H      125 Eigenvector V_zz      -0.9576      0.2506      0.1419
 
H      125 Cq:        0.1778 (MHz)
H      125 Eta:       0.0754
============
Atom: H      126
============
H      126 Coordinates      4.056   13.366   -4.237   A
 
TOTAL tensor

              -0.0911      0.0359     -0.1256
               0.0359     -0.1067     -0.1032
              -0.1256     -0.1032      0.1978

H      126 Eigenvalue  V_xx      -0.1355      
H      126 Eigenvector V_xx       0.7191     -0.6926      0.0565
H      126 Eigenvalue  V_yy      -0.1403      
H      126 Eigenvector V_yy       0.6087      0.6671      0.4296
H      126 Eigenvalue  V_zz       0.2759      
H      126 Eigenvector V_zz      -0.3352     -0.2745      0.9013
 
H      126 Cq:        0.1854 (MHz)
H      126 Eta:       0.0174
============
Atom: H      127
============
H      127 Coordinates      4.355   13.529   -2.507   A
 
TOTAL tensor

               0.0164      0.1003      0.1676
               0.1003     -0.0619      0.1136
               0.1676      0.1136      0.0455

H      127 Eigenvalue  V_xx      -0.1303      
H      127 Eigenvector V_xx       0.5227     -0.8510      0.0514
H      127 Eigenvalue  V_yy      -0.1383      
H      127 Eigenvector V_yy      -0.5933     -0.3198      0.7387
H      127 Eigenvalue  V_zz       0.2686      
H      127 Eigenvector V_zz       0.6122      0.4166      0.6720
 
H      127 Cq:        0.1805 (MHz)
H      127 Eta:       0.0294
============
Atom: H      128
============
H      128 Coordinates      2.356   14.663   -2.732   A
 
TOTAL tensor

              -0.1280      0.0345      0.0095
               0.0345      0.2347      0.1010
               0.0095      0.1010     -0.1067

H      128 Eigenvalue  V_xx      -0.1312      
H      128 Eigenvector V_xx      -0.9957      0.0919      0.0073
H      128 Eigenvalue  V_yy      -0.1344      
H      128 Eigenvector V_yy      -0.0172     -0.2625      0.9648
H      128 Eigenvalue  V_zz       0.2656      
H      128 Eigenvector V_zz      -0.0906     -0.9606     -0.2629
 
H      128 Cq:        0.1785 (MHz)
H      128 Eta:       0.0118
============
Atom: H      129
============
H      129 Coordinates      0.631   13.294   -1.549   A
 
TOTAL tensor

               0.1765     -0.1410     -0.1187
              -0.1410     -0.0782      0.0413
              -0.1187      0.0413     -0.0982

H      129 Eigenvalue  V_xx      -0.1303      
H      129 Eigenvector V_xx       0.0632      0.7195     -0.6917
H      129 Eigenvalue  V_yy      -0.1502      
H      129 Eigenvector V_yy      -0.4877     -0.5824     -0.6504
H      129 Eigenvalue  V_zz       0.2806      
H      129 Eigenvector V_zz       0.8707     -0.3784     -0.3141
 
H      129 Cq:        0.1885 (MHz)
H      129 Eta:       0.0709
============
Atom: H      130
============
H      130 Coordinates      0.434   11.682    0.164   A
 
TOTAL tensor

               0.1336     -0.1673     -0.1173
              -0.1673     -0.0400      0.0600
              -0.1173      0.0600     -0.0936

H      130 Eigenvalue  V_xx      -0.1315      
H      130 Eigenvector V_xx       0.1303      0.6993     -0.7029
H      130 Eigenvalue  V_yy      -0.1499      
H      130 Eigenvector V_yy       0.5713      0.5264      0.6296
H      130 Eigenvalue  V_zz       0.2814      
H      130 Eigenvector V_zz       0.8103     -0.4836     -0.3309
 
H      130 Cq:        0.1891 (MHz)
H      130 Eta:       0.0654
============
Atom: H      131
============
H      131 Coordinates      1.134    9.597    1.225   A
 
TOTAL tensor

              -0.0285      0.0739     -0.1755
               0.0739     -0.0843     -0.1246
              -0.1755     -0.1246      0.1128

H      131 Eigenvalue  V_xx      -0.1352      
H      131 Eigenvector V_xx      -0.6317      0.7730     -0.0589
H      131 Eigenvalue  V_yy      -0.1524      
H      131 Eigenvector V_yy      -0.5786     -0.5207     -0.6277
H      131 Eigenvalue  V_zz       0.2876      
H      131 Eigenvector V_zz      -0.5159     -0.3625      0.7762
 
H      131 Cq:        0.1933 (MHz)
H      131 Eta:       0.0596
============
Atom: H      132
============
H      132 Coordinates      2.522    8.132   -0.098   A
 
TOTAL tensor

              -0.0933      0.1132      0.0013
               0.1132      0.2204      0.0095
               0.0013      0.0095     -0.1271

H      132 Eigenvalue  V_xx      -0.1265      
H      132 Eigenvector V_xx       0.4324     -0.1166     -0.8941
H      132 Eigenvalue  V_yy      -0.1306      
H      132 Eigenvector V_yy       0.8477     -0.2853      0.4472
H      132 Eigenvalue  V_zz       0.2572      
H      132 Eigenvector V_zz       0.3073      0.9513      0.0245
 
H      132 Cq:        0.1728 (MHz)
H      132 Eta:       0.0159
============
Atom: H      133
============
H      133 Coordinates      2.455    9.225   -2.182   A
 
TOTAL tensor

               0.0898      0.0906      0.1758
               0.0906     -0.0936      0.0735
               0.1758      0.0735      0.0038

H      133 Eigenvalue  V_xx      -0.1306      
H      133 Eigenvector V_xx      -0.4925      0.8518      0.1785
H      133 Eigenvalue  V_yy      -0.1350      
H      133 Eigenvector V_yy      -0.4460     -0.4232      0.7887
H      133 Eigenvalue  V_zz       0.2656      
H      133 Eigenvector V_zz      -0.7473     -0.3088     -0.5883
 
H      133 Cq:        0.1785 (MHz)
H      133 Eta:       0.0165
============
Atom: H      134
============
H      134 Coordinates      4.136   11.466   -0.984   A
 
TOTAL tensor

               0.0603      0.0921      0.1740
               0.0921     -0.0900      0.0808
               0.1740      0.0808      0.0297

H      134 Eigenvalue  V_xx      -0.1282      
H      134 Eigenvector V_xx      -0.4684     -0.4628      0.7526
H      134 Eigenvalue  V_yy      -0.1340      
H      134 Eigenvector V_yy      -0.5416      0.8234      0.1692
H      134 Eigenvalue  V_zz       0.2622      
H      134 Eigenvector V_zz      -0.6980     -0.3284     -0.6363
 
H      134 Cq:        0.1762 (MHz)
H      134 Eta:       0.0221
============
Atom: H      135
============
H      135 Coordinates      3.611    9.067    1.954   A
 
TOTAL tensor

              -0.0820      0.0252     -0.1401
               0.0252     -0.1338     -0.0621
              -0.1401     -0.0621      0.2157

H      135 Eigenvalue  V_xx      -0.1375      
H      135 Eigenvector V_xx       0.9227      0.0722      0.3786
H      135 Eigenvalue  V_yy      -0.1446      
H      135 Eigenvector V_yy       0.1265     -0.9846     -0.1205
H      135 Eigenvalue  V_zz       0.2821      
H      135 Eigenvector V_zz      -0.3641     -0.1590      0.9177
 
H      135 Cq:        0.1896 (MHz)
H      135 Eta:       0.0253
============
Atom: H      136
============
H      136 Coordinates      4.495   10.226    0.948   A
 
TOTAL tensor

              -0.0586      0.1669      0.0036
               0.1669      0.1980     -0.0013
               0.0036     -0.0013     -0.1394

H      136 Eigenvalue  V_xx      -0.1363      
H      136 Eigenvector V_xx      -0.5725      0.2830     -0.7695
H      136 Eigenvalue  V_yy      -0.1439      
H      136 Eigenvector V_yy      -0.6905      0.3395      0.6387
H      136 Eigenvalue  V_zz       0.2802      
H      136 Eigenvector V_zz      -0.4420     -0.8970     -0.0010
 
H      136 Cq:        0.1883 (MHz)
H      136 Eta:       0.0274
============
Atom: H      137
============
H      137 Coordinates      4.775    8.478    0.753   A
 
TOTAL tensor

               0.0629     -0.2020     -0.0489
              -0.2020      0.0617      0.0533
              -0.0489      0.0533     -0.1246

H      137 Eigenvalue  V_xx      -0.1353      
H      137 Eigenvector V_xx      -0.5170     -0.3146     -0.7961
H      137 Eigenvalue  V_yy      -0.1420      
H      137 Eigenvector V_yy      -0.4983     -0.6456      0.5787
H      137 Eigenvalue  V_zz       0.2773      
H      137 Eigenvector V_zz      -0.6960      0.6959      0.1769
 
H      137 Cq:        0.1863 (MHz)
H      137 Eta:       0.0243
============
Atom: H      138
============
H      138 Coordinates      0.426   14.105   -4.097   A
 
TOTAL tensor

               0.1740     -0.1725     -0.0629
              -0.1725     -0.0499      0.0360
              -0.0629      0.0360     -0.1241

H      138 Eigenvalue  V_xx      -0.1367      
H      138 Eigenvector V_xx       0.2558      0.1103      0.9604
H      138 Eigenvalue  V_yy      -0.1439      
H      138 Eigenvector V_yy       0.4323      0.8755     -0.2157
H      138 Eigenvalue  V_zz       0.2806      
H      138 Eigenvector V_zz      -0.8647      0.4704      0.1763
 
H      138 Cq:        0.1886 (MHz)
H      138 Eta:       0.0257
============
Atom: H      139
============
H      139 Coordinates      1.883   14.108   -5.114   A
 
TOTAL tensor

              -0.0482      0.0931     -0.1426
               0.0931     -0.0485     -0.1485
              -0.1426     -0.1485      0.0967

H      139 Eigenvalue  V_xx      -0.1354      
H      139 Eigenvector V_xx       0.7830      0.1790      0.5957
H      139 Eigenvalue  V_yy      -0.1429      
H      139 Eigenvector V_yy      -0.4159      0.8628      0.2874
H      139 Eigenvalue  V_zz       0.2782      
H      139 Eigenvector V_zz      -0.4625     -0.4728      0.7500
 
H      139 Cq:        0.1870 (MHz)
H      139 Eta:       0.0269
============
Atom: H      140
============
H      140 Coordinates      1.141   12.567   -4.605   A
 
TOTAL tensor

              -0.1240      0.0820      0.0275
               0.0820      0.2263      0.1142
               0.0275      0.1142     -0.1024

H      140 Eigenvalue  V_xx      -0.1376      
H      140 Eigenvector V_xx       0.3146     -0.3481      0.8831
H      140 Eigenvalue  V_yy      -0.1430      
H      140 Eigenvector V_yy       0.9259     -0.0924     -0.3663
H      140 Eigenvalue  V_zz       0.2806      
H      140 Eigenvector V_zz       0.2091      0.9329      0.2932
 
H      140 Cq:        0.1886 (MHz)
H      140 Eta:       0.0193
============
Atom: H      141
============
H      141 Coordinates      1.056    9.433   -4.837   A
 
TOTAL tensor

               0.0550     -0.1518     -0.1371
              -0.1518     -0.0099      0.1073
              -0.1371      0.1073     -0.0451

H      141 Eigenvalue  V_xx      -0.1320      
H      141 Eigenvector V_xx      -0.4951     -0.8329      0.2473
H      141 Eigenvalue  V_yy      -0.1410      
H      141 Eigenvector V_yy       0.5356     -0.0685      0.8417
H      141 Eigenvalue  V_zz       0.2730      
H      141 Eigenvector V_zz       0.6841     -0.5492     -0.4800
 
H      141 Cq:        0.1835 (MHz)
H      141 Eta:       0.0330
============
Atom: H      142
============
H      142 Coordinates      2.415    8.343   -4.589   A
 
TOTAL tensor

              -0.0071     -0.0978      0.1620
              -0.0978     -0.0575     -0.1294
               0.1620     -0.1294      0.0646

H      142 Eigenvalue  V_xx      -0.1327      
H      142 Eigenvector V_xx       0.7412      0.6452     -0.1853
H      142 Eigenvalue  V_yy      -0.1412      
H      142 Eigenvector V_yy      -0.3726      0.6250      0.6859
H      142 Eigenvalue  V_zz       0.2739      
H      142 Eigenvector V_zz      -0.5584      0.4394     -0.7037
 
H      142 Cq:        0.1841 (MHz)
H      142 Eta:       0.0309
============
Atom: H      143
============
H      143 Coordinates      0.423    7.168   -5.537   A
 
TOTAL tensor

               0.0219      0.1383     -0.1545
               0.1383     -0.0291     -0.1245
              -0.1545     -0.1245      0.0072

H      143 Eigenvalue  V_xx      -0.1359      
H      143 Eigenvector V_xx       0.2444      0.5853      0.7731
H      143 Eigenvalue  V_yy      -0.1450      
H      143 Eigenvector V_yy      -0.7414      0.6267     -0.2401
H      143 Eigenvalue  V_zz       0.2809      
H      143 Eigenvector V_zz      -0.6250     -0.5145      0.5871
 
H      143 Cq:        0.1888 (MHz)
H      143 Eta:       0.0324
============
Atom: H      144
============
H      144 Coordinates      0.513    8.158   -7.008   A
 
TOTAL tensor

              -0.0208     -0.0846      0.1720
              -0.0846     -0.0772     -0.1207
               0.1720     -0.1207      0.0981

H      144 Eigenvalue  V_xx      -0.1377      
H      144 Eigenvector V_xx      -0.3622     -0.9100     -0.2017
H      144 Eigenvalue  V_yy      -0.1435      
H      144 Eigenvector V_yy       0.7627     -0.1650     -0.6253
H      144 Eigenvalue  V_zz       0.2812      
H      144 Eigenvector V_zz       0.5358     -0.3804      0.7538
 
H      144 Cq:        0.1890 (MHz)
H      144 Eta:       0.0208
============
Atom: H      145
============
H      145 Coordinates      1.817    7.023   -6.601   A
 
TOTAL tensor

               0.0414     -0.1796     -0.1046
              -0.1796      0.0396      0.1083
              -0.1046      0.1083     -0.0810

H      145 Eigenvalue  V_xx      -0.1377      
H      145 Eigenvector V_xx       0.7542      0.5143      0.4083
H      145 Eigenvalue  V_yy      -0.1447      
H      145 Eigenvector V_yy      -0.0700     -0.5553      0.8287
H      145 Eigenvalue  V_zz       0.2825      
H      145 Eigenvector V_zz      -0.6530      0.6536      0.3827
 
H      145 Cq:        0.1898 (MHz)
H      145 Eta:       0.0248
============
Atom: H      146
============
H      146 Coordinates      3.140    8.442   -7.856   A
 
TOTAL tensor

              -0.0314      0.1029      0.1505
               0.1029     -0.0386      0.1510
               0.1505      0.1510      0.0700

H      146 Eigenvalue  V_xx      -0.1369      
H      146 Eigenvector V_xx      -0.8358      0.4876      0.2523
H      146 Eigenvalue  V_yy      -0.1453      
H      146 Eigenvector V_yy      -0.2208     -0.7192      0.6588
H      146 Eigenvalue  V_zz       0.2822      
H      146 Eigenvector V_zz       0.5027      0.4949      0.7088
 
H      146 Cq:        0.1896 (MHz)
H      146 Eta:       0.0298
============
Atom: H      147
============
H      147 Coordinates      4.394    9.665   -7.567   A
 
TOTAL tensor

               0.0344      0.1653     -0.1256
               0.1653      0.0226     -0.1182
              -0.1256     -0.1182     -0.0570

H      147 Eigenvalue  V_xx      -0.1364      
H      147 Eigenvector V_xx       0.6013     -0.7736     -0.1998
H      147 Eigenvalue  V_yy      -0.1453      
H      147 Eigenvector V_yy       0.4744      0.1444      0.8684
H      147 Eigenvalue  V_zz       0.2817      
H      147 Eigenvector V_zz       0.6429      0.6170     -0.4538
 
H      147 Cq:        0.1893 (MHz)
H      147 Eta:       0.0315
============
Atom: H      148
============
H      148 Coordinates      4.263    8.256   -6.487   A
 
TOTAL tensor

              -0.0275     -0.1468      0.1156
              -0.1468      0.0423     -0.1485
               0.1156     -0.1485     -0.0148

H      148 Eigenvalue  V_xx      -0.1352      
H      148 Eigenvector V_xx      -0.4382      0.3352      0.8340
H      148 Eigenvalue  V_yy      -0.1437      
H      148 Eigenvector V_yy      -0.7328     -0.6706     -0.1155
H      148 Eigenvalue  V_zz       0.2789      
H      148 Eigenvector V_zz       0.5206     -0.6618      0.5395
 
H      148 Cq:        0.1874 (MHz)
H      148 Eta:       0.0303
============
Atom: H      149
============
H      149 Coordinates      1.349   10.100   -7.868   A
 
TOTAL tensor

              -0.0509      0.1032      0.1381
               0.1032     -0.0112      0.1600
               0.1381      0.1600      0.0621

H      149 Eigenvalue  V_xx      -0.1349      
H      149 Eigenvector V_xx       0.5530     -0.7928      0.2563
H      149 Eigenvalue  V_yy      -0.1446      
H      149 Eigenvector V_yy      -0.6930     -0.2669      0.6697
H      149 Eigenvalue  V_zz       0.2795      
H      149 Eigenvector V_zz       0.4625      0.5479      0.6970
 
H      149 Cq:        0.1878 (MHz)
H      149 Eta:       0.0345
============
Atom: H      150
============
H      150 Coordinates      2.486   11.432   -7.608   A
 
TOTAL tensor

               0.0024      0.1600     -0.1104
               0.1600      0.0474     -0.1333
              -0.1104     -0.1333     -0.0498

H      150 Eigenvalue  V_xx      -0.1347      
H      150 Eigenvector V_xx       0.8108     -0.3990      0.4281
H      150 Eigenvalue  V_yy      -0.1432      
H      150 Eigenvector V_yy       0.1006     -0.6256     -0.7736
H      150 Eigenvalue  V_zz       0.2779      
H      150 Eigenvector V_zz      -0.5765     -0.6704      0.4671
 
H      150 Cq:        0.1867 (MHz)
H      150 Eta:       0.0308
============
Atom: H      151
============
H      151 Coordinates      1.090   11.222   -6.511   A
 
TOTAL tensor

               0.0585     -0.1425     -0.1521
              -0.1425     -0.0428      0.1054
              -0.1521      0.1054     -0.0157

H      151 Eigenvalue  V_xx      -0.1328      
H      151 Eigenvector V_xx       0.3619     -0.4084      0.8380
H      151 Eigenvalue  V_yy      -0.1435      
H      151 Eigenvector V_yy       0.6254      0.7730      0.1066
H      151 Eigenvalue  V_zz       0.2763      
H      151 Eigenvector V_zz      -0.6913      0.4855      0.5352
 
H      151 Cq:        0.1857 (MHz)
H      151 Eta:       0.0389
============
Atom: H      152
============
H      152 Coordinates      7.681    4.255   -4.578   A
 
TOTAL tensor

              -0.2007     -0.0075     -0.0507
              -0.0075      0.0712      0.2867
              -0.0507      0.2867      0.1295

H      152 Eigenvalue  V_xx      -0.1664      
H      152 Eigenvector V_xx       0.6022      0.6224     -0.5000
H      152 Eigenvalue  V_yy      -0.2253      
H      152 Eigenvector V_yy      -0.7951      0.4111     -0.4459
H      152 Eigenvalue  V_zz       0.3916      
H      152 Eigenvector V_zz      -0.0720      0.6660      0.7425
 
H      152 Cq:        0.2632 (MHz)
H      152 Eta:       0.1503
============
Atom: C        1
============
C        1 Coordinates      4.325    2.918    0.748   A
 
TOTAL tensor

               0.1913     -0.0526      0.2588
              -0.0526     -0.0753     -0.2894
               0.2588     -0.2894     -0.1160

C        1 Eigenvalue  V_xx       0.0061      
C        1 Eigenvector V_xx       0.6382      0.7031     -0.3137
C        1 Eigenvalue  V_yy       0.4228      
C        1 Eigenvector V_yy       0.7212     -0.4034      0.5631
C        1 Eigenvalue  V_zz      -0.4289      
C        1 Eigenvector V_zz       0.2694     -0.5856     -0.7645
 
C        1 Cq:       -3.2953 (MHz)
C        1 Eta:       0.9716
============
Atom: C        2
============
C        2 Coordinates      4.416    4.227    1.491   A
 
TOTAL tensor

              -0.0475      0.0291     -0.0180
               0.0291      0.0612      0.0703
              -0.0180      0.0703     -0.0136

C        2 Eigenvalue  V_xx      -0.0221      
C        2 Eigenvector V_xx       0.7400      0.2638     -0.6187
C        2 Eigenvalue  V_yy      -0.0829      
C        2 Eigenvector V_yy      -0.6642      0.4318     -0.6103
C        2 Eigenvalue  V_zz       0.1051      
C        2 Eigenvector V_zz      -0.1062     -0.8625     -0.4947
 
C        2 Cq:        0.8073 (MHz)
C        2 Eta:       0.5785
============
Atom: C        3
============
C        3 Coordinates      3.723    4.290    2.848   A
 
TOTAL tensor

               0.0256     -0.1134      0.2008
              -0.1134     -0.1439     -0.1742
               0.2008     -0.1742      0.1183

C        3 Eigenvalue  V_xx      -0.1308      
C        3 Eigenvector V_xx      -0.8209     -0.1642      0.5469
C        3 Eigenvalue  V_yy      -0.2319      
C        3 Eigenvector V_yy      -0.0866     -0.9109     -0.4034
C        3 Eigenvalue  V_zz       0.3627      
C        3 Eigenvector V_zz       0.5644     -0.3786      0.7336
 
C        3 Cq:        2.7864 (MHz)
C        3 Eta:       0.2787
============
Atom: C        4
============
C        4 Coordinates      2.399    3.538    2.745   A
 
TOTAL tensor

               0.0042     -0.0046     -0.0152
              -0.0046      0.0435      0.0224
              -0.0152      0.0224     -0.0477

C        4 Eigenvalue  V_xx       0.0059      
C        4 Eigenvector V_xx       0.9582      0.2231     -0.1789
C        4 Eigenvalue  V_yy       0.0502      
C        4 Eigenvector V_yy      -0.1760      0.9532      0.2459
C        4 Eigenvalue  V_zz      -0.0561      
C        4 Eigenvector V_zz       0.2254     -0.2042      0.9526
 
C        4 Cq:       -0.4311 (MHz)
C        4 Eta:       0.7880
============
Atom: C        5
============
C        5 Coordinates      2.625    2.091    2.357   A
 
TOTAL tensor

              -0.0171     -0.0070     -0.3844
              -0.0070     -0.2639      0.0408
              -0.3844      0.0408      0.2809

C        5 Eigenvalue  V_xx      -0.2542      
C        5 Eigenvector V_xx       0.4771      0.8333      0.2791
C        5 Eigenvalue  V_yy      -0.2917      
C        5 Eigenvector V_yy      -0.6743      0.5508     -0.4918
C        5 Eigenvalue  V_zz       0.5459      
C        5 Eigenvector V_zz      -0.5636      0.0465      0.8247
 
C        5 Cq:        4.1944 (MHz)
C        5 Eta:       0.0687
============
Atom: C        6
============
C        6 Coordinates      1.336    1.335    2.064   A
 
TOTAL tensor

               0.0421      0.0289      0.0165
               0.0289      0.0172      0.0286
               0.0165      0.0286     -0.0593

C        6 Eigenvalue  V_xx       0.0011      
C        6 Eigenvector V_xx       0.6163     -0.7635     -0.1930
C        6 Eigenvalue  V_yy       0.0681      
C        6 Eigenvector V_yy       0.7848      0.5752      0.2308
C        6 Eigenvalue  V_zz      -0.0693      
C        6 Eigenvector V_zz      -0.0652     -0.2937      0.9537
 
C        6 Cq:       -0.5322 (MHz)
C        6 Eta:       0.9674
============
Atom: C        7
============
C        7 Coordinates      1.496   -0.186    1.987   A
 
TOTAL tensor

              -0.0092      0.0132      0.0411
               0.0132      0.0566     -0.0023
               0.0411     -0.0023     -0.0474

C        7 Eigenvalue  V_xx       0.0148      
C        7 Eigenvector V_xx      -0.8088      0.2245     -0.5436
C        7 Eigenvalue  V_yy       0.0595      
C        7 Eigenvector V_yy      -0.2257     -0.9720     -0.0657
C        7 Eigenvalue  V_zz      -0.0743      
C        7 Eigenvector V_zz      -0.5431      0.0695      0.8368
 
C        7 Cq:       -0.5709 (MHz)
C        7 Eta:       0.6026
============
Atom: C        8
============
C        8 Coordinates      0.767   -2.919    3.069   A
 
TOTAL tensor

              -0.0739     -0.2203     -0.3113
              -0.2203     -0.0652      0.2600
              -0.3113      0.2600      0.1392

C        8 Eigenvalue  V_xx      -0.2419      
C        8 Eigenvector V_xx       0.0726     -0.7953      0.6019
C        8 Eigenvalue  V_yy      -0.3076      
C        8 Eigenvector V_yy      -0.8500     -0.3650     -0.3798
C        8 Eigenvalue  V_zz       0.5496      
C        8 Eigenvector V_zz       0.5217     -0.4841     -0.7025
 
C        8 Cq:        4.2225 (MHz)
C        8 Eta:       0.1196
============
Atom: C        9
============
C        9 Coordinates      0.616   -4.422    3.248   A
 
TOTAL tensor

               0.0103      0.0182      0.0048
               0.0182      0.0567     -0.0046
               0.0048     -0.0046     -0.0670

C        9 Eigenvalue  V_xx       0.0045      
C        9 Eigenvector V_xx      -0.9432      0.3215     -0.0840
C        9 Eigenvalue  V_yy       0.0631      
C        9 Eigenvector V_yy       0.3243      0.9457     -0.0216
C        9 Eigenvalue  V_zz      -0.0676      
C        9 Eigenvector V_zz      -0.0725      0.0476      0.9962
 
C        9 Cq:       -0.5192 (MHz)
C        9 Eta:       0.8676
============
Atom: C       10
============
C       10 Coordinates     -0.807   -4.953    3.023   A
 
TOTAL tensor

               0.0280      0.0061     -0.0085
               0.0061     -0.0443     -0.0029
              -0.0085     -0.0029      0.0163

C       10 Eigenvalue  V_xx       0.0118      
C       10 Eigenvector V_xx       0.4632      0.0039      0.8862
C       10 Eigenvalue  V_yy       0.0330      
C       10 Eigenvector V_yy       0.8827      0.0872     -0.4618
C       10 Eigenvalue  V_zz      -0.0449      
C       10 Eigenvector V_zz      -0.0790      0.9962      0.0369
 
C       10 Cq:       -0.3446 (MHz)
C       10 Eta:       0.4732
============
Atom: C       11
============
C       11 Coordinates     -1.479   -4.231    1.895   A
 
TOTAL tensor

               0.0080     -0.1456     -0.0942
              -0.1456     -0.0605      0.1921
              -0.0942      0.1921      0.0526

C       11 Eigenvalue  V_xx      -0.0665      
C       11 Eigenvector V_xx       0.7972      0.0171      0.6035
C       11 Eigenvalue  V_yy      -0.2254      
C       11 Eigenvector V_yy      -0.3295     -0.8253      0.4586
C       11 Eigenvalue  V_zz       0.2919      
C       11 Eigenvector V_zz      -0.5059      0.5645      0.6523
 
C       11 Cq:        2.2427 (MHz)
C       11 Eta:       0.5445
============
Atom: C       12
============
C       12 Coordinates     -1.014   -3.111    1.296   A
 
TOTAL tensor

               0.0181     -0.1459     -0.1074
              -0.1459     -0.0657      0.2323
              -0.1074      0.2323      0.0476

C       12 Eigenvalue  V_xx      -0.0702      
C       12 Eigenvector V_xx       0.8415      0.1220      0.5264
C       12 Eigenvalue  V_yy      -0.2591      
C       12 Eigenvector V_yy      -0.2193     -0.8132      0.5391
C       12 Eigenvalue  V_zz       0.3293      
C       12 Eigenvector V_zz      -0.4938      0.5690      0.6575
 
C       12 Cq:        2.5301 (MHz)
C       12 Eta:       0.5734
============
Atom: C       13
============
C       13 Coordinates     -1.744   -2.502    0.198   A
 
TOTAL tensor

               0.0452     -0.1565     -0.1101
              -0.1565     -0.1033      0.1906
              -0.1101      0.1906      0.0581

C       13 Eigenvalue  V_xx      -0.0577      
C       13 Eigenvector V_xx       0.7655      0.0524      0.6412
C       13 Eigenvalue  V_yy      -0.2513      
C       13 Eigenvector V_yy      -0.2954     -0.8568      0.4227
C       13 Eigenvalue  V_zz       0.3090      
C       13 Eigenvector V_zz      -0.5716      0.5130      0.6404
 
C       13 Cq:        2.3741 (MHz)
C       13 Eta:       0.6266
============
Atom: C       14
============
C       14 Coordinates     -1.363   -1.346   -0.378   A
 
TOTAL tensor

               0.0469     -0.1761     -0.1398
              -0.1761     -0.1031      0.2090
              -0.1398      0.2090      0.0561

C       14 Eigenvalue  V_xx      -0.0871      
C       14 Eigenvector V_xx       0.7605      0.0661      0.6459
C       14 Eigenvalue  V_yy      -0.2671      
C       14 Eigenvector V_yy       0.2894      0.8561     -0.4283
C       14 Eigenvalue  V_zz       0.3542      
C       14 Eigenvector V_zz      -0.5813      0.5126      0.6320
 
C       14 Cq:        2.7218 (MHz)
C       14 Eta:       0.5082
============
Atom: C       15
============
C       15 Coordinates     -0.196   -0.529    0.087   A
 
TOTAL tensor

               0.0373      0.0379     -0.0140
               0.0379     -0.0999      0.0071
              -0.0140      0.0071      0.0626

C       15 Eigenvalue  V_xx       0.0409      
C       15 Eigenvector V_xx      -0.8491     -0.2522     -0.4641
C       15 Eigenvalue  V_yy       0.0694      
C       15 Eigenvector V_yy      -0.4633     -0.0666      0.8837
C       15 Eigenvalue  V_zz      -0.1103      
C       15 Eigenvector V_zz      -0.2538      0.9654     -0.0603
 
C       15 Cq:       -0.8478 (MHz)
C       15 Eta:       0.2583
============
Atom: C       16
============
C       16 Coordinates      0.217   -0.911    1.531   A
 
TOTAL tensor

              -0.0389      0.0188      0.0395
               0.0188      0.0615     -0.0186
               0.0395     -0.0186     -0.0226

C       16 Eigenvalue  V_xx       0.0095      
C       16 Eigenvector V_xx       0.6416      0.0429      0.7658
C       16 Eigenvalue  V_yy       0.0667      
C       16 Eigenvector V_yy      -0.1170     -0.9813      0.1530
C       16 Eigenvalue  V_zz      -0.0761      
C       16 Eigenvector V_zz       0.7580     -0.1878     -0.6246
 
C       16 Cq:       -0.5850 (MHz)
C       16 Eta:       0.7512
============
Atom: C       17
============
C       17 Coordinates      0.300   -2.453    1.688   A
 
TOTAL tensor

              -0.0046      0.0109      0.0324
               0.0109     -0.0136     -0.0185
               0.0324     -0.0185      0.0183

C       17 Eigenvalue  V_xx      -0.0010      
C       17 Eigenvector V_xx       0.5737      0.7937     -0.2021
C       17 Eigenvalue  V_yy      -0.0417      
C       17 Eigenvector V_yy      -0.6249      0.5837      0.5184
C       17 Eigenvalue  V_zz       0.0427      
C       17 Eigenvector V_zz       0.5295     -0.1711      0.8309
 
C       17 Cq:        0.3284 (MHz)
C       17 Eta:       0.9514
============
Atom: C       18
============
C       18 Coordinates      0.943   -0.592   -0.944   A
 
TOTAL tensor

               0.0157     -0.0153     -0.0440
              -0.0153     -0.0310     -0.0007
              -0.0440     -0.0007      0.0153

C       18 Eigenvalue  V_xx      -0.0191      
C       18 Eigenvector V_xx      -0.4776      0.6421     -0.5996
C       18 Eigenvalue  V_yy      -0.0417      
C       18 Eigenvector V_yy       0.5118      0.7581      0.4042
C       18 Eigenvalue  V_zz       0.0607      
C       18 Eigenvector V_zz       0.7141     -0.1139     -0.6907
 
C       18 Cq:        0.4666 (MHz)
C       18 Eta:       0.3723
============
Atom: C       19
============
C       19 Coordinates     -1.687   -4.942    4.285   A
 
TOTAL tensor

              -0.0079     -0.0040     -0.0439
              -0.0040     -0.0535     -0.0116
              -0.0439     -0.0116      0.0615

C       19 Eigenvalue  V_xx      -0.0265      
C       19 Eigenvector V_xx       0.8691     -0.2985      0.3944
C       19 Eigenvalue  V_yy      -0.0568      
C       19 Eigenvector V_yy      -0.2437     -0.9523     -0.1838
C       19 Eigenvalue  V_zz       0.0833      
C       19 Eigenvector V_zz      -0.4305     -0.0636      0.9004
 
C       19 Cq:        0.6399 (MHz)
C       19 Eta:       0.3643
============
Atom: C       20
============
C       20 Coordinates      0.473   -2.047    5.294   A
 
TOTAL tensor

              -0.0767      0.3969      0.0113
               0.3969      0.0851     -0.1662
               0.0113     -0.1662     -0.0084

C       20 Eigenvalue  V_xx      -0.0104      
C       20 Eigenvector V_xx       0.3783      0.0368      0.9249
C       20 Eigenvalue  V_yy      -0.4328      
C       20 Eigenvector V_yy      -0.7207      0.6388      0.2694
C       20 Eigenvalue  V_zz       0.4432      
C       20 Eigenvector V_zz      -0.5810     -0.7685      0.2682
 
C       20 Cq:        3.4051 (MHz)
C       20 Eta:       0.9529
============
Atom: C       21
============
C       21 Coordinates     -0.357   -1.124    6.197   A
 
TOTAL tensor

              -0.0109     -0.0282     -0.0528
              -0.0282      0.0218      0.0489
              -0.0528      0.0489     -0.0109

C       21 Eigenvalue  V_xx      -0.0207      
C       21 Eigenvector V_xx      -0.6261     -0.7301      0.2737
C       21 Eigenvalue  V_yy      -0.0672      
C       21 Eigenvector V_yy       0.6020     -0.2296      0.7648
C       21 Eigenvalue  V_zz       0.0879      
C       21 Eigenvector V_zz       0.4956     -0.6436     -0.5833
 
C       21 Cq:        0.6754 (MHz)
C       21 Eta:       0.5288
============
Atom: C       22
============
C       22 Coordinates     -1.259   -0.179    5.368   A
 
TOTAL tensor

              -0.0119     -0.0736      0.0215
              -0.0736      0.0095     -0.0213
               0.0215     -0.0213      0.0025

C       22 Eigenvalue  V_xx      -0.0086      
C       22 Eigenvector V_xx      -0.2017      0.2837      0.9375
C       22 Eigenvalue  V_yy      -0.0756      
C       22 Eigenvector V_yy      -0.7603     -0.6488      0.0328
C       22 Eigenvalue  V_zz       0.0843      
C       22 Eigenvector V_zz       0.6175     -0.7061      0.3465
 
C       22 Cq:        0.6474 (MHz)
C       22 Eta:       0.7957
============
Atom: C       23
============
C       23 Coordinates     -1.961    0.906    6.180   A
 
TOTAL tensor

              -0.0112     -0.0240     -0.0223
              -0.0240      0.0132      0.0308
              -0.0223      0.0308     -0.0020

C       23 Eigenvalue  V_xx      -0.0243      
C       23 Eigenvector V_xx       0.5344      0.7141     -0.4522
C       23 Eigenvalue  V_yy      -0.0294      
C       23 Eigenvector V_yy      -0.7158      0.0979     -0.6914
C       23 Eigenvalue  V_zz       0.0537      
C       23 Eigenvector V_zz       0.4494     -0.6932     -0.5635
 
C       23 Cq:        0.4130 (MHz)
C       23 Eta:       0.0957
============
Atom: C       24
============
C       24 Coordinates      0.624   -0.337    7.076   A
 
TOTAL tensor

               0.0013      0.0532      0.0376
               0.0532     -0.0125      0.0422
               0.0376      0.0422      0.0112

C       24 Eigenvalue  V_xx      -0.0284      
C       24 Eigenvector V_xx      -0.5551     -0.2507      0.7931
C       24 Eigenvalue  V_yy      -0.0603      
C       24 Eigenvector V_yy       0.5870     -0.7936      0.1600
C       24 Eigenvalue  V_zz       0.0888      
C       24 Eigenvector V_zz       0.5893      0.5544      0.5877
 
C       24 Cq:        0.6819 (MHz)
C       24 Eta:       0.3598
============
Atom: C       25
============
C       25 Coordinates     -1.208   -2.045    7.095   A
 
TOTAL tensor

              -0.0048      0.0497     -0.0627
               0.0497     -0.0045     -0.0530
              -0.0627     -0.0530      0.0093

C       25 Eigenvalue  V_xx      -0.0500      
C       25 Eigenvector V_xx       0.2509     -0.8383     -0.4840
C       25 Eigenvalue  V_yy      -0.0610      
C       25 Eigenvector V_yy       0.7837     -0.1175      0.6099
C       25 Eigenvalue  V_zz       0.1110      
C       25 Eigenvector V_zz       0.5682      0.5323     -0.6275
 
C       25 Cq:        0.8531 (MHz)
C       25 Eta:       0.0994
============
Atom: C       26
============
C       26 Coordinates     -1.261   -2.918   11.981   A
 
TOTAL tensor

               0.1913     -0.0526     -0.2588
              -0.0526     -0.0753      0.2894
              -0.2588      0.2894     -0.1160

C       26 Eigenvalue  V_xx       0.0061      
C       26 Eigenvector V_xx       0.6382      0.7031      0.3137
C       26 Eigenvalue  V_yy       0.4228      
C       26 Eigenvector V_yy       0.7212     -0.4034     -0.5631
C       26 Eigenvalue  V_zz      -0.4289      
C       26 Eigenvector V_zz      -0.2694      0.5856     -0.7645
 
C       26 Cq:       -3.2953 (MHz)
C       26 Eta:       0.9716
============
Atom: C       27
============
C       27 Coordinates     -1.352   -4.227   12.724   A
 
TOTAL tensor

              -0.0475      0.0291      0.0180
               0.0291      0.0612     -0.0703
               0.0180     -0.0703     -0.0136

C       27 Eigenvalue  V_xx      -0.0221      
C       27 Eigenvector V_xx       0.7400      0.2638      0.6187
C       27 Eigenvalue  V_yy      -0.0829      
C       27 Eigenvector V_yy       0.6642     -0.4318     -0.6103
C       27 Eigenvalue  V_zz       0.1051      
C       27 Eigenvector V_zz      -0.1062     -0.8625      0.4947
 
C       27 Cq:        0.8073 (MHz)
C       27 Eta:       0.5785
============
Atom: C       28
============
C       28 Coordinates     -0.659   -4.290   14.081   A
 
TOTAL tensor

               0.0256     -0.1134     -0.2008
              -0.1134     -0.1439      0.1742
              -0.2008      0.1742      0.1183

C       28 Eigenvalue  V_xx      -0.1308      
C       28 Eigenvector V_xx      -0.8209     -0.1642     -0.5469
C       28 Eigenvalue  V_yy      -0.2319      
C       28 Eigenvector V_yy      -0.0866     -0.9109      0.4034
C       28 Eigenvalue  V_zz       0.3627      
C       28 Eigenvector V_zz      -0.5644      0.3786      0.7336
 
C       28 Cq:        2.7864 (MHz)
C       28 Eta:       0.2787
============
Atom: C       29
============
C       29 Coordinates      0.665   -3.538   13.978   A
 
TOTAL tensor

               0.0042     -0.0046      0.0152
              -0.0046      0.0435     -0.0224
               0.0152     -0.0224     -0.0477

C       29 Eigenvalue  V_xx       0.0059      
C       29 Eigenvector V_xx       0.9582      0.2231      0.1789
C       29 Eigenvalue  V_yy       0.0502      
C       29 Eigenvector V_yy      -0.1760      0.9532     -0.2459
C       29 Eigenvalue  V_zz      -0.0561      
C       29 Eigenvector V_zz      -0.2254      0.2042      0.9526
 
C       29 Cq:       -0.4311 (MHz)
C       29 Eta:       0.7880
============
Atom: C       30
============
C       30 Coordinates      0.439   -2.091   13.590   A
 
TOTAL tensor

              -0.0171     -0.0070      0.3844
              -0.0070     -0.2639     -0.0408
               0.3844     -0.0408      0.2809

C       30 Eigenvalue  V_xx      -0.2542      
C       30 Eigenvector V_xx       0.4771      0.8333     -0.2791
C       30 Eigenvalue  V_yy      -0.2917      
C       30 Eigenvector V_yy      -0.6743      0.5508      0.4918
C       30 Eigenvalue  V_zz       0.5459      
C       30 Eigenvector V_zz       0.5636     -0.0465      0.8247
 
C       30 Cq:        4.1944 (MHz)
C       30 Eta:       0.0687
============
Atom: C       31
============
C       31 Coordinates      1.728   -1.335   13.297   A
 
TOTAL tensor

               0.0421      0.0289     -0.0165
               0.0289      0.0172     -0.0286
              -0.0165     -0.0286     -0.0593

C       31 Eigenvalue  V_xx       0.0011      
C       31 Eigenvector V_xx       0.6163     -0.7635      0.1930
C       31 Eigenvalue  V_yy       0.0681      
C       31 Eigenvector V_yy       0.7848      0.5752     -0.2308
C       31 Eigenvalue  V_zz      -0.0693      
C       31 Eigenvector V_zz       0.0652      0.2937      0.9537
 
C       31 Cq:       -0.5322 (MHz)
C       31 Eta:       0.9674
============
Atom: C       32
============
C       32 Coordinates      1.568    0.186   13.220   A
 
TOTAL tensor

              -0.0092      0.0132     -0.0411
               0.0132      0.0566      0.0023
              -0.0411      0.0023     -0.0474

C       32 Eigenvalue  V_xx       0.0148      
C       32 Eigenvector V_xx      -0.8088      0.2245      0.5436
C       32 Eigenvalue  V_yy       0.0595      
C       32 Eigenvector V_yy      -0.2257     -0.9720      0.0657
C       32 Eigenvalue  V_zz      -0.0743      
C       32 Eigenvector V_zz       0.5431     -0.0695      0.8368
 
C       32 Cq:       -0.5709 (MHz)
C       32 Eta:       0.6026
============
Atom: C       33
============
C       33 Coordinates      2.297    2.919   14.302   A
 
TOTAL tensor

              -0.0739     -0.2203      0.3113
              -0.2203     -0.0652     -0.2600
               0.3113     -0.2600      0.1392

C       33 Eigenvalue  V_xx      -0.2419      
C       33 Eigenvector V_xx      -0.0726      0.7953      0.6019
C       33 Eigenvalue  V_yy      -0.3076      
C       33 Eigenvector V_yy      -0.8500     -0.3650      0.3798
C       33 Eigenvalue  V_zz       0.5496      
C       33 Eigenvector V_zz       0.5217     -0.4841      0.7025
 
C       33 Cq:        4.2225 (MHz)
C       33 Eta:       0.1196
============
Atom: C       34
============
C       34 Coordinates      2.448    4.422   14.481   A
 
TOTAL tensor

               0.0103      0.0182     -0.0048
               0.0182      0.0567      0.0046
              -0.0048      0.0046     -0.0670

C       34 Eigenvalue  V_xx       0.0045      
C       34 Eigenvector V_xx      -0.9432      0.3215      0.0840
C       34 Eigenvalue  V_yy       0.0631      
C       34 Eigenvector V_yy       0.3243      0.9457      0.0216
C       34 Eigenvalue  V_zz      -0.0676      
C       34 Eigenvector V_zz       0.0725     -0.0476      0.9962
 
C       34 Cq:       -0.5192 (MHz)
C       34 Eta:       0.8676
============
Atom: C       35
============
C       35 Coordinates      3.871    4.953   14.256   A
 
TOTAL tensor

               0.0280      0.0061      0.0085
               0.0061     -0.0443      0.0029
               0.0085      0.0029      0.0163

C       35 Eigenvalue  V_xx       0.0118      
C       35 Eigenvector V_xx      -0.4632     -0.0039      0.8862
C       35 Eigenvalue  V_yy       0.0330      
C       35 Eigenvector V_yy       0.8827      0.0872      0.4618
C       35 Eigenvalue  V_zz      -0.0449      
C       35 Eigenvector V_zz      -0.0790      0.9962     -0.0369
 
C       35 Cq:       -0.3446 (MHz)
C       35 Eta:       0.4732
============
Atom: C       36
============
C       36 Coordinates      4.543    4.231   13.128   A
 
TOTAL tensor

               0.0080     -0.1456      0.0942
              -0.1456     -0.0605     -0.1921
               0.0942     -0.1921      0.0526

C       36 Eigenvalue  V_xx      -0.0665      
C       36 Eigenvector V_xx       0.7972      0.0171     -0.6035
C       36 Eigenvalue  V_yy      -0.2254      
C       36 Eigenvector V_yy       0.3295      0.8253      0.4586
C       36 Eigenvalue  V_zz       0.2919      
C       36 Eigenvector V_zz      -0.5059      0.5645     -0.6523
 
C       36 Cq:        2.2427 (MHz)
C       36 Eta:       0.5445
============
Atom: C       37
============
C       37 Coordinates      4.078    3.111   12.529   A
 
TOTAL tensor

               0.0181     -0.1459      0.1074
              -0.1459     -0.0657     -0.2323
               0.1074     -0.2323      0.0476

C       37 Eigenvalue  V_xx      -0.0702      
C       37 Eigenvector V_xx       0.8415      0.1220     -0.5264
C       37 Eigenvalue  V_yy      -0.2591      
C       37 Eigenvector V_yy       0.2193      0.8132      0.5391
C       37 Eigenvalue  V_zz       0.3293      
C       37 Eigenvector V_zz      -0.4938      0.5690     -0.6575
 
C       37 Cq:        2.5301 (MHz)
C       37 Eta:       0.5734
============
Atom: C       38
============
C       38 Coordinates      4.809    2.502   11.431   A
 
TOTAL tensor

               0.0452     -0.1565      0.1101
              -0.1565     -0.1033     -0.1906
               0.1101     -0.1906      0.0581

C       38 Eigenvalue  V_xx      -0.0577      
C       38 Eigenvector V_xx       0.7655      0.0524     -0.6412
C       38 Eigenvalue  V_yy      -0.2513      
C       38 Eigenvector V_yy       0.2954      0.8568      0.4227
C       38 Eigenvalue  V_zz       0.3090      
C       38 Eigenvector V_zz      -0.5716      0.5130     -0.6404
 
C       38 Cq:        2.3741 (MHz)
C       38 Eta:       0.6266
============
Atom: C       39
============
C       39 Coordinates      4.427    1.346   10.855   A
 
TOTAL tensor

               0.0469     -0.1761      0.1398
              -0.1761     -0.1031     -0.2090
               0.1398     -0.2090      0.0561

C       39 Eigenvalue  V_xx      -0.0871      
C       39 Eigenvector V_xx      -0.7605     -0.0661      0.6459
C       39 Eigenvalue  V_yy      -0.2671      
C       39 Eigenvector V_yy       0.2894      0.8561      0.4283
C       39 Eigenvalue  V_zz       0.3542      
C       39 Eigenvector V_zz      -0.5813      0.5126     -0.6320
 
C       39 Cq:        2.7218 (MHz)
C       39 Eta:       0.5082
============
Atom: C       40
============
C       40 Coordinates      3.260    0.529   11.320   A
 
TOTAL tensor

               0.0373      0.0379      0.0140
               0.0379     -0.0999     -0.0071
               0.0140     -0.0071      0.0626

C       40 Eigenvalue  V_xx       0.0409      
C       40 Eigenvector V_xx      -0.8491     -0.2522      0.4641
C       40 Eigenvalue  V_yy       0.0694      
C       40 Eigenvector V_yy       0.4633      0.0666      0.8837
C       40 Eigenvalue  V_zz      -0.1103      
C       40 Eigenvector V_zz      -0.2538      0.9654      0.0603
 
C       40 Cq:       -0.8478 (MHz)
C       40 Eta:       0.2583
============
Atom: C       41
============
C       41 Coordinates      2.847    0.911   12.764   A
 
TOTAL tensor

              -0.0389      0.0188     -0.0395
               0.0188      0.0615      0.0186
              -0.0395      0.0186     -0.0226

C       41 Eigenvalue  V_xx       0.0095      
C       41 Eigenvector V_xx      -0.6416     -0.0429      0.7658
C       41 Eigenvalue  V_yy       0.0667      
C       41 Eigenvector V_yy      -0.1170     -0.9813     -0.1530
C       41 Eigenvalue  V_zz      -0.0761      
C       41 Eigenvector V_zz       0.7580     -0.1878      0.6246
 
C       41 Cq:       -0.5850 (MHz)
C       41 Eta:       0.7512
============
Atom: C       42
============
C       42 Coordinates      2.765    2.453   12.921   A
 
TOTAL tensor

              -0.0046      0.0109     -0.0324
               0.0109     -0.0136      0.0185
              -0.0324      0.0185      0.0183

C       42 Eigenvalue  V_xx      -0.0010      
C       42 Eigenvector V_xx       0.5737      0.7937      0.2021
C       42 Eigenvalue  V_yy      -0.0417      
C       42 Eigenvector V_yy      -0.6249      0.5837     -0.5184
C       42 Eigenvalue  V_zz       0.0427      
C       42 Eigenvector V_zz      -0.5295      0.1711      0.8309
 
C       42 Cq:        0.3284 (MHz)
C       42 Eta:       0.9514
============
Atom: C       43
============
C       43 Coordinates      2.121    0.592   10.289   A
 
TOTAL tensor

               0.0157     -0.0153      0.0440
              -0.0153     -0.0310      0.0007
               0.0440      0.0007      0.0153

C       43 Eigenvalue  V_xx      -0.0191      
C       43 Eigenvector V_xx      -0.4776      0.6421      0.5996
C       43 Eigenvalue  V_yy      -0.0417      
C       43 Eigenvector V_yy       0.5118      0.7581     -0.4042
C       43 Eigenvalue  V_zz       0.0607      
C       43 Eigenvector V_zz      -0.7141      0.1139     -0.6907
 
C       43 Cq:        0.4666 (MHz)
C       43 Eta:       0.3723
============
Atom: C       44
============
C       44 Coordinates      4.751    4.942   15.518   A
 
TOTAL tensor

              -0.0079     -0.0040      0.0439
              -0.0040     -0.0535      0.0116
               0.0439      0.0116      0.0615

C       44 Eigenvalue  V_xx      -0.0265      
C       44 Eigenvector V_xx       0.8691     -0.2985     -0.3944
C       44 Eigenvalue  V_yy      -0.0568      
C       44 Eigenvector V_yy      -0.2437     -0.9523      0.1838
C       44 Eigenvalue  V_zz       0.0833      
C       44 Eigenvector V_zz       0.4305      0.0636      0.9004
 
C       44 Cq:        0.6399 (MHz)
C       44 Eta:       0.3643
============
Atom: C       45
============
C       45 Coordinates      2.591    2.047   16.527   A
 
TOTAL tensor

              -0.0767      0.3969     -0.0113
               0.3969      0.0851      0.1662
              -0.0113      0.1662     -0.0084

C       45 Eigenvalue  V_xx      -0.0104      
C       45 Eigenvector V_xx      -0.3783     -0.0368      0.9249
C       45 Eigenvalue  V_yy      -0.4328      
C       45 Eigenvector V_yy      -0.7207      0.6388     -0.2694
C       45 Eigenvalue  V_zz       0.4432      
C       45 Eigenvector V_zz      -0.5810     -0.7685     -0.2682
 
C       45 Cq:        3.4051 (MHz)
C       45 Eta:       0.9529
============
Atom: C       46
============
C       46 Coordinates      3.421    1.124   17.430   A
 
TOTAL tensor

              -0.0109     -0.0282      0.0528
              -0.0282      0.0218     -0.0489
               0.0528     -0.0489     -0.0109

C       46 Eigenvalue  V_xx      -0.0207      
C       46 Eigenvector V_xx      -0.6261     -0.7301     -0.2737
C       46 Eigenvalue  V_yy      -0.0672      
C       46 Eigenvector V_yy      -0.6020      0.2296      0.7648
C       46 Eigenvalue  V_zz       0.0879      
C       46 Eigenvector V_zz       0.4956     -0.6436      0.5833
 
C       46 Cq:        0.6754 (MHz)
C       46 Eta:       0.5288
============
Atom: C       47
============
C       47 Coordinates      4.323    0.179   16.601   A
 
TOTAL tensor

              -0.0119     -0.0736     -0.0215
              -0.0736      0.0095      0.0213
              -0.0215      0.0213      0.0025

C       47 Eigenvalue  V_xx      -0.0086      
C       47 Eigenvector V_xx       0.2017     -0.2837      0.9375
C       47 Eigenvalue  V_yy      -0.0756      
C       47 Eigenvector V_yy      -0.7603     -0.6488     -0.0328
C       47 Eigenvalue  V_zz       0.0843      
C       47 Eigenvector V_zz       0.6175     -0.7061     -0.3465
 
C       47 Cq:        0.6474 (MHz)
C       47 Eta:       0.7957
============
Atom: C       48
============
C       48 Coordinates      5.025   -0.906   17.413   A
 
TOTAL tensor

              -0.0112     -0.0240      0.0223
              -0.0240      0.0132     -0.0308
               0.0223     -0.0308     -0.0020

C       48 Eigenvalue  V_xx      -0.0243      
C       48 Eigenvector V_xx       0.5344      0.7141      0.4522
C       48 Eigenvalue  V_yy      -0.0294      
C       48 Eigenvector V_yy       0.7158     -0.0979     -0.6914
C       48 Eigenvalue  V_zz       0.0537      
C       48 Eigenvector V_zz       0.4494     -0.6932      0.5635
 
C       48 Cq:        0.4130 (MHz)
C       48 Eta:       0.0957
============
Atom: C       49
============
C       49 Coordinates      2.440    0.337   18.309   A
 
TOTAL tensor

               0.0013      0.0532     -0.0376
               0.0532     -0.0125     -0.0422
              -0.0376     -0.0422      0.0112

C       49 Eigenvalue  V_xx      -0.0284      
C       49 Eigenvector V_xx       0.5551      0.2507      0.7931
C       49 Eigenvalue  V_yy      -0.0603      
C       49 Eigenvector V_yy       0.5870     -0.7936     -0.1600
C       49 Eigenvalue  V_zz       0.0888      
C       49 Eigenvector V_zz       0.5893      0.5544     -0.5877
 
C       49 Cq:        0.6819 (MHz)
C       49 Eta:       0.3598
============
Atom: C       50
============
C       50 Coordinates      4.273    2.045   18.328   A
 
TOTAL tensor

              -0.0048      0.0497      0.0627
               0.0497     -0.0045      0.0530
               0.0627      0.0530      0.0093

C       50 Eigenvalue  V_xx      -0.0500      
C       50 Eigenvector V_xx       0.2509     -0.8383      0.4840
C       50 Eigenvalue  V_yy      -0.0610      
C       50 Eigenvector V_yy      -0.7837      0.1175      0.6099
C       50 Eigenvalue  V_zz       0.1110      
C       50 Eigenvector V_zz       0.5682      0.5323      0.6275
 
C       50 Cq:        0.8531 (MHz)
C       50 Eta:       0.0994
============
Atom: C       51
============
C       51 Coordinates     -4.325   11.567   10.485   A
 
TOTAL tensor

               0.1913      0.0526      0.2588
               0.0526     -0.0753      0.2894
               0.2588      0.2894     -0.1160

C       51 Eigenvalue  V_xx       0.0061      
C       51 Eigenvector V_xx       0.6382     -0.7031     -0.3137
C       51 Eigenvalue  V_yy       0.4228      
C       51 Eigenvector V_yy      -0.7212     -0.4034     -0.5631
C       51 Eigenvalue  V_zz      -0.4289      
C       51 Eigenvector V_zz       0.2694      0.5856     -0.7645
 
C       51 Cq:       -3.2953 (MHz)
C       51 Eta:       0.9716
============
Atom: C       52
============
C       52 Coordinates     -4.416   12.876    9.741   A
 
TOTAL tensor

              -0.0475     -0.0291     -0.0180
              -0.0291      0.0612     -0.0703
              -0.0180     -0.0703     -0.0136

C       52 Eigenvalue  V_xx      -0.0221      
C       52 Eigenvector V_xx       0.7400     -0.2638     -0.6187
C       52 Eigenvalue  V_yy      -0.0829      
C       52 Eigenvector V_yy       0.6642      0.4318      0.6103
C       52 Eigenvalue  V_zz       0.1051      
C       52 Eigenvector V_zz      -0.1062      0.8625     -0.4947
 
C       52 Cq:        0.8073 (MHz)
C       52 Eta:       0.5785
============
Atom: C       53
============
C       53 Coordinates     -3.723   12.938    8.385   A
 
TOTAL tensor

               0.0256      0.1134      0.2008
               0.1134     -0.1439      0.1742
               0.2008      0.1742      0.1183

C       53 Eigenvalue  V_xx      -0.1308      
C       53 Eigenvector V_xx       0.8209     -0.1642     -0.5469
C       53 Eigenvalue  V_yy      -0.2319      
C       53 Eigenvector V_yy      -0.0866      0.9109     -0.4034
C       53 Eigenvalue  V_zz       0.3627      
C       53 Eigenvector V_zz       0.5644      0.3786      0.7336
 
C       53 Cq:        2.7864 (MHz)
C       53 Eta:       0.2787
============
Atom: C       54
============
C       54 Coordinates     -2.399   12.187    8.488   A
 
TOTAL tensor

               0.0042      0.0046     -0.0152
               0.0046      0.0435     -0.0224
              -0.0152     -0.0224     -0.0477

C       54 Eigenvalue  V_xx       0.0059      
C       54 Eigenvector V_xx       0.9582     -0.2231     -0.1789
C       54 Eigenvalue  V_yy       0.0502      
C       54 Eigenvector V_yy       0.1760      0.9532     -0.2459
C       54 Eigenvalue  V_zz      -0.0561      
C       54 Eigenvector V_zz       0.2254      0.2042      0.9526
 
C       54 Cq:       -0.4311 (MHz)
C       54 Eta:       0.7880
============
Atom: C       55
============
C       55 Coordinates     -2.625   10.739    8.876   A
 
TOTAL tensor

              -0.0171      0.0070     -0.3844
               0.0070     -0.2639     -0.0408
              -0.3844     -0.0408      0.2809

C       55 Eigenvalue  V_xx      -0.2542      
C       55 Eigenvector V_xx       0.4771     -0.8333      0.2791
C       55 Eigenvalue  V_yy      -0.2917      
C       55 Eigenvector V_yy       0.6743      0.5508      0.4918
C       55 Eigenvalue  V_zz       0.5459      
C       55 Eigenvector V_zz      -0.5636     -0.0465      0.8247
 
C       55 Cq:        4.1944 (MHz)
C       55 Eta:       0.0687
============
Atom: C       56
============
C       56 Coordinates     -1.336    9.983    9.169   A
 
TOTAL tensor

               0.0421     -0.0289      0.0165
              -0.0289      0.0172     -0.0286
               0.0165     -0.0286     -0.0593

C       56 Eigenvalue  V_xx       0.0011      
C       56 Eigenvector V_xx       0.6163      0.7635     -0.1930
C       56 Eigenvalue  V_yy       0.0681      
C       56 Eigenvector V_yy      -0.7848      0.5752     -0.2308
C       56 Eigenvalue  V_zz      -0.0693      
C       56 Eigenvector V_zz      -0.0652      0.2937      0.9537
 
C       56 Cq:       -0.5322 (MHz)
C       56 Eta:       0.9674
============
Atom: C       57
============
C       57 Coordinates     -1.496    8.462    9.246   A
 
TOTAL tensor

              -0.0092     -0.0132      0.0411
              -0.0132      0.0566      0.0023
               0.0411      0.0023     -0.0474

C       57 Eigenvalue  V_xx       0.0148      
C       57 Eigenvector V_xx       0.8088      0.2245      0.5436
C       57 Eigenvalue  V_yy       0.0595      
C       57 Eigenvector V_yy      -0.2257      0.9720     -0.0657
C       57 Eigenvalue  V_zz      -0.0743      
C       57 Eigenvector V_zz      -0.5431     -0.0695      0.8368
 
C       57 Cq:       -0.5709 (MHz)
C       57 Eta:       0.6026
============
Atom: C       58
============
C       58 Coordinates     -0.767    5.730    8.164   A
 
TOTAL tensor

              -0.0739      0.2203     -0.3113
               0.2203     -0.0652     -0.2600
              -0.3113     -0.2600      0.1392

C       58 Eigenvalue  V_xx      -0.2419      
C       58 Eigenvector V_xx      -0.0726     -0.7953     -0.6019
C       58 Eigenvalue  V_yy      -0.3076      
C       58 Eigenvector V_yy      -0.8500      0.3650     -0.3798
C       58 Eigenvalue  V_zz       0.5496      
C       58 Eigenvector V_zz       0.5217      0.4841     -0.7025
 
C       58 Cq:        4.2225 (MHz)
C       58 Eta:       0.1196
============
Atom: C       59
============
C       59 Coordinates     -0.616    4.226    7.985   A
 
TOTAL tensor

               0.0103     -0.0182      0.0048
              -0.0182      0.0567      0.0046
               0.0048      0.0046     -0.0670

C       59 Eigenvalue  V_xx       0.0045      
C       59 Eigenvector V_xx       0.9432      0.3215      0.0840
C       59 Eigenvalue  V_yy       0.0631      
C       59 Eigenvector V_yy       0.3243     -0.9457     -0.0216
C       59 Eigenvalue  V_zz      -0.0676      
C       59 Eigenvector V_zz      -0.0725     -0.0476      0.9962
 
C       59 Cq:       -0.5192 (MHz)
C       59 Eta:       0.8676
============
Atom: C       60
============
C       60 Coordinates      0.807    3.696    8.210   A
 
TOTAL tensor

               0.0280     -0.0061     -0.0085
              -0.0061     -0.0443      0.0029
              -0.0085      0.0029      0.0163

C       60 Eigenvalue  V_xx       0.0118      
C       60 Eigenvector V_xx       0.4632     -0.0039      0.8862
C       60 Eigenvalue  V_yy       0.0330      
C       60 Eigenvector V_yy      -0.8827      0.0872      0.4618
C       60 Eigenvalue  V_zz      -0.0449      
C       60 Eigenvector V_zz      -0.0790     -0.9962      0.0369
 
C       60 Cq:       -0.3446 (MHz)
C       60 Eta:       0.4732
============
Atom: C       61
============
C       61 Coordinates      1.479    4.417    9.338   A
 
TOTAL tensor

               0.0080      0.1456     -0.0942
               0.1456     -0.0605     -0.1921
              -0.0942     -0.1921      0.0526

C       61 Eigenvalue  V_xx      -0.0665      
C       61 Eigenvector V_xx       0.7972     -0.0171      0.6035
C       61 Eigenvalue  V_yy      -0.2254      
C       61 Eigenvector V_yy       0.3295     -0.8253     -0.4586
C       61 Eigenvalue  V_zz       0.2919      
C       61 Eigenvector V_zz      -0.5059     -0.5645      0.6523
 
C       61 Cq:        2.2427 (MHz)
C       61 Eta:       0.5445
============
Atom: C       62
============
C       62 Coordinates      1.014    5.537    9.937   A
 
TOTAL tensor

               0.0181      0.1459     -0.1074
               0.1459     -0.0657     -0.2323
              -0.1074     -0.2323      0.0476

C       62 Eigenvalue  V_xx      -0.0702      
C       62 Eigenvector V_xx       0.8415     -0.1220      0.5264
C       62 Eigenvalue  V_yy      -0.2591      
C       62 Eigenvector V_yy       0.2193     -0.8132     -0.5391
C       62 Eigenvalue  V_zz       0.3293      
C       62 Eigenvector V_zz      -0.4938     -0.5690      0.6575
 
C       62 Cq:        2.5301 (MHz)
C       62 Eta:       0.5734
============
Atom: C       63
============
C       63 Coordinates      1.744    6.146   11.035   A
 
TOTAL tensor

               0.0452      0.1565     -0.1101
               0.1565     -0.1033     -0.1906
              -0.1101     -0.1906      0.0581

C       63 Eigenvalue  V_xx      -0.0577      
C       63 Eigenvector V_xx       0.7655     -0.0524      0.6412
C       63 Eigenvalue  V_yy      -0.2513      
C       63 Eigenvector V_yy       0.2954     -0.8568     -0.4227
C       63 Eigenvalue  V_zz       0.3090      
C       63 Eigenvector V_zz      -0.5716     -0.5130      0.6404
 
C       63 Cq:        2.3741 (MHz)
C       63 Eta:       0.6266
============
Atom: C       64
============
C       64 Coordinates      1.363    7.303   11.611   A
 
TOTAL tensor

               0.0469      0.1761     -0.1398
               0.1761     -0.1031     -0.2090
              -0.1398     -0.2090      0.0561

C       64 Eigenvalue  V_xx      -0.0871      
C       64 Eigenvector V_xx      -0.7605      0.0661     -0.6459
C       64 Eigenvalue  V_yy      -0.2671      
C       64 Eigenvector V_yy       0.2894     -0.8561     -0.4283
C       64 Eigenvalue  V_zz       0.3542      
C       64 Eigenvector V_zz      -0.5813     -0.5126      0.6320
 
C       64 Cq:        2.7218 (MHz)
C       64 Eta:       0.5082
============
Atom: C       65
============
C       65 Coordinates      0.196    8.119   11.146   A
 
TOTAL tensor

               0.0373     -0.0379     -0.0140
              -0.0379     -0.0999     -0.0071
              -0.0140     -0.0071      0.0626

C       65 Eigenvalue  V_xx       0.0409      
C       65 Eigenvector V_xx       0.8491     -0.2522      0.4641
C       65 Eigenvalue  V_yy       0.0694      
C       65 Eigenvector V_yy      -0.4633      0.0666      0.8837
C       65 Eigenvalue  V_zz      -0.1103      
C       65 Eigenvector V_zz      -0.2538     -0.9654     -0.0603
 
C       65 Cq:       -0.8478 (MHz)
C       65 Eta:       0.2583
============
Atom: C       66
============
C       66 Coordinates     -0.217    7.737    9.702   A
 
TOTAL tensor

              -0.0389     -0.0188      0.0395
              -0.0188      0.0615      0.0186
               0.0395      0.0186     -0.0226

C       66 Eigenvalue  V_xx       0.0095      
C       66 Eigenvector V_xx       0.6416     -0.0429      0.7658
C       66 Eigenvalue  V_yy       0.0667      
C       66 Eigenvector V_yy      -0.1170      0.9813      0.1530
C       66 Eigenvalue  V_zz      -0.0761      
C       66 Eigenvector V_zz      -0.7580     -0.1878      0.6246
 
C       66 Cq:       -0.5850 (MHz)
C       66 Eta:       0.7512
============
Atom: C       67
============
C       67 Coordinates     -0.300    6.196    9.545   A
 
TOTAL tensor

              -0.0046     -0.0109      0.0324
              -0.0109     -0.0136      0.0185
               0.0324      0.0185      0.0183

C       67 Eigenvalue  V_xx      -0.0010      
C       67 Eigenvector V_xx       0.5737     -0.7937     -0.2021
C       67 Eigenvalue  V_yy      -0.0417      
C       67 Eigenvector V_yy       0.6249      0.5837     -0.5184
C       67 Eigenvalue  V_zz       0.0427      
C       67 Eigenvector V_zz       0.5295      0.1711      0.8309
 
C       67 Cq:        0.3284 (MHz)
C       67 Eta:       0.9514
============
Atom: C       68
============
C       68 Coordinates     -0.943    8.056   12.177   A
 
TOTAL tensor

               0.0157      0.0153     -0.0440
               0.0153     -0.0310      0.0007
              -0.0440      0.0007      0.0153

C       68 Eigenvalue  V_xx      -0.0191      
C       68 Eigenvector V_xx      -0.4776     -0.6421     -0.5996
C       68 Eigenvalue  V_yy      -0.0417      
C       68 Eigenvector V_yy       0.5118     -0.7581      0.4042
C       68 Eigenvalue  V_zz       0.0607      
C       68 Eigenvector V_zz      -0.7141     -0.1139      0.6907
 
C       68 Cq:        0.4666 (MHz)
C       68 Eta:       0.3723
============
Atom: C       69
============
C       69 Coordinates      1.687    3.706    6.948   A
 
TOTAL tensor

              -0.0079      0.0040     -0.0439
               0.0040     -0.0535      0.0116
              -0.0439      0.0116      0.0615

C       69 Eigenvalue  V_xx      -0.0265      
C       69 Eigenvector V_xx      -0.8691     -0.2985     -0.3944
C       69 Eigenvalue  V_yy      -0.0568      
C       69 Eigenvector V_yy      -0.2437      0.9523     -0.1838
C       69 Eigenvalue  V_zz       0.0833      
C       69 Eigenvector V_zz      -0.4305      0.0636      0.9004
 
C       69 Cq:        0.6399 (MHz)
C       69 Eta:       0.3643
============
Atom: C       70
============
C       70 Coordinates     -0.473    6.602    5.939   A
 
TOTAL tensor

              -0.0767     -0.3969      0.0113
              -0.3969      0.0851      0.1662
               0.0113      0.1662     -0.0084

C       70 Eigenvalue  V_xx      -0.0104      
C       70 Eigenvector V_xx       0.3783     -0.0368      0.9249
C       70 Eigenvalue  V_yy      -0.4328      
C       70 Eigenvector V_yy       0.7207      0.6388     -0.2694
C       70 Eigenvalue  V_zz       0.4432      
C       70 Eigenvector V_zz      -0.5810      0.7685      0.2682
 
C       70 Cq:        3.4051 (MHz)
C       70 Eta:       0.9529
============
Atom: C       71
============
C       71 Coordinates      0.357    7.524    5.036   A
 
TOTAL tensor

              -0.0109      0.0282     -0.0528
               0.0282      0.0218     -0.0489
              -0.0528     -0.0489     -0.0109

C       71 Eigenvalue  V_xx      -0.0207      
C       71 Eigenvector V_xx       0.6261     -0.7301     -0.2737
C       71 Eigenvalue  V_yy      -0.0672      
C       71 Eigenvector V_yy       0.6020      0.2296      0.7648
C       71 Eigenvalue  V_zz       0.0879      
C       71 Eigenvector V_zz       0.4956      0.6436     -0.5833
 
C       71 Cq:        0.6754 (MHz)
C       71 Eta:       0.5288
============
Atom: C       72
============
C       72 Coordinates      1.259    8.469    5.865   A
 
TOTAL tensor

              -0.0119      0.0736      0.0215
               0.0736      0.0095      0.0213
               0.0215      0.0213      0.0025

C       72 Eigenvalue  V_xx      -0.0086      
C       72 Eigenvector V_xx      -0.2017     -0.2837      0.9375
C       72 Eigenvalue  V_yy      -0.0756      
C       72 Eigenvector V_yy      -0.7603      0.6488      0.0328
C       72 Eigenvalue  V_zz       0.0843      
C       72 Eigenvector V_zz      -0.6175     -0.7061     -0.3465
 
C       72 Cq:        0.6474 (MHz)
C       72 Eta:       0.7957
============
Atom: C       73
============
C       73 Coordinates      1.961    9.554    5.053   A
 
TOTAL tensor

              -0.0112      0.0240     -0.0223
               0.0240      0.0132     -0.0308
              -0.0223     -0.0308     -0.0020

C       73 Eigenvalue  V_xx      -0.0243      
C       73 Eigenvector V_xx       0.5344     -0.7141     -0.4522
C       73 Eigenvalue  V_yy      -0.0294      
C       73 Eigenvector V_yy       0.7158      0.0979      0.6914
C       73 Eigenvalue  V_zz       0.0537      
C       73 Eigenvector V_zz       0.4494      0.6932     -0.5635
 
C       73 Cq:        0.4130 (MHz)
C       73 Eta:       0.0957
============
Atom: C       74
============
C       74 Coordinates     -0.624    8.311    4.157   A
 
TOTAL tensor

               0.0013     -0.0532      0.0376
              -0.0532     -0.0125     -0.0422
               0.0376     -0.0422      0.0112

C       74 Eigenvalue  V_xx      -0.0284      
C       74 Eigenvector V_xx      -0.5551      0.2507      0.7931
C       74 Eigenvalue  V_yy      -0.0603      
C       74 Eigenvector V_yy      -0.5870     -0.7936     -0.1600
C       74 Eigenvalue  V_zz       0.0888      
C       74 Eigenvector V_zz       0.5893     -0.5544      0.5877
 
C       74 Cq:        0.6819 (MHz)
C       74 Eta:       0.3598
============
Atom: C       75
============
C       75 Coordinates      1.208    6.603    4.138   A
 
TOTAL tensor

              -0.0048     -0.0497     -0.0627
              -0.0497     -0.0045      0.0530
              -0.0627      0.0530      0.0093

C       75 Eigenvalue  V_xx      -0.0500      
C       75 Eigenvector V_xx       0.2509      0.8383     -0.4840
C       75 Eigenvalue  V_yy      -0.0610      
C       75 Eigenvector V_yy      -0.7837     -0.1175     -0.6099
C       75 Eigenvalue  V_zz       0.1110      
C       75 Eigenvector V_zz       0.5682     -0.5323     -0.6275
 
C       75 Cq:        0.8531 (MHz)
C       75 Eta:       0.0994
============
Atom: C       76
============
C       76 Coordinates      7.389    5.730   -0.748   A
 
TOTAL tensor

               0.1913      0.0526     -0.2588
               0.0526     -0.0753     -0.2894
              -0.2588     -0.2894     -0.1160

C       76 Eigenvalue  V_xx       0.0061      
C       76 Eigenvector V_xx       0.6382     -0.7031      0.3137
C       76 Eigenvalue  V_yy       0.4228      
C       76 Eigenvector V_yy      -0.7212     -0.4034      0.5631
C       76 Eigenvalue  V_zz      -0.4289      
C       76 Eigenvector V_zz      -0.2694     -0.5856     -0.7645
 
C       76 Cq:       -3.2953 (MHz)
C       76 Eta:       0.9716
============
Atom: C       77
============
C       77 Coordinates      7.480    4.421   -1.491   A
 
TOTAL tensor

              -0.0475     -0.0291      0.0180
              -0.0291      0.0612      0.0703
               0.0180      0.0703     -0.0136

C       77 Eigenvalue  V_xx      -0.0221      
C       77 Eigenvector V_xx       0.7400     -0.2638      0.6187
C       77 Eigenvalue  V_yy      -0.0829      
C       77 Eigenvector V_yy      -0.6642     -0.4318      0.6103
C       77 Eigenvalue  V_zz       0.1051      
C       77 Eigenvector V_zz      -0.1062      0.8625      0.4947
 
C       77 Cq:        0.8073 (MHz)
C       77 Eta:       0.5785
============
Atom: C       78
============
C       78 Coordinates      6.788    4.358   -2.848   A
 
TOTAL tensor

               0.0256      0.1134     -0.2008
               0.1134     -0.1439     -0.1742
              -0.2008     -0.1742      0.1183

C       78 Eigenvalue  V_xx      -0.1308      
C       78 Eigenvector V_xx       0.8209     -0.1642      0.5469
C       78 Eigenvalue  V_yy      -0.2319      
C       78 Eigenvector V_yy      -0.0866      0.9109      0.4034
C       78 Eigenvalue  V_zz       0.3627      
C       78 Eigenvector V_zz      -0.5644     -0.3786      0.7336
 
C       78 Cq:        2.7864 (MHz)
C       78 Eta:       0.2787
============
Atom: C       79
============
C       79 Coordinates      5.464    5.110   -2.745   A
 
TOTAL tensor

               0.0042      0.0046      0.0152
               0.0046      0.0435      0.0224
               0.0152      0.0224     -0.0477

C       79 Eigenvalue  V_xx       0.0059      
C       79 Eigenvector V_xx       0.9582     -0.2231      0.1789
C       79 Eigenvalue  V_yy       0.0502      
C       79 Eigenvector V_yy       0.1760      0.9532      0.2459
C       79 Eigenvalue  V_zz      -0.0561      
C       79 Eigenvector V_zz      -0.2254     -0.2042      0.9526
 
C       79 Cq:       -0.4311 (MHz)
C       79 Eta:       0.7880
============
Atom: C       80
============
C       80 Coordinates      5.690    6.557   -2.357   A
 
TOTAL tensor

              -0.0171      0.0070      0.3844
               0.0070     -0.2639      0.0408
               0.3844      0.0408      0.2809

C       80 Eigenvalue  V_xx      -0.2542      
C       80 Eigenvector V_xx       0.4771     -0.8333     -0.2791
C       80 Eigenvalue  V_yy      -0.2917      
C       80 Eigenvector V_yy       0.6743      0.5508     -0.4918
C       80 Eigenvalue  V_zz       0.5459      
C       80 Eigenvector V_zz       0.5636      0.0465      0.8247
 
C       80 Cq:        4.1944 (MHz)
C       80 Eta:       0.0687
============
Atom: C       81
============
C       81 Coordinates      4.400    7.313   -2.064   A
 
TOTAL tensor

               0.0421     -0.0289     -0.0165
              -0.0289      0.0172      0.0286
              -0.0165      0.0286     -0.0593

C       81 Eigenvalue  V_xx       0.0011      
C       81 Eigenvector V_xx       0.6163      0.7635      0.1930
C       81 Eigenvalue  V_yy       0.0681      
C       81 Eigenvector V_yy      -0.7848      0.5752      0.2308
C       81 Eigenvalue  V_zz      -0.0693      
C       81 Eigenvector V_zz       0.0652     -0.2937      0.9537
 
C       81 Cq:       -0.5322 (MHz)
C       81 Eta:       0.9674
============
Atom: C       82
============
C       82 Coordinates      4.560    8.835   -1.987   A
 
TOTAL tensor

              -0.0092     -0.0132     -0.0411
              -0.0132      0.0566     -0.0023
              -0.0411     -0.0023     -0.0474

C       82 Eigenvalue  V_xx       0.0148      
C       82 Eigenvector V_xx       0.8088      0.2245     -0.5436
C       82 Eigenvalue  V_yy       0.0595      
C       82 Eigenvector V_yy      -0.2257      0.9720      0.0657
C       82 Eigenvalue  V_zz      -0.0743      
C       82 Eigenvector V_zz       0.5431      0.0695      0.8368
 
C       82 Cq:       -0.5709 (MHz)
C       82 Eta:       0.6026
============
Atom: C       83
============
C       83 Coordinates      3.832   11.567   -3.069   A
 
TOTAL tensor

              -0.0739      0.2203      0.3113
               0.2203     -0.0652      0.2600
               0.3113      0.2600      0.1392

C       83 Eigenvalue  V_xx      -0.2419      
C       83 Eigenvector V_xx       0.0726      0.7953     -0.6019
C       83 Eigenvalue  V_yy      -0.3076      
C       83 Eigenvector V_yy      -0.8500      0.3650      0.3798
C       83 Eigenvalue  V_zz       0.5496      
C       83 Eigenvector V_zz       0.5217      0.4841      0.7025
 
C       83 Cq:        4.2225 (MHz)
C       83 Eta:       0.1196
============
Atom: C       84
============
C       84 Coordinates      3.680   13.070   -3.248   A
 
TOTAL tensor

               0.0103     -0.0182     -0.0048
              -0.0182      0.0567     -0.0046
              -0.0048     -0.0046     -0.0670

C       84 Eigenvalue  V_xx       0.0045      
C       84 Eigenvector V_xx       0.9432      0.3215     -0.0840
C       84 Eigenvalue  V_yy       0.0631      
C       84 Eigenvector V_yy       0.3243     -0.9457      0.0216
C       84 Eigenvalue  V_zz      -0.0676      
C       84 Eigenvector V_zz       0.0725      0.0476      0.9962
 
C       84 Cq:       -0.5192 (MHz)
C       84 Eta:       0.8676
============
Atom: C       85
============
C       85 Coordinates      2.257   13.601   -3.023   A
 
TOTAL tensor

               0.0280     -0.0061      0.0085
              -0.0061     -0.0443     -0.0029
               0.0085     -0.0029      0.0163

C       85 Eigenvalue  V_xx       0.0118      
C       85 Eigenvector V_xx      -0.4632      0.0039      0.8862
C       85 Eigenvalue  V_yy       0.0330      
C       85 Eigenvector V_yy      -0.8827      0.0872     -0.4618
C       85 Eigenvalue  V_zz      -0.0449      
C       85 Eigenvector V_zz      -0.0790     -0.9962     -0.0369
 
C       85 Cq:       -0.3446 (MHz)
C       85 Eta:       0.4732
============
Atom: C       86
============
C       86 Coordinates      1.585   12.879   -1.895   A
 
TOTAL tensor

               0.0080      0.1456      0.0942
               0.1456     -0.0605      0.1921
               0.0942      0.1921      0.0526

C       86 Eigenvalue  V_xx      -0.0665      
C       86 Eigenvector V_xx       0.7972     -0.0171     -0.6035
C       86 Eigenvalue  V_yy      -0.2254      
C       86 Eigenvector V_yy      -0.3295      0.8253     -0.4586
C       86 Eigenvalue  V_zz       0.2919      
C       86 Eigenvector V_zz      -0.5059     -0.5645     -0.6523
 
C       86 Cq:        2.2427 (MHz)
C       86 Eta:       0.5445
============
Atom: C       87
============
C       87 Coordinates      2.050   11.759   -1.296   A
 
TOTAL tensor

               0.0181      0.1459      0.1074
               0.1459     -0.0657      0.2323
               0.1074      0.2323      0.0476

C       87 Eigenvalue  V_xx      -0.0702      
C       87 Eigenvector V_xx       0.8415     -0.1220     -0.5264
C       87 Eigenvalue  V_yy      -0.2591      
C       87 Eigenvector V_yy      -0.2193      0.8132     -0.5391
C       87 Eigenvalue  V_zz       0.3293      
C       87 Eigenvector V_zz      -0.4938     -0.5690     -0.6575
 
C       87 Cq:        2.5301 (MHz)
C       87 Eta:       0.5734
============
Atom: C       88
============
C       88 Coordinates      1.320   11.150   -0.198   A
 
TOTAL tensor

               0.0452      0.1565      0.1101
               0.1565     -0.1033      0.1906
               0.1101      0.1906      0.0581

C       88 Eigenvalue  V_xx      -0.0577      
C       88 Eigenvector V_xx       0.7655     -0.0524     -0.6412
C       88 Eigenvalue  V_yy      -0.2513      
C       88 Eigenvector V_yy      -0.2954      0.8568     -0.4227
C       88 Eigenvalue  V_zz       0.3090      
C       88 Eigenvector V_zz      -0.5716     -0.5130     -0.6404
 
C       88 Cq:        2.3741 (MHz)
C       88 Eta:       0.6266
============
Atom: C       89
============
C       89 Coordinates      1.701    9.994    0.378   A
 
TOTAL tensor

               0.0469      0.1761      0.1398
               0.1761     -0.1031      0.2090
               0.1398      0.2090      0.0561

C       89 Eigenvalue  V_xx      -0.0871      
C       89 Eigenvector V_xx       0.7605     -0.0661     -0.6459
C       89 Eigenvalue  V_yy      -0.2671      
C       89 Eigenvector V_yy       0.2894     -0.8561      0.4283
C       89 Eigenvalue  V_zz       0.3542      
C       89 Eigenvector V_zz      -0.5813     -0.5126     -0.6320
 
C       89 Cq:        2.7218 (MHz)
C       89 Eta:       0.5082
============
Atom: C       90
============
C       90 Coordinates      2.868    9.177   -0.087   A
 
TOTAL tensor

               0.0373     -0.0379      0.0140
              -0.0379     -0.0999      0.0071
               0.0140      0.0071      0.0626

C       90 Eigenvalue  V_xx       0.0409      
C       90 Eigenvector V_xx       0.8491     -0.2522     -0.4641
C       90 Eigenvalue  V_yy       0.0694      
C       90 Eigenvector V_yy       0.4633     -0.0666      0.8837
C       90 Eigenvalue  V_zz      -0.1103      
C       90 Eigenvector V_zz      -0.2538     -0.9654      0.0603
 
C       90 Cq:       -0.8478 (MHz)
C       90 Eta:       0.2583
============
Atom: C       91
============
C       91 Coordinates      3.282    9.559   -1.531   A
 
TOTAL tensor

              -0.0389     -0.0188     -0.0395
              -0.0188      0.0615     -0.0186
              -0.0395     -0.0186     -0.0226

C       91 Eigenvalue  V_xx       0.0095      
C       91 Eigenvector V_xx      -0.6416      0.0429      0.7658
C       91 Eigenvalue  V_yy       0.0667      
C       91 Eigenvector V_yy      -0.1170      0.9813     -0.1530
C       91 Eigenvalue  V_zz      -0.0761      
C       91 Eigenvector V_zz      -0.7580     -0.1878     -0.6246
 
C       91 Cq:       -0.5850 (MHz)
C       91 Eta:       0.7512
============
Atom: C       92
============
C       92 Coordinates      3.364   11.101   -1.688   A
 
TOTAL tensor

              -0.0046     -0.0109     -0.0324
              -0.0109     -0.0136     -0.0185
              -0.0324     -0.0185      0.0183

C       92 Eigenvalue  V_xx      -0.0010      
C       92 Eigenvector V_xx       0.5737     -0.7937      0.2021
C       92 Eigenvalue  V_yy      -0.0417      
C       92 Eigenvector V_yy       0.6249      0.5837      0.5184
C       92 Eigenvalue  V_zz       0.0427      
C       92 Eigenvector V_zz      -0.5295     -0.1711      0.8309
 
C       92 Cq:        0.3284 (MHz)
C       92 Eta:       0.9514
============
Atom: C       93
============
C       93 Coordinates      4.008    9.241    0.944   A
 
TOTAL tensor

               0.0157      0.0153      0.0440
               0.0153     -0.0310     -0.0007
               0.0440     -0.0007      0.0153

C       93 Eigenvalue  V_xx      -0.0191      
C       93 Eigenvector V_xx      -0.4776     -0.6421      0.5996
C       93 Eigenvalue  V_yy      -0.0417      
C       93 Eigenvector V_yy       0.5118     -0.7581     -0.4042
C       93 Eigenvalue  V_zz       0.0607      
C       93 Eigenvector V_zz       0.7141      0.1139      0.6907
 
C       93 Cq:        0.4666 (MHz)
C       93 Eta:       0.3723
============
Atom: C       94
============
C       94 Coordinates      1.377   13.590   -4.285   A
 
TOTAL tensor

              -0.0079      0.0040      0.0439
               0.0040     -0.0535     -0.0116
               0.0439     -0.0116      0.0615

C       94 Eigenvalue  V_xx      -0.0265      
C       94 Eigenvector V_xx      -0.8691     -0.2985      0.3944
C       94 Eigenvalue  V_yy      -0.0568      
C       94 Eigenvector V_yy      -0.2437      0.9523      0.1838
C       94 Eigenvalue  V_zz       0.0833      
C       94 Eigenvector V_zz       0.4305     -0.0636      0.9004
 
C       94 Cq:        0.6399 (MHz)
C       94 Eta:       0.3643
============
Atom: C       95
============
C       95 Coordinates      3.537   10.695   -5.294   A
 
TOTAL tensor

              -0.0767     -0.3969     -0.0113
              -0.3969      0.0851     -0.1662
              -0.0113     -0.1662     -0.0084

C       95 Eigenvalue  V_xx      -0.0104      
C       95 Eigenvector V_xx      -0.3783      0.0368      0.9249
C       95 Eigenvalue  V_yy      -0.4328      
C       95 Eigenvector V_yy       0.7207      0.6388      0.2694
C       95 Eigenvalue  V_zz       0.4432      
C       95 Eigenvector V_zz      -0.5810      0.7685     -0.2682
 
C       95 Cq:        3.4051 (MHz)
C       95 Eta:       0.9529
============
Atom: C       96
============
C       96 Coordinates      2.707    9.773   -6.197   A
 
TOTAL tensor

              -0.0109      0.0282      0.0528
               0.0282      0.0218      0.0489
               0.0528      0.0489     -0.0109

C       96 Eigenvalue  V_xx      -0.0207      
C       96 Eigenvector V_xx       0.6261     -0.7301      0.2737
C       96 Eigenvalue  V_yy      -0.0672      
C       96 Eigenvector V_yy      -0.6020     -0.2296      0.7648
C       96 Eigenvalue  V_zz       0.0879      
C       96 Eigenvector V_zz       0.4956      0.6436      0.5833
 
C       96 Cq:        0.6754 (MHz)
C       96 Eta:       0.5288
============
Atom: C       97
============
C       97 Coordinates      1.805    8.827   -5.368   A
 
TOTAL tensor

              -0.0119      0.0736     -0.0215
               0.0736      0.0095     -0.0213
              -0.0215     -0.0213      0.0025

C       97 Eigenvalue  V_xx      -0.0086      
C       97 Eigenvector V_xx       0.2017      0.2837      0.9375
C       97 Eigenvalue  V_yy      -0.0756      
C       97 Eigenvector V_yy      -0.7603      0.6488     -0.0328
C       97 Eigenvalue  V_zz       0.0843      
C       97 Eigenvector V_zz      -0.6175     -0.7061      0.3465
 
C       97 Cq:        0.6474 (MHz)
C       97 Eta:       0.7957
============
Atom: C       98
============
C       98 Coordinates      1.103    7.743   -6.180   A
 
TOTAL tensor

              -0.0112      0.0240      0.0223
               0.0240      0.0132      0.0308
               0.0223      0.0308     -0.0020

C       98 Eigenvalue  V_xx      -0.0243      
C       98 Eigenvector V_xx       0.5344     -0.7141      0.4522
C       98 Eigenvalue  V_yy      -0.0294      
C       98 Eigenvector V_yy      -0.7158     -0.0979      0.6914
C       98 Eigenvalue  V_zz       0.0537      
C       98 Eigenvector V_zz       0.4494      0.6932      0.5635
 
C       98 Cq:        0.4130 (MHz)
C       98 Eta:       0.0957
============
Atom: C       99
============
C       99 Coordinates      3.688    8.985   -7.076   A
 
TOTAL tensor

               0.0013     -0.0532     -0.0376
              -0.0532     -0.0125      0.0422
              -0.0376      0.0422      0.0112

C       99 Eigenvalue  V_xx      -0.0284      
C       99 Eigenvector V_xx       0.5551     -0.2507      0.7931
C       99 Eigenvalue  V_yy      -0.0603      
C       99 Eigenvector V_yy      -0.5870     -0.7936      0.1600
C       99 Eigenvalue  V_zz       0.0888      
C       99 Eigenvector V_zz       0.5893     -0.5544     -0.5877
 
C       99 Cq:        0.6819 (MHz)
C       99 Eta:       0.3598
============
Atom: C      100
============
C      100 Coordinates      1.856   10.694   -7.095   A
 
TOTAL tensor

              -0.0048     -0.0497      0.0627
              -0.0497     -0.0045     -0.0530
               0.0627     -0.0530      0.0093

C      100 Eigenvalue  V_xx      -0.0500      
C      100 Eigenvector V_xx       0.2509      0.8383      0.4840
C      100 Eigenvalue  V_yy      -0.0610      
C      100 Eigenvector V_yy       0.7837      0.1175     -0.6099
C      100 Eigenvalue  V_zz       0.1110      
C      100 Eigenvector V_zz       0.5682     -0.5323      0.6275
 
C      100 Cq:        0.8531 (MHz)
C      100 Eta:       0.0994
============
Atom: O        1
============
O        1 Coordinates      3.451    1.972    1.140   A
 
TOTAL tensor

               0.1897      0.6603     -1.0681
               0.6603     -0.4363     -0.3679
              -1.0681     -0.3679      0.2466

O        1 Eigenvalue  V_xx      -0.5594      
O        1 Eigenvector V_xx       0.1985      0.7653      0.6123
O        1 Eigenvalue  V_yy      -0.9935      
O        1 Eigenvector V_yy       0.7090     -0.5435      0.4494
O        1 Eigenvalue  V_zz       1.5529      
O        1 Eigenvector V_zz       0.6767      0.3449     -0.6505
 
O        1 Cq:       -9.3335 (MHz)
O        1 Eta:       0.2795
============
Atom: O        2
============
O        2 Coordinates      4.993    2.697   -0.257   A
 
TOTAL tensor

               0.3289     -0.8259     -0.1565
              -0.8259     -1.0373     -0.2224
              -0.1565     -0.2224      0.7084

O        2 Eigenvalue  V_xx       0.6815      
O        2 Eigenvector V_xx       0.6821     -0.4064      0.6079
O        2 Eigenvalue  V_yy       0.7776      
O        2 Eigenvector V_yy      -0.5951      0.1747      0.7845
O        2 Eigenvalue  V_zz      -1.4591      
O        2 Eigenvector V_zz      -0.4250     -0.8968     -0.1227
 
O        2 Cq:        8.7697 (MHz)
O        2 Eta:       0.0659
============
Atom: O        3
============
O        3 Coordinates      4.561    3.721    3.867   A
 
TOTAL tensor

              -0.7125     -0.5679      1.2712
              -0.5679     -0.2230      0.3439
               1.2712      0.3439      0.9354

O        3 Eigenvalue  V_xx       0.0741      
O        3 Eigenvector V_xx       0.3684     -0.9122     -0.1795
O        3 Eigenvalue  V_yy       1.6270      
O        3 Eigenvector V_yy      -0.4740     -0.0182     -0.8804
O        3 Eigenvalue  V_zz      -1.7011      
O        3 Eigenvector V_zz       0.7998      0.4094     -0.4390
 
O        3 Cq:       10.2241 (MHz)
O        3 Eta:       0.9129
============
Atom: O        4
============
O        4 Coordinates     -0.023   -2.164    4.056   A
 
TOTAL tensor

              -0.5489     -0.1567     -0.1984
              -0.1567     -0.6270      0.7998
              -0.1984      0.7998      1.1759

O        4 Eigenvalue  V_xx      -0.5616      
O        4 Eigenvector V_xx       0.9729     -0.1468      0.1787
O        4 Eigenvalue  V_yy      -0.9462      
O        4 Eigenvector V_yy       0.1997      0.9229     -0.3292
O        4 Eigenvalue  V_zz       1.5079      
O        4 Eigenvector V_zz      -0.1166      0.3559      0.9272
 
O        4 Cq:       -9.0628 (MHz)
O        4 Eta:       0.2551
============
Atom: O        5
============
O        5 Coordinates      1.488   -2.634    5.668   A
 
TOTAL tensor

               0.7172      0.0244      0.1947
               0.0244      0.3097     -0.9139
               0.1947     -0.9139     -1.0270

O        5 Eigenvalue  V_xx       0.6838      
O        5 Eigenvector V_xx       0.8023      0.5596     -0.2077
O        5 Eigenvalue  V_yy       0.8224      
O        5 Eigenvector V_yy      -0.5911      0.6966     -0.4065
O        5 Eigenvalue  V_zz      -1.5062      
O        5 Eigenvector V_zz      -0.0828      0.4489      0.8897
 
O        5 Cq:        9.0529 (MHz)
O        5 Eta:       0.0920
============
Atom: O        6
============
O        6 Coordinates     -0.387   -1.972   12.373   A
 
TOTAL tensor

               0.1897      0.6603      1.0681
               0.6603     -0.4363      0.3679
               1.0681      0.3679      0.2466

O        6 Eigenvalue  V_xx      -0.5594      
O        6 Eigenvector V_xx      -0.1985     -0.7653      0.6123
O        6 Eigenvalue  V_yy      -0.9935      
O        6 Eigenvector V_yy       0.7090     -0.5435     -0.4494
O        6 Eigenvalue  V_zz       1.5529      
O        6 Eigenvector V_zz       0.6767      0.3449      0.6505
 
O        6 Cq:       -9.3335 (MHz)
O        6 Eta:       0.2795
============
Atom: O        7
============
O        7 Coordinates     -1.929   -2.697   10.976   A
 
TOTAL tensor

               0.3289     -0.8259      0.1565
              -0.8259     -1.0373      0.2224
               0.1565      0.2224      0.7084

O        7 Eigenvalue  V_xx       0.6815      
O        7 Eigenvector V_xx      -0.6821      0.4064      0.6079
O        7 Eigenvalue  V_yy       0.7776      
O        7 Eigenvector V_yy       0.5951     -0.1747      0.7845
O        7 Eigenvalue  V_zz      -1.4591      
O        7 Eigenvector V_zz       0.4250      0.8968     -0.1227
 
O        7 Cq:        8.7697 (MHz)
O        7 Eta:       0.0659
============
Atom: O        8
============
O        8 Coordinates     -1.497   -3.721   15.100   A
 
TOTAL tensor

              -0.7125     -0.5679     -1.2712
              -0.5679     -0.2230     -0.3439
              -1.2712     -0.3439      0.9354

O        8 Eigenvalue  V_xx       0.0741      
O        8 Eigenvector V_xx       0.3684     -0.9122      0.1795
O        8 Eigenvalue  V_yy       1.6270      
O        8 Eigenvector V_yy       0.4740      0.0182     -0.8804
O        8 Eigenvalue  V_zz      -1.7011      
O        8 Eigenvector V_zz       0.7998      0.4094      0.4390
 
O        8 Cq:       10.2241 (MHz)
O        8 Eta:       0.9129
============
Atom: O        9
============
O        9 Coordinates      3.087    2.164   15.289   A
 
TOTAL tensor

              -0.5489     -0.1567      0.1984
              -0.1567     -0.6270     -0.7998
               0.1984     -0.7998      1.1759

O        9 Eigenvalue  V_xx      -0.5616      
O        9 Eigenvector V_xx      -0.9729      0.1468      0.1787
O        9 Eigenvalue  V_yy      -0.9462      
O        9 Eigenvector V_yy      -0.1997     -0.9229     -0.3292
O        9 Eigenvalue  V_zz       1.5079      
O        9 Eigenvector V_zz       0.1166     -0.3559      0.9272
 
O        9 Cq:       -9.0628 (MHz)
O        9 Eta:       0.2551
============
Atom: O       10
============
O       10 Coordinates      1.577    2.634   16.901   A
 
TOTAL tensor

               0.7172      0.0244     -0.1947
               0.0244      0.3097      0.9139
              -0.1947      0.9139     -1.0270

O       10 Eigenvalue  V_xx       0.6838      
O       10 Eigenvector V_xx       0.8023      0.5596      0.2077
O       10 Eigenvalue  V_yy       0.8224      
O       10 Eigenvector V_yy      -0.5911      0.6966      0.4065
O       10 Eigenvalue  V_zz      -1.5062      
O       10 Eigenvector V_zz       0.0828     -0.4489      0.8897
 
O       10 Cq:        9.0529 (MHz)
O       10 Eta:       0.0920
============
Atom: O       11
============
O       11 Coordinates     -3.451   10.620   10.093   A
 
TOTAL tensor

               0.1897     -0.6603     -1.0681
              -0.6603     -0.4363      0.3679
              -1.0681      0.3679      0.2466

O       11 Eigenvalue  V_xx      -0.5594      
O       11 Eigenvector V_xx      -0.1985      0.7653     -0.6123
O       11 Eigenvalue  V_yy      -0.9935      
O       11 Eigenvector V_yy       0.7090      0.5435      0.4494
O       11 Eigenvalue  V_zz       1.5529      
O       11 Eigenvector V_zz       0.6767     -0.3449     -0.6505
 
O       11 Cq:       -9.3335 (MHz)
O       11 Eta:       0.2795
============
Atom: O       12
============
O       12 Coordinates     -4.993   11.345   11.490   A
 
TOTAL tensor

               0.3289      0.8259     -0.1565
               0.8259     -1.0373      0.2224
              -0.1565      0.2224      0.7084

O       12 Eigenvalue  V_xx       0.6815      
O       12 Eigenvector V_xx      -0.6821     -0.4064     -0.6079
O       12 Eigenvalue  V_yy       0.7776      
O       12 Eigenvector V_yy      -0.5951     -0.1747      0.7845
O       12 Eigenvalue  V_zz      -1.4591      
O       12 Eigenvector V_zz      -0.4250      0.8968     -0.1227
 
O       12 Cq:        8.7697 (MHz)
O       12 Eta:       0.0659
============
Atom: O       13
============
O       13 Coordinates     -4.561   12.369    7.366   A
 
TOTAL tensor

              -0.7125      0.5679      1.2712
               0.5679     -0.2230     -0.3439
               1.2712     -0.3439      0.9354

O       13 Eigenvalue  V_xx       0.0741      
O       13 Eigenvector V_xx       0.3684      0.9122     -0.1795
O       13 Eigenvalue  V_yy       1.6270      
O       13 Eigenvector V_yy      -0.4740      0.0182     -0.8804
O       13 Eigenvalue  V_zz      -1.7011      
O       13 Eigenvector V_zz      -0.7998      0.4094      0.4390
 
O       13 Cq:       10.2241 (MHz)
O       13 Eta:       0.9129
============
Atom: O       14
============
O       14 Coordinates      0.023    6.484    7.177   A
 
TOTAL tensor

              -0.5489      0.1567     -0.1984
               0.1567     -0.6270     -0.7998
              -0.1984     -0.7998      1.1759

O       14 Eigenvalue  V_xx      -0.5616      
O       14 Eigenvector V_xx      -0.9729     -0.1468     -0.1787
O       14 Eigenvalue  V_yy      -0.9462      
O       14 Eigenvector V_yy       0.1997     -0.9229     -0.3292
O       14 Eigenvalue  V_zz       1.5079      
O       14 Eigenvector V_zz      -0.1166     -0.3559      0.9272
 
O       14 Cq:       -9.0628 (MHz)
O       14 Eta:       0.2551
============
Atom: O       15
============
O       15 Coordinates     -1.488    6.014    5.565   A
 
TOTAL tensor

               0.7172     -0.0244      0.1947
              -0.0244      0.3097      0.9139
               0.1947      0.9139     -1.0270

O       15 Eigenvalue  V_xx       0.6838      
O       15 Eigenvector V_xx       0.8023     -0.5596     -0.2077
O       15 Eigenvalue  V_yy       0.8224      
O       15 Eigenvector V_yy       0.5911      0.6966      0.4065
O       15 Eigenvalue  V_zz      -1.5062      
O       15 Eigenvector V_zz      -0.0828     -0.4489      0.8897
 
O       15 Cq:        9.0529 (MHz)
O       15 Eta:       0.0920
============
Atom: O       16
============
O       16 Coordinates      6.515    6.677   -1.140   A
 
TOTAL tensor

               0.1897     -0.6603      1.0681
              -0.6603     -0.4363     -0.3679
               1.0681     -0.3679      0.2466

O       16 Eigenvalue  V_xx      -0.5594      
O       16 Eigenvector V_xx       0.1985     -0.7653     -0.6123
O       16 Eigenvalue  V_yy      -0.9935      
O       16 Eigenvector V_yy       0.7090      0.5435     -0.4494
O       16 Eigenvalue  V_zz       1.5529      
O       16 Eigenvector V_zz       0.6767     -0.3449      0.6505
 
O       16 Cq:       -9.3335 (MHz)
O       16 Eta:       0.2795
============
Atom: O       17
============
O       17 Coordinates      8.057    5.951    0.257   A
 
TOTAL tensor

               0.3289      0.8259      0.1565
               0.8259     -1.0373     -0.2224
               0.1565     -0.2224      0.7084

O       17 Eigenvalue  V_xx       0.6815      
O       17 Eigenvector V_xx       0.6821      0.4064     -0.6079
O       17 Eigenvalue  V_yy       0.7776      
O       17 Eigenvector V_yy       0.5951      0.1747      0.7845
O       17 Eigenvalue  V_zz      -1.4591      
O       17 Eigenvector V_zz       0.4250     -0.8968     -0.1227
 
O       17 Cq:        8.7697 (MHz)
O       17 Eta:       0.0659
============
Atom: O       18
============
O       18 Coordinates      7.625    4.927   -3.867   A
 
TOTAL tensor

              -0.7125      0.5679     -1.2712
               0.5679     -0.2230      0.3439
              -1.2712      0.3439      0.9354

O       18 Eigenvalue  V_xx       0.0741      
O       18 Eigenvector V_xx       0.3684      0.9122      0.1795
O       18 Eigenvalue  V_yy       1.6270      
O       18 Eigenvector V_yy       0.4740     -0.0182     -0.8804
O       18 Eigenvalue  V_zz      -1.7011      
O       18 Eigenvector V_zz      -0.7998      0.4094     -0.4390
 
O       18 Cq:       10.2241 (MHz)
O       18 Eta:       0.9129
============
Atom: O       19
============
O       19 Coordinates      3.041   10.812   -4.056   A
 
TOTAL tensor

              -0.5489      0.1567      0.1984
               0.1567     -0.6270      0.7998
               0.1984      0.7998      1.1759

O       19 Eigenvalue  V_xx      -0.5616      
O       19 Eigenvector V_xx       0.9729      0.1468     -0.1787
O       19 Eigenvalue  V_yy      -0.9462      
O       19 Eigenvector V_yy      -0.1997      0.9229     -0.3292
O       19 Eigenvalue  V_zz       1.5079      
O       19 Eigenvector V_zz       0.1166      0.3559      0.9272
 
O       19 Cq:       -9.0628 (MHz)
O       19 Eta:       0.2551
============
Atom: O       20
============
O       20 Coordinates      4.552   11.282   -5.668   A
 
TOTAL tensor

               0.7172     -0.0244     -0.1947
              -0.0244      0.3097     -0.9139
              -0.1947     -0.9139     -1.0270

O       20 Eigenvalue  V_xx       0.6838      
O       20 Eigenvector V_xx       0.8023     -0.5596      0.2077
O       20 Eigenvalue  V_yy       0.8224      
O       20 Eigenvector V_yy       0.5911      0.6966     -0.4065
O       20 Eigenvalue  V_zz      -1.5062      
O       20 Eigenvector V_zz       0.0828      0.4489      0.8897
 
O       20 Cq:        9.0529 (MHz)
O       20 Eta:       0.0920
